# Supplementary material for: Widespread population decline in South America correlates with mid-Holocene climate change
Source: Sci Rep. 2019 May 9;9:6850. doi: 10.1038/s41598-019-43086-w (PMC6509208; doi:10.1038/s41598-019-43086-w)
Supplement: Supplementary file 2 — Dataset 1 [file 41598_2019_43086_MOESM2_ESM.zip]

Archive with 37 entries (35 files):
- potrok2.csv
- yan.csv
- DJF/
- DJF/grid_data_7900BP.asc
- DJF/grid_data_7950BP.asc
- DJF/grid_data_8000BP.asc
- DJF/grid_data_8050BP.asc
- DJF/grid_data_8100BP.asc
- DJF/grid_data_8150BP.asc
- DJF/grid_data_8200BP.asc
- DJF/grid_data_8250BP.asc
- DJF/grid_data_8300BP.asc
- DJF/grid_data_8350BP.asc
- DJF/grid_data_8400BP.asc
- DJF/paleo_view_generation_log.txt
- JJA/
- JJA/grid_data_7900BP.asc
- JJA/grid_data_7950BP.asc
- JJA/grid_data_8000BP.asc
- JJA/grid_data_8050BP.asc
- JJA/grid_data_8100BP.asc
- JJA/grid_data_8150BP.asc
- JJA/grid_data_8200BP.asc
- JJA/grid_data_8250BP.asc
- JJA/grid_data_8300BP.asc
- JJA/grid_data_8350BP.asc
- JJA/grid_data_8400BP.asc
- JJA/paleo_view_generation_log.txt
- .Rhistory
- bot.csv
- carr.csv
- CTP.csv
- lapagrande.csv
- midholo.csv
- midholo_revised.R
- newnull.csv
- outliers.csv
