# Supplementary material for: Widespread population decline in South America correlates with mid-Holocene climate change
Source: Sci Rep. 2019 May 9;9:6850. doi: 10.1038/s41598-019-43086-w (PMC6509208; doi:10.1038/s41598-019-43086-w)
Supplement: Supplementary file 2 — Dataset 1 [file 41598_2019_43086_MOESM2_ESM.zip › potrok2.csv]

	Depth	Age	WC	DD	lf.MS	TC	TN	TS	TIC	TOC	TOC.TN	K..cps.	Ca..cps.	Ti..cps.	Mn..cps.	Fe..cps.	Cu..cps.	Sr..cps.	V..cps.	Cr..cps.	Co..cps.	Ni..cps.	Zn..cps.	Pb..cps.	Fe.Mn	Gastropod.index	Ti.Ca	Ca.Ti	CaTi	outliers
1	284	3010	54	0.57	885	1.39	0.14	0.24	0.15	1.24	10.53	161	518	179	203	5700	26	46	30	33	185	18	27	12	28	0	0.345559846	2.893854749	2.89385474860335	FALSE
2	285	3025	56	0.61	807	1.91	0.15	0.13	0.75	1.16	9.1	168	896	186	197	5372	21	57	27	9	175	18	21	9	27	0	0.207589286	4.817204301	4.81720430107527	FALSE
3	286	3040	63	0.43	548	2.17	0.21	0.41	0.12	2.05	11.3	168	616	207	205	5627	28	38	38	16	226	16	23	10	28	0	0.336038961	2.975845411	2.97584541062802	FALSE
4	287	3054	58	0.59	693	2.63	0.2	0.26	0.92	1.71	10.01	169	638	201	211	5620	28	35	35	25	230	18	17	17	27	0	0.315047022	3.174129353	3.17412935323383	FALSE
5	288	3069	54	0.59	914	2.93	0.16	0.12	1.39	1.54	11.38	160	1448	186	181	4831	24	81	37	11	142	20	20	8	27	0	0.128453039	7.784946237	7.78494623655914	FALSE
6	289	3083	57	0.58	757	3.77	0.19	0.09	2.19	1.58	9.86	166	1520	182	178	4611	24	67	31	29	134	15	23	6	26	0	0.119736842	8.351648352	8.35164835164835	FALSE
7	290	3098	63	0.43	538	4.82	0.23	0.06	2.78	2.04	10.51	154	1814	166	174	4209	26	78	23	30	142	11	21	13	24	0	0.091510474	10.92771084	10.9277108433735	FALSE
8	291	3113	61	0.52	483	4.16	0.19	0.02	2.77	1.38	8.54	144	2304	147	147	4014	14	77	17	29	134	8	24	11	27	0	0.063802083	15.67346939	15.6734693877551	FALSE
9	292	3127	62	0.44	467	3.6	0.17	0.02	2.17	1.43	9.72	164	1774	168	164	4553	26	65	21	25	137	15	20	6	28	0	0.09470124	10.55952381	10.5595238095238	FALSE
10	293	3142	63	0.51	465	4.65	0.21	0.13	2.84	1.81	10.1	141	1672	133	186	4245	18	81	15	38	168	11	21	11	23	0	0.079545455	12.57142857	12.5714285714286	FALSE
11	294	3157	61	0.47	494	4.21	0.17	0.03	2.63	1.58	11.05	143	2021	158	151	4004	16	90	22	29	141	12	12	4	27	0	0.078179119	12.79113924	12.7911392405063	FALSE
12	295	3171	59	0.6	574	2.14	0.17	0.08	0.98	1.15	7.87	170	1203	189	183	5281	24	54	27	30	183	11	20	8	29	0	0.157107232	6.365079365	6.36507936507936	FALSE
13	296	3186	59	0.5	608	3.44	0.18	0.04	1.81	1.63	10.56	154	1109	160	205	5364	28	54	26	23	209	10	19	12	26	0	0.144274121	6.93125	6.93125	FALSE
14	297	3200	57	0.53	648	2.5	0.16	0.03	1.49	1.01	7.37	164	1351	163	191	5113	19	59	18	21	208	15	21	11	27	0	0.120651369	8.288343558	8.28834355828221	FALSE
15	298	3215	56	0.61	753	2.45	0.12	0.02	1.47	0.98	9.39	146	1101	153	190	5012	25	48	25	25	195	18	24	6	26	0	0.138964578	7.196078431	7.19607843137255	FALSE
16	299	3230	53	0.54	932	1.66	0.14	0.1	0.77	0.89	7.39	149	1224	154	178	5067	23	51	21	24	144	18	17	8	28	0	0.125816993	7.948051948	7.94805194805195	FALSE
17	300	3244	55	0.62	954	1.81	0.14	0.04	0.68	1.13	9.59	135	754	176	187	5282	22	46	32	17	155	19	18	10	28	0	0.233421751	4.284090909	4.28409090909091	FALSE
18	301	3259	60	0.5	773	3.98	0.2	0.06	2.36	1.62	9.42	153	968	209	177	4931	25	65	40	29	174	21	20	6	28	0	0.215909091	4.631578947	4.63157894736842	FALSE
19	302	3274	61	0.54	532	5.52	0.19	0.06	3.9	1.63	10.15	160	2058	175	172	4140	15	85	27	25	125	8	19	8	24	0	0.085034014	11.76	11.76	FALSE
20	303	3288	61	0.48	492	4.5	0.2	0.05	3.04	1.47	8.46	168	2751	166	158	3935	20	89	27	22	145	3	29	9	25	0	0.060341694	16.57228916	16.5722891566265	TRUE
21	304	3303	59	0.49	532	2.83	0.15	0.04	1.56	1.27	10.16	161	2601	160	170	3972	14	85	22	31	121	11	17	8	23	0	0.061514802	16.25625	16.25625	TRUE
22	305	3318	60	0.48	563	3.22	0.18	0.09	1.9	1.33	8.78	166	2302	169	162	4187	12	66	23	20	173	8	19	7	26	1	0.073414422	13.62130178	13.6213017751479	FALSE
23	306	3332	61	0.53	585	2.06	0.16	0.05	0.84	1.22	9	160	1744	175	163	4513	16	54	26	15	193	0	19	6	28	0	0.100344037	9.965714286	9.96571428571429	FALSE
24	307	3347	60	0.55	632	2.77	0.16	0.06	1.64	1.13	8.29	175	1035	202	202	5306	30	50	44	10	196	20	18	10	26	0	0.195169082	5.123762376	5.12376237623762	FALSE
25	308	3361	61	0.51	659	1.47	0.16	0.09	0.44	1.03	7.62	165	1105	161	193	5242	24	61	21	23	198	14	28	10	27	0	0.145701357	6.863354037	6.86335403726708	FALSE
26	309	3376	58	0.53	626	2.02	0.15	0.08	1.09	0.93	7.2	156	1162	176	205	5426	25	59	22	23	216	9	29	10	27	0	0.151462995	6.602272727	6.60227272727273	FALSE
27	310	3391	58	0.6	643	1.84	0.13	0.08	0.87	0.97	8.95	178	892	218	222	5701	22	43	34	36	187	15	23	6	26	0	0.244394619	4.091743119	4.09174311926605	FALSE
28	311	3405	57	0.6	681	1.13	0.15	0.28	0.16	0.97	7.5	164	1200	157	198	5329	24	53	23	15	157	18	15	7	27	0	0.130833333	7.643312102	7.64331210191083	FALSE
29	312	3420	55	0.6	787	2.29	0.14	0.05	0.64	1.65	14.12	156	675	188	212	5893	21	34	31	35	193	13	17	11	28	0	0.278518519	3.590425532	3.59042553191489	FALSE
30	313	3435	56	0.61	746	2.82	0.14	0.11	1.9	0.92	7.85	157	1104	170	181	5351	31	50	21	8	168	18	23	6	30	0	0.153985507	6.494117647	6.49411764705882	FALSE
31	314	3449	59	0.57	639	3.64	0.14	0.02	2.43	1.21	9.81	179	1415	177	186	5360	24	50	26	13	159	20	23	8	29	0	0.125088339	7.994350282	7.99435028248588	FALSE
32	315	3464	61	0.51	545	3.71	0.18	0.13	2.31	1.41	9.01	183	2179	178	171	4729	10	72	33	13	144	9	14	8	28	0	0.081688848	12.24157303	12.2415730337079	FALSE
33	316	3478	61	0.54	474	3.24	0.15	0.07	2.15	1.09	8.41	183	1830	168	177	4782	20	57	25	20	187	4	23	9	27	0	0.091803279	10.89285714	10.8928571428571	FALSE
34	317	3493	60	0.54	478	2.82	0.14	0.11	1.89	0.93	7.56	183	1901	171	180	4907	18	51	31	29	198	16	16	16	27	0	0.089952656	11.11695906	11.1169590643275	FALSE
35	318	3508	60	0.52	512	2.2	0.14	0.05	1.16	1.04	8.78	194	1520	175	180	5310	13	61	27	17	235	0	20	10	29	0	0.115131579	8.685714286	8.68571428571429	FALSE
36	319	3522	59	0.56	552	1.46	0.15	0.17	0.61	0.84	6.63	200	1290	180	185	5756	18	36	25	20	248	0	21	7	31	0	0.139534884	7.166666667	7.16666666666667	FALSE
37	320	3537	57	0.61	623	1.46	0.12	0.16	0.69	0.77	7.4	213	1065	217	199	6163	22	45	41	17	181	20	20	5	31	0	0.203755869	4.907834101	4.90783410138249	FALSE
38	321	3552	57	0.58	706	0.89	0.12	0.44	0.19	0.7	6.67	216	1203	191	202	6189	17	40	24	33	181	10	25	10	31	0	0.158769742	6.298429319	6.29842931937173	FALSE
39	322	3566	58	0.55	729	0.84	0.11	0.37	0.08	0.76	7.96	205	924	213	206	6636	27	32	35	13	198	17	19	5	32	0	0.230519481	4.338028169	4.33802816901408	FALSE
40	323	3581	56	0.58	706	0.7	0.12	0.38	0.08	0.62	6.19	193	854	210	228	6426	39	46	30	32	197	17	26	7	28	0	0.245901639	4.066666667	4.06666666666667	FALSE
41	324	3595	55	0.67	739	1.26	0.11	0.25	0.54	0.73	7.48	212	763	247	213	6463	28	36	37	19	254	11	21	12	30	0	0.323722149	3.089068826	3.08906882591093	FALSE
42	325	3610	54	0.65	787	1.42	0.12	0.19	0.62	0.8	7.93	198	679	217	206	6331	26	46	34	26	191	18	29	6	31	0	0.319587629	3.129032258	3.12903225806452	FALSE
43	326	3625	52	0.7	876	2.34	0.11	0.1	1.59	0.76	8.24	187	1239	191	183	5397	27	50	24	25	174	15	22	7	29	0	0.154156578	6.486910995	6.4869109947644	FALSE
44	327	3639	55	0.63	851	2.5	0.13	0.19	1.67	0.84	7.33	202	1887	192	171	4973	20	58	32	21	146	17	23	6	29	0	0.101748808	9.828125	9.828125	FALSE
45	328	3654	55	0.69	829	2.49	0.12	0.03	1.64	0.85	8.66	194	1736	200	168	5105	15	46	29	24	210	11	15	12	30	0	0.115207373	8.68	8.68	FALSE
46	329	3669	55	0.58	775	2.18	0.13	0.12	1.4	0.78	7.09	205	1493	199	174	5303	20	45	32	37	171	16	16	9	31	0	0.133288681	7.502512563	7.50251256281407	FALSE
47	330	3683	57	0.6	739	2.01	0.12	0.07	1.23	0.79	7.97	202	1421	192	169	5351	19	55	40	19	210	9	22	8	32	0	0.135116115	7.401041667	7.40104166666667	FALSE
48	331	3698	55	0.62	777	1.94	0.12	0.12	1.19	0.76	7.49	198	1157	219	180	5816	26	47	36	27	179	19	23	4	32	0	0.189282627	5.283105023	5.28310502283105	FALSE
49	332	3713	58	0.6	784	1.04	0.11	0.08	0.28	0.75	7.97	200	1108	228	186	5829	23	43	35	18	229	16	19	10	31	0	0.205776173	4.859649123	4.85964912280702	FALSE
50	333	3727	55	0.56	827	0.73	0.11	0.33	0.17	0.56	5.88	189	929	195	234	6290	26	44	31	30	198	14	20	7	27	0	0.209903122	4.764102564	4.76410256410256	FALSE
51	334	3742	56	0.62	813	0.6	0.1	0.36	0.04	0.55	6.58	191	830	202	239	6397	21	32	31	20	247	9	25	9	27	0	0.243373494	4.108910891	4.10891089108911	FALSE
52	335	3756	56	0.6	815	0.57	0.1	0.34	0.05	0.52	5.85	176	901	195	246	6120	35	42	30	19	236	12	22	16	25	0	0.216426193	4.620512821	4.62051282051282	FALSE
53	336	3771	55	0.58	833	0.54	0.09	0.27	0.03	0.51	6.79	175	794	203	243	6240	16	35	32	24	241	8	20	10	26	0	0.255667506	3.911330049	3.91133004926108	FALSE
54	337	3786	53	0.65	892	0.6	0.11	0.35	0.09	0.51	5.62	185	760	220	230	6395	21	44	40	17	242	15	30	14	28	0	0.289473684	3.454545455	3.45454545454545	FALSE
55	338	3800	54	0.69	834	0.58	0.1	0.28	0.04	0.53	6.22	178	700	213	239	6326	28	46	43	24	235	13	27	14	27	0	0.304285714	3.286384977	3.28638497652582	FALSE
56	339	3815	54	0.56	822	0.56	0.11	0.4	0.06	0.5	5.4	182	772	215	238	6313	31	53	39	24	246	14	42	11	27	0	0.278497409	3.590697674	3.5906976744186	FALSE
57	340	3830	55	0.56	822	0.62	0.09	0.29	0.06	0.56	7.21	186	789	194	237	6347	32	36	28	19	248	7	20	11	27	0	0.245880862	4.067010309	4.06701030927835	FALSE
58	341	3844	54	0.65	791	0.58	0.11	0.39	0.08	0.51	5.52	194	711	216	227	6649	24	42	41	12	235	22	19	9	29	0	0.303797468	3.291666667	3.29166666666667	FALSE
59	342	3859	54	0.63	777	0.59	0.1	0.22	0.07	0.52	6.29	217	707	258	230	6793	33	35	37	18	255	14	27	12	30	0	0.364922207	2.740310078	2.74031007751938	FALSE
60	343	3873	56	0.54	701	0.63	0.11	0.31	0.08	0.55	5.83	230	757	262	254	7062	26	41	48	19	265	6	31	18	28	0	0.346103038	2.889312977	2.88931297709924	FALSE
61	344	3888	58	0.62	644	0.71	0.1	0.24	0.13	0.59	6.82	192	746	193	229	6173	23	47	35	10	250	0	18	12	27	0	0.258713137	3.865284974	3.86528497409326	FALSE
62	345	3903	59	0.56	597	1.99	0.14	0.08	1.18	0.82	6.99	226	690	229	197	6271	23	50	39	11	235	14	12	4	32	0	0.331884058	3.013100437	3.01310043668122	FALSE
63	346	3913	58	0.56	570	3.43	0.15	0.09	2.4	1.03	7.92	227	1960	198	182	5093	17	60	33	35	144	19	22	12	28	0	0.101020408	9.898989899	9.8989898989899	TRUE
64	347	3920	59	0.5	554	3.4	0.15	0.07	2.44	0.96	7.26	213	2281	188	163	4773	26	70	30	32	137	9	31	12	29	0	0.082419991	12.13297872	12.1329787234043	TRUE
65	348	3927	60	0.57	530	2.99	0.12	0.03	2.16	0.83	8.23	214	2003	193	173	5107	21	59	43	20	221	0	21	6	30	0	0.096355467	10.37823834	10.3782383419689	TRUE
66	349	3933	59	0.51	558	1.78	0.13	0.05	1.09	0.7	6.51	212	1751	188	167	5515	20	51	36	7	221	0	22	6	33	0	0.107367219	9.313829787	9.31382978723404	TRUE
67	350	3940	59	0.57	588	1.87	0.12	0.04	1.16	0.71	6.98	232	847	239	193	6592	26	44	45	8	194	13	14	6	34	0	0.282172373	3.543933054	3.54393305439331	FALSE
68	351	3946	59	0.52	581	2.54	0.14	0.04	1.78	0.75	6.1	194	1381	199	170	5693	24	52	36	8	196	13	24	8	33	0	0.144098479	6.939698492	6.93969849246231	TRUE
69	352	3953	57	0.5	648	1.27	0.1	0.05	0.61	0.66	7.49	190	968	183	188	6039	35	51	28	16	239	10	32	15	32	0	0.189049587	5.289617486	5.2896174863388	FALSE
70	353	3960	58	0.63	686	0.94	0.14	0.27	0.16	0.79	6.54	181	779	192	244	6336	28	46	31	35	197	10	25	5	26	0.5	0.246469833	4.057291667	4.05729166666667	FALSE
71	354	3966	58	0.57	693	1.75	0.15	0.11	0.92	0.83	6.35	191	946	196	208	6111	22	44	35	30	188	23	31	6	29	0	0.207188161	4.826530612	4.8265306122449	FALSE
72	355	3973	56	0.61	711	1.47	0.11	0.09	0.87	0.6	6.13	209	936	243	189	6343	22	37	42	26	251	12	23	8	33	0	0.259615385	3.851851852	3.85185185185185	FALSE
73	356	3980	56	0.56	670	1.26	0.1	0.19	0.69	0.58	6.91	208	867	233	186	6474	22	45	48	19	238	9	24	8	35	0	0.268742791	3.721030043	3.72103004291845	FALSE
74	357	3986	58	0.58	621	0.95	0.12	0.28	0.41	0.55	5.48	204	705	197	186	6602	25	44	30	24	254	5	25	8	35	0	0.279432624	3.578680203	3.57868020304569	FALSE
75	358	3993	59	0.51	612	0.7	0.11	0.27	0.1	0.6	6.23	216	718	212	209	6593	31	33	29	21	198	20	20	10	32	0	0.295264624	3.386792453	3.38679245283019	FALSE
76	359	4000	59	0.53	608	1.04	0.13	0.24	0.36	0.68	6.02	219	802	240	219	6709	33	42	44	21	246	9	35	11	31	0	0.29925187	3.341666667	3.34166666666667	FALSE
77	360	4006	59	0.51	577	1.62	0.1	0.11	0.99	0.63	7.04	215	931	205	191	6562	28	52	33	20	249	13	21	5	34	0	0.22019334	4.541463415	4.54146341463415	FALSE
78	361	4013	57	0.57	592	1.67	0.12	0.07	1.11	0.56	5.66	198	1061	218	176	6173	18	41	41	8	185	10	17	4	35	0	0.205466541	4.866972477	4.86697247706422	FALSE
79	362	4019	57	0.54	590	1.72	0.11	0.15	1.14	0.58	6.22	197	998	186	167	5968	35	41	27	24	183	21	25	12	36	0	0.186372745	5.365591398	5.36559139784946	FALSE
80	363	4026	57	0.57	579	1.74	0.13	0.06	1.13	0.61	5.58	221	1119	218	176	6195	28	50	28	4	189	16	17	6	35	0	0.194816801	5.133027523	5.13302752293578	FALSE
81	364	4033	58	0.56	637	1.22	0.11	0.1	0.54	0.68	7.45	211	777	232	205	6421	21	50	41	17	179	20	16	9	31	0	0.298584299	3.349137931	3.34913793103448	FALSE
82	365	4039	57	0.6	679	0.8	0.13	0.26	0.13	0.67	5.85	213	925	233	244	6444	31	30	44	19	247	9	23	7	26	0	0.251891892	3.969957082	3.96995708154506	FALSE
83	366	4046	57	0.56	672	0.73	0.11	0.26	0.14	0.59	6.37	201	792	239	221	6478	24	44	44	5	201	14	13	4	29	0	0.301767677	3.313807531	3.31380753138075	FALSE
84	367	4053	57	0.56	666	1.69	0.13	0.07	1.1	0.59	5.41	192	1176	184	177	6154	27	53	23	9	156	14	24	3	35	0	0.156462585	6.391304348	6.39130434782609	TRUE
85	368	4059	56	0.57	644	1.78	0.1	0.04	1.17	0.61	7.22	205	1140	190	177	6355	23	56	24	26	192	13	30	7	36	0	0.166666667	6	6	FALSE
86	369	4066	59	0.53	612	2.04	0.18	0.29	0.71	1.33	8.59	198	902	193	198	6478	25	41	36	21	251	9	16	10	33	0	0.213968958	4.67357513	4.67357512953368	FALSE
87	370	4072	55	0.52	710	2.05	0.13	0.1	0.95	1.09	9.8	199	1181	186	184	6285	23	54	26	19	251	15	31	11	34	0	0.157493649	6.349462366	6.3494623655914	FALSE
88	371	4079	53	0.6	811	2.04	0.14	0.04	1.26	0.78	6.46	162	957	161	173	5656	22	47	30	32	223	15	22	12	33	0	0.168234065	5.944099379	5.94409937888199	FALSE
89	372	4086	55	0.51	652	1.65	0.11	0.05	0.86	0.79	8.36	204	1301	189	189	6193	21	48	26	10	179	11	14	3	33	0	0.145272867	6.883597884	6.88359788359788	FALSE
90	373	4092	56	0.53	559	2.04	0.14	0.14	1.21	0.83	7.15	234	1261	242	193	6483	26	60	37	10	182	12	22	8	34	0	0.191911182	5.210743802	5.21074380165289	FALSE
91	374	4099	58	0.43	501	2	0.14	0.16	1.01	0.99	8.13	192	939	179	176	5739	18	57	28	15	164	14	16	4	33	0	0.190628328	5.245810056	5.24581005586592	FALSE
92	375	4106	59	0.54	491	2.94	0.19	0.07	1.53	1.41	8.45	174	1236	164	174	4850	22	47	25	9	120	15	8	12	28	0	0.132686084	7.536585366	7.53658536585366	FALSE
93	376	4112	59	0.49	605	3.46	0.18	0.07	1.95	1.51	9.68	166	1602	181	180	4438	19	78	29	29	134	14	22	9	25	0	0.11298377	8.850828729	8.85082872928177	TRUE
94	377	4119	57	0.57	688	3.5	0.16	0.06	2.23	1.27	9.02	174	1774	185	171	4277	20	78	28	12	160	15	15	7	25	0	0.104284104	9.589189189	9.58918918918919	TRUE
95	378	4125	57	0.54	720	3.26	0.17	0.05	1.64	1.61	10.81	180	2182	185	185	4384	20	85	31	25	159	10	22	11	24	0	0.084784601	11.79459459	11.7945945945946	TRUE
96	379	4132	55	0.59	717	3.17	0.15	0.06	2.11	1.06	8.22	183	2106	184	166	4438	21	84	39	20	170	12	24	11	27	0	0.087369421	11.44565217	11.445652173913	TRUE
97	380	4139	59	0.4	659	3.57	0.16	0.15	2.23	1.33	9.95	189	2044	184	176	4491	20	89	25	14	165	16	23	11	26	0	0.090019569	11.10869565	11.1086956521739	FALSE
98	381	4145	61	0.44	650	1.92	0.19	0.28	0.45	1.48	8.91	188	736	195	201	5671	22	48	32	24	159	11	25	9	28	3	0.264945652	3.774358974	3.77435897435897	FALSE
99	382	4152	59	0.42	746	1.49	0.17	0.19	0.11	1.38	9.41	152	531	172	180	4835	28	41	39	13	128	21	20	5	27	3	0.323917137	3.087209302	3.08720930232558	FALSE
100	383	4159	57	0.54	891	1.55	0.17	0.28	0.11	1.44	9.69	181	703	190	218	5610	23	51	41	12	199	13	16	8	26	3	0.27027027	3.7	3.7	FALSE
101	384	4165	58	0.49	806	1.84	0.19	0.29	0.08	1.76	11.07	175	772	190	245	5680	24	44	35	34	203	20	28	9	23	0	0.24611399	4.063157895	4.06315789473684	FALSE
102	385	4172	61	0.51	878	2.82	0.27	0.33	0.22	2.6	11.34	186	961	172	252	5531	26	50	31	26	226	11	25	13	22	0	0.178980229	5.587209302	5.58720930232558	FALSE
103	386	4179	52	0.65	1151	2.62	0.27	0.31	0.29	2.32	10	179	571	181	210	5290	30	57	37	14	171	27	25	10	25	0	0.316987741	3.154696133	3.15469613259669	FALSE
104	387	4185	58	0.49	728	3.29	0.24	0.19	0.88	2.41	11.51	178	1044	166	201	4970	26	67	22	19	135	9	21	7	25	0	0.159003831	6.289156627	6.28915662650602	FALSE
105	388	4192	64	0.46	387	5.15	0.19	0.09	3.42	1.73	10.69	151	2494	143	163	3632	23	99	16	28	105	9	16	9	22	0	0.05733761	17.44055944	17.4405594405594	TRUE
106	389	4198	64	0.44	375	4.67	0.19	0.06	3.15	1.52	9.6	176	2313	165	169	4069	19	78	28	20	144	0	20	9	24	0	0.071335927	14.01818182	14.0181818181818	FALSE
107	390	4205	61	0.48	405	3.52	0.15	0	2.36	1.16	8.93	207	1849	194	182	5017	28	75	38	15	140	9	20	6	28	0	0.104921579	9.530927835	9.53092783505155	FALSE
108	391	4212	63	0.42	411	3.16	0.18	0.03	1.82	1.34	8.76	192	1397	188	185	5060	24	79	30	27	194	9	17	9	27	0.5	0.134574087	7.430851064	7.43085106382979	FALSE
109	392	4218	63	0.49	420	3.48	0.19	0.09	1.88	1.6	9.96	189	1546	185	189	4878	15	70	32	17	185	7	13	7	26	0	0.119663648	8.356756757	8.35675675675676	FALSE
110	393	4225	64	0.42	382	4.3	0.21	0.04	2.52	1.78	9.8	186	1967	180	187	4746	22	77	26	22	129	8	17	8	25	0	0.091509914	10.92777778	10.9277777777778	FALSE
111	394	4232	64	0.44	369	4	0.18	0.02	1.94	2.06	13.24	185	1800	164	168	4774	16	80	27	17	176	9	14	15	28	0	0.091111111	10.97560976	10.9756097560976	FALSE
112	395	4238	63	0.43	386	3.6	0.17	0.07	2.42	1.17	8.09	174	1927	159	156	4645	21	76	26	22	198	10	29	10	30	0	0.082511676	12.11949686	12.1194968553459	FALSE
113	396	4245	61	0.46	422	2.65	0.13	0.04	1.77	0.88	7.83	189	1219	188	187	5548	15	59	33	30	223	14	25	7	30	0	0.154224774	6.484042553	6.48404255319149	FALSE
114	397	4251	60	0.49	458	2.49	0.15	0.1	1.6	0.89	7.12	211	1465	201	184	5754	21	71	33	23	220	6	25	7	31	0	0.137201365	7.288557214	7.28855721393035	FALSE
115	398	4258	59	0.53	514	2.35	0.12	0.03	1.52	0.83	7.84	187	1022	195	175	5538	26	62	33	19	209	11	30	16	32	0	0.190802348	5.241025641	5.24102564102564	FALSE
116	399	4265	59	0.52	538	1.06	0.13	0.19	0.26	0.8	6.99	227	742	240	209	6699	20	47	52	7	213	13	17	6	32	0	0.323450135	3.091666667	3.09166666666667	FALSE
117	400	4271	59	0.48	505	1.36	0.14	0.22	0.42	0.94	7.99	202	788	198	213	6202	37	51	34	36	243	15	23	5	29	0	0.251269036	3.97979798	3.97979797979798	FALSE
118	401	4278	59	0.55	507	2.7	0.16	0.07	1.57	1.14	8.44	201	1607	199	192	5274	21	61	35	26	154	11	29	9	27	0	0.12383323	8.075376884	8.07537688442211	FALSE
119	402	4285	59	0.5	521	3.37	0.13	0.01	2.35	1.03	9.56	178	1895	181	167	4694	25	68	25	13	137	11	23	8	28	0	0.095514512	10.46961326	10.4696132596685	FALSE
120	403	4291	58	0.46	632	2.69	0.13	0.03	1.74	0.94	8.21	185	1224	194	179	5319	17	52	39	6	155	11	16	12	30	0	0.158496732	6.309278351	6.30927835051546	FALSE
121	404	4298	56	0.54	853	1.43	0.13	0.13	0.53	0.91	8.34	176	741	208	208	5833	27	45	36	8	164	24	21	8	28	0	0.280701754	3.5625	3.5625	FALSE
122	405	4305	53	0.54	967	1.85	0.13	0.02	0.93	0.92	8.14	183	1136	223	198	5645	22	49	40	23	202	17	35	9	28	0	0.196302817	5.094170404	5.09417040358744	FALSE
123	406	4311	51	0.57	807	1.87	0.12	0	0.96	0.92	8.67	184	1108	174	192	5429	23	75	27	31	207	8	28	11	28	0	0.157039711	6.367816092	6.36781609195402	FALSE
124	407	4318	58	0.59	543	2.4	0.16	0.02	1.23	1.17	8.57	205	1949	205	198	5342	17	86	33	21	197	19	23	10	27	0	0.105182145	9.507317073	9.50731707317073	FALSE
125	408	4324	59	0.52	458	3.32	0.13	0.05	2.42	0.91	8.09	161	1472	158	145	4029	26	53	28	23	119	10	21	5	28	0	0.107336957	9.316455696	9.31645569620253	FALSE
126	409	4331	58	0.5	462	3.39	0.14	0.05	2.46	0.93	7.96	226	2290	208	184	5188	21	84	33	27	160	14	19	13	28	0	0.090829694	11.00961538	11.0096153846154	FALSE
127	410	4338	59	0.44	447	3.44	0.12	0.06	2.43	1.01	10.11	208	2219	188	170	4948	21	62	41	15	160	8	18	14	29	0	0.084722848	11.80319149	11.8031914893617	FALSE
128	411	4344	58	0.56	476	3.19	0.14	0.07	2.3	0.89	7.67	194	2215	177	164	4948	19	82	27	24	149	13	21	5	30	0	0.079909707	12.51412429	12.5141242937853	FALSE
129	412	4351	56	0.49	554	2.62	0.12	0.09	1.91	0.71	7.24	206	1762	194	166	5265	20	63	41	13	156	18	14	6	32	0	0.110102157	9.082474227	9.08247422680412	FALSE
130	413	4358	55	0.56	619	1.56	0.11	0.05	0.94	0.62	6.89	208	960	221	188	6265	20	54	32	12	196	19	14	6	33	0	0.230208333	4.343891403	4.34389140271493	FALSE
131	414	4364	55	0.52	592	1.52	0.11	0.07	0.89	0.62	6.59	214	795	214	193	6493	21	46	38	15	193	11	14	11	34	0	0.26918239	3.714953271	3.71495327102804	FALSE
132	415	4371	56	0.56	567	1.31	0.12	0.05	0.69	0.62	6.21	210	866	200	182	6432	29	41	23	7	202	17	18	10	35	0	0.230946882	4.33	4.33	FALSE
133	416	4377	55	0.51	554	1.81	0.11	0.1	1.17	0.65	6.97	204	1216	181	184	5823	24	62	23	32	233	15	17	11	32	0	0.148848684	6.718232044	6.71823204419889	FALSE
134	417	4384	56	0.54	596	1.53	0.12	0.05	0.83	0.7	6.63	228	782	234	192	6446	29	50	40	10	191	20	18	11	34	0	0.299232737	3.341880342	3.34188034188034	FALSE
135	418	4391	55	0.5	657	1.07	0.11	0.2	0.09	0.97	10.71	204	628	212	206	6328	31	49	29	8	191	23	16	4	31	0	0.337579618	2.962264151	2.9622641509434	FALSE
136	419	4397	55	0.53	834	1.04	0.13	0.18	0.28	0.76	6.95	225	659	255	225	6302	28	40	41	29	198	15	20	11	28	0	0.386949924	2.584313725	2.5843137254902	FALSE
137	420	4404	50	0.75	1160	0.9	0.12	0.07	0.16	0.74	7.09	169	574	194	204	5874	32	47	33	8	181	21	23	7	29	0	0.337979094	2.958762887	2.95876288659794	FALSE
138	421	4411	45	0.81	1309	1.32	0.09	0.08	0.68	0.64	8.62	161	907	180	189	5333	22	65	23	29	164	29	21	7	28	0	0.19845645	5.038888889	5.03888888888889	FALSE
139	422	4417	52	0.68	1014	2.28	0.11	0.03	1.56	0.72	7.9	167	1361	201	154	4996	24	76	32	27	168	13	18	7	32	0	0.147685525	6.771144279	6.77114427860697	FALSE
140	423	4424	51	0.7	898	1.92	0.09	0.04	1.37	0.55	7.3	193	1316	210	167	5374	19	58	35	30	156	25	25	7	32	0	0.159574468	6.266666667	6.26666666666667	FALSE
141	424	4430	49	0.75	1044	0.81	0.1	0.02	0.31	0.5	5.88	208	596	252	189	6092	16	41	41	30	190	28	18	5	32	1	0.422818792	2.365079365	2.36507936507937	FALSE
142	425	4437	49	0.72	1191	0.86	0.09	0.09	0.25	0.62	7.9	195	551	242	185	5843	30	58	41	18	221	15	22	7	32	0	0.439201452	2.276859504	2.27685950413223	FALSE
143	426	4444	47	0.81	1276	1.58	0.1	0.09	0.89	0.69	7.92	191	1075	215	175	5254	20	61	35	24	163	26	21	9	30	0	0.2	5	5	FALSE
144	427	4450	51	0.7	1068	2.21	0.1	0.08	1.5	0.72	8.3	202	1577	214	170	5155	20	71	34	16	198	12	21	9	30	0	0.135700698	7.369158879	7.36915887850467	FALSE
145	428	4457	52	0.69	929	2.55	0.12	0.02	1.82	0.72	7.13	210	1695	214	173	5099	30	63	34	25	202	19	27	11	30	0	0.126253687	7.920560748	7.92056074766355	FALSE
146	429	4464	55	0.6	742	2.77	0.11	0.07	2	0.77	8.14	205	1849	203	163	4949	19	70	30	23	149	11	22	6	30	0	0.109789075	9.108374384	9.10837438423645	FALSE
147	430	4470	55	0.61	646	2.74	0.11	0.05	2.01	0.73	7.54	203	1799	210	162	5259	25	65	33	30	157	16	15	8	33	0	0.116731518	8.566666667	8.56666666666667	FALSE
148	431	4477	53	0.77	684	0.86	0.1	0.11	0.24	0.63	7.47	198	985	188	189	5753	21	45	31	11	183	18	21	6	30	0	0.190862944	5.239361702	5.23936170212766	FALSE
149	432	4484	52	0.7	782	0.82	0.11	0.2	0.09	0.73	7.51	196	1025	204	237	5971	24	40	31	17	234	12	16	11	25	0	0.19902439	5.024509804	5.02450980392157	FALSE
150	433	4490	51	0.72	903	0.98	0.11	0.14	0.13	0.84	9.09	180	1093	187	228	5646	18	42	36	26	218	9	26	8	25	0	0.171088747	5.844919786	5.84491978609626	FALSE
151	434	4497	48	0.78	1019	2.14	0.09	0.08	1.35	0.79	10.17	189	845	200	200	5956	21	46	31	32	221	22	19	7	30	0	0.236686391	4.225	4.225	FALSE
152	435	4503	54	0.65	849	2.64	0.11	0.06	1.82	0.83	8.53	187	2165	194	162	4677	22	67	28	30	138	9	20	10	29	0	0.08960739	11.15979381	11.159793814433	FALSE
153	436	4510	51	0.71	1019	1.97	0.09	0.05	1.33	0.64	8.22	198	1682	212	181	5338	13	61	32	24	164	16	21	4	29	0	0.126040428	7.933962264	7.93396226415094	FALSE
154	437	4517	51	0.74	1039	2.95	0.1	0.02	2.25	0.7	8.06	173	2083	185	151	4491	15	79	36	30	163	23	28	11	30	0	0.08881421	11.25945946	11.2594594594595	TRUE
155	438	4523	53	0.66	936	2.93	0.11	0.02	2.16	0.77	8.13	176	2006	182	144	4553	16	71	31	7	132	12	14	4	32	0	0.090727817	11.02197802	11.021978021978	FALSE
156	439	4530	54	0.68	742	2.72	0.1	0.07	2.03	0.69	7.78	180	1862	170	149	4619	23	66	36	11	135	18	22	8	31	0	0.091299678	10.95294118	10.9529411764706	FALSE
157	440	4537	58	0.59	617	0.75	0.11	0.25	0.14	0.61	6.33	189	726	204	219	6386	15	57	37	10	245	0	24	13	29	0	0.280991736	3.558823529	3.55882352941176	FALSE
158	441	4543	56	0.64	630	1.01	0.11	0.19	0.35	0.66	7.03	184	704	195	214	6374	24	41	30	26	257	15	24	6	30	0	0.276988636	3.61025641	3.61025641025641	FALSE
159	442	4550	57	0.56	644	1.78	0.11	0.05	0.87	0.91	9.64	182	1102	215	172	5786	20	48	47	14	164	19	14	11	34	0	0.195099819	5.125581395	5.12558139534884	FALSE
160	443	4556	54	0.67	719	1	0.1	0.16	0.44	0.56	6.56	162	714	190	177	6220	35	57	25	16	230	9	28	10	35	0	0.266106443	3.757894737	3.75789473684211	FALSE
161	444	4563	54	0.59	762	0.95	0.1	0.21	0.38	0.57	6.54	178	515	222	196	6480	27	47	39	17	248	7	26	9	33	0	0.431067961	2.31981982	2.31981981981982	FALSE
162	445	4570	52	0.72	865	2.13	0.1	0.07	1.57	0.56	6.84	171	1337	153	164	5239	19	57	29	29	150	16	21	9	32	0	0.114435303	8.738562092	8.73856209150327	FALSE
163	446	4576	52	0.62	945	2.34	0.11	0.03	1.52	0.82	8.6	189	1407	190	157	4932	26	63	35	16	194	16	25	6	31	0	0.13503909	7.405263158	7.40526315789474	FALSE
164	447	4583	52	0.71	912	2.4	0.1	0.04	1.66	0.74	8.52	219	1807	136	142	4531	23	52	17	33	168	20	27	8	32	0	0.075262867	13.28676471	13.2867647058824	TRUE
165	448	4590	55	0.57	760	1.64	0.11	0.06	0.91	0.73	7.81	202	949	164	147	4980	20	49	23	11	136	25	20	5	34	0	0.172813488	5.786585366	5.78658536585366	FALSE
166	449	4596	53	0.67	749	2.68	0.11	0.05	1.86	0.81	8.6	208	1553	211	168	5175	22	57	43	19	157	20	18	7	31	0.5	0.135866066	7.360189573	7.36018957345972	FALSE
167	450	4603	55	0.63	648	2.5	0.14	0.04	1.68	0.82	7	211	1833	210	171	5311	18	56	32	27	157	16	26	10	31	0	0.114566285	8.728571429	8.72857142857143	FALSE
168	451	4610	55	0.64	644	2.34	0.11	0.04	1.6	0.74	7.84	186	1296	176	157	5279	20	54	29	23	192	13	16	9	34	1	0.135802469	7.363636364	7.36363636363636	FALSE
169	452	4616	55	0.6	746	2.26	0.12	0.08	1.43	0.82	8.18	210	1452	177	163	5387	18	59	28	19	206	7	27	8	33	0	0.121900826	8.203389831	8.20338983050847	FALSE
170	453	4623	54	0.63	767	2.03	0.12	0.06	1.17	0.86	8.64	240	1550	234	178	5868	18	45	36	31	168	13	23	13	33	0	0.150967742	6.623931624	6.62393162393162	FALSE
171	454	4629	54	0.67	833	0.99	0.1	0.1	0.95	0.04	0.51	237	752	249	187	6410	30	51	42	11	171	23	25	10	34	0	0.331117021	3.020080321	3.02008032128514	FALSE
172	455	4636	51	0.68	925	0.73	0.09	0.15	0.25	0.48	6.24	221	714	217	214	6535	23	42	44	16	221	12	13	9	30	0	0.303921569	3.290322581	3.29032258064516	FALSE
173	456	4643	49	0.7	997	0.97	0.08	0.06	0.54	0.44	6.05	228	836	252	175	6249	25	50	44	25	249	17	22	11	36	0	0.301435407	3.317460317	3.31746031746032	FALSE
174	457	4649	50	0.75	934	1.31	0.09	0.04	0.82	0.49	6.65	218	1059	231	176	6037	25	52	35	22	220	17	24	8	34	0	0.218130312	4.584415584	4.58441558441558	FALSE
175	458	4656	54	0.66	905	1.22	0.12	0.11	0.58	0.64	6.25	227	792	256	200	6560	31	49	55	12	237	27	21	12	33	0	0.323232323	3.09375	3.09375	FALSE
176	459	4663	39	1.02	1747	1	0.08	0.06	0.53	0.48	7.24	218	946	260	185	6052	20	43	48	26	169	22	22	6	33	1	0.274841438	3.638461538	3.63846153846154	FALSE
177	460	4669	31	1.23	2232	0.77	0.06	0.07	0.47	0.3	6.24	199	949	185	181	5427	23	62	43	12	133	29	23	12	30	0	0.194942044	5.12972973	5.12972972972973	FALSE
178	461	4676	41	0.88	1647	1.36	0.07	0.05	0.97	0.39	6.82	196	1261	167	153	5146	14	61	21	21	139	20	27	11	34	0	0.132434576	7.550898204	7.55089820359281	FALSE
179	462	4682	46	0.76	1222	1.49	0.09	0.11	0.97	0.51	6.93	219	1182	197	174	5765	15	49	41	14	157	19	14	11	33	0	0.166666667	6	6	FALSE
180	463	4689	46	0.81	1244	1.49	0.08	0.05	1.05	0.45	6.77	198	1318	200	143	4855	19	50	28	23	154	16	16	6	34	0.5	0.151745068	6.59	6.59	FALSE
181	464	4696	47	0.82	1376	1.42	0.08	0.07	0.98	0.44	6.15	217	1393	220	164	5512	20	58	37	24	160	22	23	9	34	0	0.15793252	6.331818182	6.33181818181818	FALSE
182	465	4702	49	0.75	1262	1.85	0.09	0.03	1.3	0.55	7.31	201	1387	178	158	5335	23	47	33	15	156	24	16	5	34	0	0.128334535	7.792134831	7.79213483146067	FALSE
183	466	4709	49	0.79	1144	2.09	0.1	0.08	1.51	0.58	6.76	211	1555	183	158	5565	26	61	25	12	211	11	30	10	35	0	0.117684887	8.49726776	8.49726775956284	FALSE
184	467	4716	49	0.7	1048	1.93	0.08	0.03	1.41	0.52	7.23	223	1957	209	155	5303	14	60	35	14	195	11	19	12	34	0	0.106796117	9.363636364	9.36363636363636	FALSE
185	468	4722	50	0.72	869	0.51	0.08	0.22	0.08	0.43	5.95	201	842	199	164	5864	30	53	37	13	193	18	21	8	36	0	0.236342043	4.231155779	4.23115577889447	FALSE
186	469	4729	52	0.68	827	0.54	0.09	0.21	0.07	0.47	6.17	196	708	213	217	6210	24	46	37	10	189	19	16	5	29	0	0.300847458	3.323943662	3.32394366197183	FALSE
187	470	4735	52	0.66	878	0.51	0.09	0.26	0.06	0.45	5.68	212	740	242	214	6537	23	48	48	19	247	14	20	9	31	0	0.327027027	3.05785124	3.05785123966942	FALSE
188	471	4742	52	0.63	894	1.07	0.08	0.07	0.63	0.44	6.31	198	719	229	193	6157	28	36	37	8	174	18	20	9	32	0.5	0.318497914	3.139737991	3.13973799126638	FALSE
189	472	4749	50	0.71	905	0.54	0.09	0.26	0.14	0.4	5.45	185	751	196	163	6152	20	38	28	8	184	10	20	5	38	0	0.260985353	3.831632653	3.83163265306122	FALSE
190	473	4755	52	0.67	838	0.48	0.08	0.24	0.06	0.42	5.76	179	712	203	219	6355	21	42	42	11	222	21	19	5	29	0	0.28511236	3.507389163	3.50738916256158	FALSE
191	474	4762	56	0.58	719	0.82	0.12	0.26	0.31	0.51	4.87	176	571	194	195	6359	32	32	37	31	222	23	29	11	33	0	0.339754816	2.943298969	2.94329896907217	FALSE
192	475	4769	55	0.61	695	0.98	0.1	0.16	0.44	0.54	6.48	172	550	197	172	6362	22	44	37	22	242	10	29	12	37	1	0.358181818	2.791878173	2.79187817258883	FALSE
193	476	4775	55	0.62	711	1.3	0.1	0.13	0.75	0.55	6.35	186	627	188	164	6301	28	58	28	4	181	20	13	4	38	0	0.29984051	3.335106383	3.33510638297872	FALSE
194	477	4782	56	0.59	652	1.17	0.1	0.13	0.56	0.61	6.99	184	845	200	164	6153	20	47	30	24	195	21	21	8	37	0	0.236686391	4.225	4.225	FALSE
195	478	4789	59	0.52	579	1.03	0.11	0.18	0.4	0.63	6.66	174	468	208	185	6523	28	38	36	8	215	13	13	6	35	0	0.444444444	2.25	2.25	FALSE
196	479	4795	58	0.53	708	0.99	0.1	0.25	0.38	0.61	6.94	185	545	218	185	6501	18	32	34	22	249	11	27	9	35	0	0.4	2.5	2.5	FALSE
197	480	4802	51	0.72	1053	0.7	0.1	0.26	0.15	0.54	6.45	207	747	251	218	6476	32	41	36	20	262	20	21	9	30	0	0.33601071	2.976095618	2.97609561752988	FALSE
198	481	4808	49	0.76	1028	0.47	0.08	0.3	0.06	0.41	6.02	194	710	213	209	6135	14	49	36	6	176	16	16	11	29	0	0.3	3.333333333	3.33333333333333	FALSE
199	482	4815	48	0.79	968	0.46	0.1	0.36	0.05	0.41	4.79	220	815	262	234	6614	31	43	57	12	179	28	25	12	28	0	0.321472393	3.110687023	3.11068702290076	FALSE
200	483	4822	48	0.77	849	0.52	0.08	0.34	0.11	0.41	6.27	224	812	268	222	6790	28	38	38	29	226	21	25	8	31	0	0.330049261	3.029850746	3.02985074626866	FALSE
201	484	4828	52	0.59	653	0.65	0.09	0.31	0.14	0.51	6.62	237	741	242	226	7104	26	57	33	22	257	7	20	13	31	0	0.326585695	3.061983471	3.06198347107438	FALSE
202	485	4835	54	0.5	548	1.85	0.1	0.1	1.22	0.62	7.41	151	1014	154	113	4341	24	42	26	21	169	16	16	7	38	3	0.151873767	6.584415584	6.58441558441558	TRUE
203	486	4842	55	0.6	585	1.43	0.11	0.05	0.75	0.68	7.03	235	1143	231	174	6292	25	49	37	13	183	17	19	9	36	1	0.202099738	4.948051948	4.94805194805195	TRUE
204	487	4848	52	0.53	681	1.53	0.11	0.1	0.8	0.73	7.95	173	701	168	143	5022	20	34	31	24	192	20	21	10	35	1	0.239657632	4.172619048	4.17261904761905	FALSE
205	488	4855	51	0.67	865	2.01	0.11	0.05	1.27	0.74	8.16	212	1240	214	174	5657	22	56	40	32	156	17	20	10	33	1	0.172580645	5.794392523	5.79439252336449	TRUE
206	489	4861	54	0.59	818	1.78	0.11	0.08	1.02	0.77	8.37	207	1101	228	164	5597	23	45	43	26	204	10	32	11	34	0	0.207084469	4.828947368	4.82894736842105	FALSE
207	490	4868	54	0.6	834	1.77	0.12	0.04	1.13	0.64	6.48	188	1232	201	157	5458	25	42	42	19	213	14	20	13	35	0	0.163149351	6.129353234	6.12935323383085	TRUE
208	491	4875	52	0.79	918	1.98	0.08	0.07	1.47	0.51	7.08	197	1308	217	165	5587	27	60	35	23	210	19	29	13	34	0	0.165902141	6.02764977	6.02764976958525	TRUE
209	492	4881	53	0.59	883	2.29	0.09	0.05	1.82	0.48	6.25	182	1789	195	148	5056	17	57	47	16	173	17	21	9	34	0	0.108999441	9.174358974	9.17435897435897	TRUE
210	493	4888	54	0.74	836	0.56	0.09	0.2	0.11	0.45	5.99	182	763	242	187	6316	24	39	54	16	226	15	19	7	34	0	0.317169069	3.152892562	3.15289256198347	FALSE
211	494	4895	52	0.61	867	0.46	0.09	0.29	0.06	0.4	5.25	174	713	207	209	6410	27	48	40	32	237	21	29	11	31	0	0.290322581	3.444444444	3.44444444444444	FALSE
212	495	4901	51	0.79	883	0.46	0.08	0.39	0.08	0.38	5.4	164	697	222	219	6621	25	42	31	21	244	14	21	8	30	0	0.318507891	3.13963964	3.13963963963964	FALSE
213	496	4908	51	0.7	827	0.49	0.09	0.18	0.1	0.39	4.99	177	668	204	213	6452	27	48	31	15	231	14	34	11	30	0	0.305389222	3.274509804	3.27450980392157	FALSE
214	497	4915	52	0.71	796	0.49	0.09	0.3	0.08	0.41	5.61	162	610	204	210	6466	21	36	41	22	254	13	28	12	31	0	0.33442623	2.990196078	2.99019607843137	FALSE
215	498	4921	53	0.62	780	0.99	0.08	0.24	0.55	0.44	6.62	175	616	205	180	6414	19	50	28	21	241	12	23	15	36	0	0.332792208	3.004878049	3.00487804878049	FALSE
216	499	4928	54	0.72	739	1.25	0.09	0.12	0.81	0.45	5.89	192	1011	227	161	6108	28	53	47	12	178	24	18	5	38	0.5	0.224530168	4.453744493	4.45374449339207	FALSE
217	500	4934	52	0.64	742	0.47	0.09	0.3	0.1	0.37	5.03	176	482	210	190	6664	30	44	28	24	259	19	31	14	35	0	0.435684647	2.295238095	2.2952380952381	FALSE
218	501	4941	54	0.69	706	0.52	0.09	0.33	0.12	0.41	5.38	182	596	205	208	6512	21	39	32	17	255	9	31	10	31	0	0.343959732	2.907317073	2.90731707317073	FALSE
219	502	4948	55	0.55	677	0.85	0.1	0.19	0.39	0.45	5.13	176	620	196	174	6470	19	43	31	11	222	18	19	10	37	0	0.316129032	3.163265306	3.16326530612245	FALSE
220	503	4954	55	0.62	668	1.35	0.1	0.08	0.8	0.55	6.7	188	790	220	176	6215	27	59	31	18	241	13	24	8	35	0	0.278481013	3.590909091	3.59090909090909	FALSE
221	504	4961	55	0.69	690	1.66	0.1	0.04	1.06	0.6	6.76	200	1089	222	167	5948	19	54	40	21	217	14	29	11	36	1	0.203856749	4.905405405	4.90540540540541	FALSE
222	505	4968	54	0.64	733	1.5	0.1	0.06	0.88	0.62	7.34	196	1067	228	167	5944	23	64	47	19	235	14	21	11	36	0	0.213683224	4.679824561	4.67982456140351	FALSE
223	506	4974	53	0.64	729	1.79	0.1	0.02	1.24	0.55	6.7	214	1008	242	177	6324	28	52	50	12	176	27	19	7	36	0	0.240079365	4.165289256	4.16528925619835	FALSE
224	507	4981	54	0.67	739	1.21	0.09	0.03	0.73	0.47	6.28	241	1330	236	177	6569	15	63	40	7	208	11	23	10	37	0	0.177443609	5.63559322	5.63559322033898	TRUE
225	508	4987	52	0.55	710	1.1	0.09	0.04	0.66	0.44	5.85	245	971	242	187	7076	17	42	31	31	260	18	32	14	38	0	0.2492276	4.012396694	4.01239669421488	FALSE
226	509	4994	54	0.68	672	0.87	0.09	0.12	0.37	0.5	6.41	125	433	129	110	4209	23	35	19	19	139	13	16	5	38	0	0.297921478	3.356589147	3.35658914728682	FALSE
227	510	5001	53	0.62	762	0.58	0.1	0.33	0.08	0.5	5.86	204	620	248	190	6528	29	33	48	8	193	10	15	4	34	0	0.4	2.5	2.5	FALSE
228	511	5007	54	0.76	795	0.56	0.1	0.33	0.07	0.49	5.9	208	676	231	218	6747	33	39	39	9	188	17	20	7	31	0	0.341715976	2.926406926	2.92640692640693	FALSE
229	512	5014	51	0.68	824	0.53	0.1	0.32	0.07	0.46	5.56	215	866	247	224	6660	35	43	50	6	181	23	26	7	30	0	0.2852194	3.506072874	3.50607287449393	FALSE
230	513	5021	52	0.68	804	0.61	0.1	0.24	0.08	0.53	6.41	227	861	266	231	7264	27	52	48	16	259	9	28	17	32	0	0.308943089	3.236842105	3.23684210526316	FALSE
231	514	5027	50	0.62	798	0.6	0.08	0.3	0.12	0.48	6.67	213	834	260	237	6995	21	47	42	19	251	8	23	14	30	0	0.3117506	3.207692308	3.20769230769231	FALSE
232	515	5034	51	0.76	782	0.55	0.09	0.31	0.11	0.45	5.64	224	759	261	230	7052	24	38	56	16	258	9	29	12	31	0	0.343873518	2.908045977	2.90804597701149	FALSE
233	516	5040	52	0.64	711	1.59	0.1	0.09	1.11	0.48	5.82	238	838	269	213	7103	25	56	58	19	273	12	24	10	33	0	0.321002387	3.115241636	3.11524163568773	FALSE
234	517	5047	52	0.66	682	1.34	0.08	0.07	0.89	0.45	6.26	227	1355	233	167	6335	17	59	32	10	167	16	18	4	38	0	0.17195572	5.815450644	5.81545064377682	TRUE
235	518	5054	51	0.58	767	1.1	0.09	0.05	0.7	0.4	5.01	223	879	214	178	6728	23	51	32	29	249	16	34	7	38	0	0.243458476	4.107476636	4.10747663551402	FALSE
236	519	5060	51	0.79	786	0.94	0.08	0.12	0.54	0.4	5.67	228	729	227	184	6971	26	48	43	23	255	16	26	12	38	0	0.31138546	3.211453744	3.21145374449339	FALSE
237	520	5067	51	0.57	764	0.62	0.1	0.27	0.21	0.41	5.03	250	499	259	206	7504	36	43	59	17	230	24	13	4	36	0	0.519038076	1.926640927	1.92664092664093	FALSE
238	521	5074	52	0.72	735	0.59	0.09	0.33	0.15	0.44	5.67	254	623	256	234	7411	24	43	50	15	224	14	19	9	32	0	0.410914928	2.43359375	2.43359375	FALSE
239	522	5080	53	0.59	670	0.65	0.12	0.36	0.11	0.53	5.1	264	593	277	230	7484	28	38	47	31	287	18	27	11	33	0	0.467116358	2.140794224	2.14079422382671	FALSE
240	523	5087	54	0.59	596	1.62	0.11	0.11	0.99	0.63	6.79	238	559	245	214	7435	29	47	38	23	275	16	27	10	35	0	0.438282648	2.281632653	2.28163265306122	FALSE
241	524	5094	54	0.6	543	2.65	0.12	0.02	1.88	0.77	7.31	251	1350	227	184	6207	25	74	39	10	216	15	17	11	34	1	0.168148148	5.947136564	5.94713656387665	TRUE
242	525	5100	53	0.62	565	2.74	0.12	0.04	1.96	0.78	7.93	235	1788	215	172	5651	16	81	46	17	227	0	22	7	33	0	0.120246085	8.31627907	8.31627906976744	TRUE
243	526	5107	53	0.65	630	1.82	0.11	0.04	1.19	0.63	6.74	248	1768	227	182	5888	15	68	43	19	168	8	22	6	32	0	0.128393665	7.788546256	7.78854625550661	TRUE
244	527	5113	54	0.65	608	1.65	0.1	0.05	1.08	0.58	6.51	240	985	235	182	6461	23	45	35	26	248	19	21	8	35	0	0.23857868	4.191489362	4.19148936170213	FALSE
245	528	5120	54	0.62	597	1.26	0.11	0.03	0.72	0.55	5.72	234	1115	242	196	6246	27	51	45	29	241	8	26	10	32	0	0.217040359	4.607438017	4.60743801652893	FALSE
246	529	5127	61	0.47	454	2.73	0.17	0.09	1.23	1.5	10.51	192	820	196	194	5842	23	54	30	17	229	4	20	10	30	0	0.23902439	4.183673469	4.18367346938776	FALSE
247	530	5138	63	0.47	355	3.48	0.19	0.1	1.28	2.2	13.34	175	1080	173	191	5477	35	61	28	29	165	16	31	8	29	0	0.160185185	6.242774566	6.24277456647399	FALSE
248	531	5153	64	0.42	326	4.08	0.21	0.12	1.77	2.3	12.78	172	1296	184	171	5178	30	72	26	29	153	16	35	15	30	0	0.141975309	7.043478261	7.04347826086957	FALSE
249	532	5169	59	0.62	480	2.94	0.17	0.04	1.49	1.45	10.26	198	1213	208	180	5729	24	76	30	34	189	22	24	3	32	0	0.17147568	5.831730769	5.83173076923077	FALSE
250	533	5184	55	0.54	570	1.58	0.11	0.05	0.91	0.67	7.13	214	1227	226	189	6487	24	66	24	27	211	19	27	4	34	1	0.184189079	5.42920354	5.42920353982301	FALSE
251	534	5200	55	0.64	577	1.61	0.12	0.05	0.94	0.67	6.58	230	1079	245	193	6633	25	67	38	21	251	4	28	10	34	1	0.227062095	4.404081633	4.40408163265306	FALSE
252	535	5215	55	0.61	621	2.05	0.12	0.04	1.33	0.72	7.16	232	1435	230	179	6084	21	76	31	31	189	13	27	7	34	2	0.160278746	6.239130435	6.23913043478261	FALSE
253	536	5231	55	0.6	733	2.16	0.12	0.03	1.34	0.82	7.66	220	1592	215	176	5658	26	68	32	19	217	17	21	9	32	1	0.135050251	7.404651163	7.4046511627907	FALSE
254	537	5246	52	0.63	867	2.79	0.12	0.06	1.94	0.84	8.48	192	2147	194	162	4678	17	82	31	32	152	16	20	10	29	0	0.09035864	11.06701031	11.0670103092784	TRUE
255	538	5262	53	0.77	822	3	0.12	0.03	2.07	0.93	9.17	168	2187	177	156	4384	18	89	24	32	133	16	28	9	28	0	0.080932785	12.3559322	12.3559322033898	TRUE
256	539	5277	56	0.62	722	2.52	0.13	0	1.65	0.87	8.15	187	1768	211	177	5177	27	69	37	33	178	18	29	8	29	1	0.119343891	8.379146919	8.37914691943128	FALSE
257	540	5293	56	0.59	845	2.17	0.13	0.01	1.42	0.75	6.97	193	1230	208	175	5469	22	63	32	16	216	13	21	14	31	0	0.169105691	5.913461538	5.91346153846154	FALSE
258	541	5308	52	0.66	1028	1.59	0.11	0.05	0.92	0.68	7.3	193	970	221	178	5607	24	58	32	20	212	13	26	14	31	0	0.227835052	4.389140271	4.38914027149321	FALSE
259	542	5324	50	0.65	1155	1.27	0.11	0.03	0.59	0.68	6.93	204	722	243	199	5888	29	44	38	29	167	20	22	7	30	0	0.336565097	2.971193416	2.97119341563786	FALSE
260	543	5339	50	0.73	1198	1.19	0.1	0.08	0.42	0.77	8.6	181	954	195	190	5750	21	62	30	22	216	15	32	12	30	0	0.204402516	4.892307692	4.89230769230769	FALSE
261	544	5355	50	0.63	1106	1.35	0.11	0.03	0.67	0.69	7.34	196	1153	225	183	5518	26	61	38	28	224	20	19	12	30	1	0.195143105	5.124444444	5.12444444444444	FALSE
262	545	5370	50	0.66	849	1.53	0.11	0.09	0.75	0.77	8.33	191	1197	216	193	5574	24	51	46	6	158	24	16	7	29	1	0.180451128	5.541666667	5.54166666666667	FALSE
263	546	5386	53	0.61	521	1.86	0.12	0.04	0.86	0.99	9.57	234	1322	258	220	6307	16	74	43	31	198	14	29	6	29	0	0.19515885	5.124031008	5.12403100775194	FALSE
264	548	5416	53	0.57	681	2.68	0.11	0.03	2.01	0.67	6.94	199	2015	177	149	4493	20	81	26	28	179	20	15	8	30	1	0.087841191	11.38418079	11.3841807909605	TRUE
265	549	5432	54	0.54	619	1.97	0.11	0.03	1.34	0.63	6.9	200	1743	187	166	4923	32	74	24	26	143	23	21	9	30	0	0.107286288	9.320855615	9.32085561497326	FALSE
266	550	5447	53	0.49	628	1.65	0.12	0.07	0.99	0.66	6.43	234	1218	234	189	6304	15	64	36	30	186	16	18	9	33	0	0.192118227	5.205128205	5.20512820512821	FALSE
267	551	5463	56	0.62	659	2.29	0.11	0.07	1.56	0.73	7.85	216	1453	182	186	5782	23	55	24	22	175	16	22	9	31	0	0.125258087	7.983516484	7.98351648351648	FALSE
268	552	5478	56	0.51	574	2.21	0.11	0	1.59	0.62	6.4	216	1637	207	171	5502	15	62	37	22	213	15	23	9	32	0	0.126450825	7.90821256	7.90821256038647	FALSE
269	553	5494	56	0.48	563	1.68	0.1	0.03	1.08	0.6	6.85	225	942	199	185	6345	25	50	29	11	194	20	21	7	34	0	0.211252654	4.733668342	4.73366834170854	FALSE
270	554	5509	56	0.56	590	2.2	0.12	0.03	1.69	0.51	5.15	226	1364	192	177	5976	35	77	25	32	242	29	31	13	34	0	0.140762463	7.104166667	7.10416666666667	FALSE
271	555	5525	54	0.61	652	2.2	0.11	0.04	1.54	0.67	7.32	234	1682	217	167	5811	18	65	33	18	227	8	29	8	35	0	0.12901308	7.751152074	7.75115207373272	FALSE
272	556	5540	52	0.63	697	1.07	0.11	0.03	0.58	0.49	5.22	210	908	188	178	6523	19	47	34	17	249	14	25	12	37	0	0.207048458	4.829787234	4.82978723404255	FALSE
273	557	5556	53	0.63	708	1.28	0.1	0.07	0.74	0.54	6.2	226	730	223	185	6846	29	47	39	10	199	18	20	5	37	0	0.305479452	3.273542601	3.27354260089686	FALSE
274	558	5571	52	0.66	746	0.79	0.11	0.21	0.21	0.58	5.97	236	735	239	213	7358	20	54	46	10	218	19	19	9	35	0	0.325170068	3.075313808	3.07531380753138	FALSE
275	559	5587	52	0.57	722	0.86	0.11	0.17	0.24	0.62	6.44	225	590	244	204	6993	24	42	32	10	206	15	19	10	34	0	0.413559322	2.418032787	2.41803278688525	FALSE
276	560	5602	53	0.54	632	2.21	0.12	0.03	1.51	0.7	6.84	222	1284	226	170	5937	23	65	38	12	168	13	17	10	35	0	0.176012461	5.681415929	5.68141592920354	FALSE
277	561	5618	54	0.63	572	1.84	0.1	0.05	1.09	0.75	8.58	232	1370	211	171	5759	17	63	35	25	190	11	22	9	34	0	0.154014599	6.492890995	6.49289099526066	FALSE
278	562	5633	54	0.53	556	1.29	0.1	0.03	0.78	0.51	5.99	249	1124	242	177	6592	25	51	48	16	208	15	17	12	37	0	0.215302491	4.644628099	4.64462809917355	FALSE
279	563	5649	54	0.6	539	1.42	0.1	0.03	0.91	0.51	5.97	226	954	198	175	6446	23	64	31	31	252	17	21	11	37	0	0.20754717	4.818181818	4.81818181818182	FALSE
280	564	5664	55	0.54	539	2.02	0.11	0.02	1.44	0.59	6.16	232	1627	212	168	5773	24	65	32	23	217	10	28	10	34	0	0.130301168	7.674528302	7.67452830188679	FALSE
281	565	5680	54	0.65	545	1.93	0.11	0.05	1.29	0.64	6.76	220	1330	186	183	6099	18	61	32	27	225	13	27	15	33	1	0.139849624	7.150537634	7.1505376344086	FALSE
282	566	5695	55	0.57	561	2.27	0.12	0.13	1.57	0.7	7.02	217	1600	200	169	5545	29	69	35	8	180	16	15	6	33	1	0.125	8	8	FALSE
283	567	5711	55	0.55	599	2.4	0.12	0.04	1.62	0.78	7.59	214	1585	202	170	5613	22	62	32	18	207	10	24	17	33	0	0.127444795	7.846534653	7.84653465346535	FALSE
284	568	5726	55	0.59	588	1.67	0.12	0.02	1.02	0.65	6.23	199	976	197	175	6201	20	57	29	33	187	16	19	9	35	0.5	0.201844262	4.954314721	4.95431472081218	FALSE
285	569	5742	54	0.57	576	1.86	0.1	0.15	1.31	0.54	6.16	206	1305	188	175	6120	15	61	32	21	238	8	20	7	35	0	0.144061303	6.941489362	6.94148936170213	FALSE
286	570	5757	54	0.54	594	1.51	0.1	0.03	0.96	0.55	6.21	228	951	254	189	6789	30	43	35	37	277	11	34	10	36	0	0.267087277	3.744094488	3.74409448818898	FALSE
287	571	5773	54	0.57	614	0.82	0.1	0.13	0.29	0.52	5.87	218	705	244	226	7025	29	40	46	6	217	20	14	4	31	0	0.346099291	2.889344262	2.88934426229508	FALSE
288	572	5788	52	0.56	673	0.71	0.1	0.13	0.2	0.51	5.85	205	640	223	203	6829	26	45	36	23	204	20	20	9	34	0	0.3484375	2.869955157	2.86995515695067	FALSE
289	573	5804	51	0.63	699	1.24	0.1	0.03	0.7	0.54	6.3	193	1021	189	172	5912	19	66	34	11	179	9	13	7	34	2	0.185112635	5.402116402	5.4021164021164	FALSE
290	574	5819	49	0.59	679	1.47	0.11	0.06	0.95	0.52	5.74	208	1171	200	177	6130	22	77	23	22	238	9	31	14	35	0	0.170794193	5.855	5.855	FALSE
291	575	5835	49	0.46	583	1.89	0.1	0.02	1.36	0.53	6.49	149	1183	152	130	4070	19	53	28	14	120	13	9	4	31	0	0.128486898	7.782894737	7.78289473684211	FALSE
292	576	5850	50	0.42	811	2.02	0.1	0.01	1.43	0.58	6.53	193	1466	190	154	4820	14	63	34	30	153	16	25	17	31	0	0.129604366	7.715789474	7.71578947368421	FALSE
293	577	5866	51	0.69	903	2.09	0.1	0.01	1.46	0.64	7.21	190	1531	202	172	5364	15	64	35	12	154	20	15	7	31	0	0.131939909	7.579207921	7.57920792079208	FALSE
294	578	5881	51	0.7	898	2.96	0.11	0	2.16	0.8	8.29	181	2176	186	162	4663	10	77	29	29	170	21	22	9	29	0	0.085477941	11.69892473	11.6989247311828	TRUE
295	579	5897	53	0.75	758	2.64	0.11	0.01	1.89	0.75	7.91	192	1597	205	170	5150	24	60	44	13	174	18	14	7	30	0	0.128365686	7.790243902	7.79024390243902	FALSE
296	580	5912	54	0.68	780	1.76	0.12	0.07	1.06	0.7	6.83	202	956	238	186	6005	26	58	49	8	170	18	28	10	32	0	0.248953975	4.016806723	4.01680672268908	TRUE
297	581	5928	52	0.71	840	2.43	0.12	0.03	1.65	0.78	7.87	197	1741	205	163	5191	18	74	46	9	161	9	14	6	32	0	0.11774842	8.492682927	8.49268292682927	FALSE
298	582	5943	54	0.62	740	2.24	0.13	0.02	1.24	1.01	8.77	199	1238	225	170	5681	20	62	37	20	222	8	26	11	33	0	0.18174475	5.502222222	5.50222222222222	FALSE
299	583	5959	55	0.63	702	1.64	0.12	0.12	0.89	0.75	7.34	188	876	194	180	6200	19	70	28	27	178	28	21	12	34	0	0.221461187	4.515463918	4.51546391752577	FALSE
300	584	5974	51	0.69	876	1.93	0.12	0.07	1.09	0.85	8.01	206	1363	219	176	5663	17	65	36	31	199	18	23	7	32	0	0.160674982	6.223744292	6.22374429223744	FALSE
301	585	5989	52	0.72	889	2.47	0.11	0.04	1.69	0.78	8.18	217	1981	223	172	5308	10	76	31	29	158	14	16	8	31	0	0.112569409	8.883408072	8.88340807174888	FALSE
302	586	6005	52	0.7	744	1.97	0.11	0.1	1.4	0.57	6.37	216	1220	208	187	6174	34	75	30	32	171	17	27	9	33	0	0.170491803	5.865384615	5.86538461538461	FALSE
303	587	6020	53	0.65	646	0.68	0.1	0.18	0.16	0.52	6	242	737	255	195	6969	30	40	48	3	243	20	15	10	36	1	0.345997286	2.890196078	2.89019607843137	FALSE
304	588	6036	53	0.6	626	1.37	0.13	0.12	0.52	0.86	7.92	219	949	252	197	6470	24	54	53	13	186	19	18	7	33	1	0.265542677	3.765873016	3.76587301587302	FALSE
305	589	6051	57	0.56	433	2.67	0.17	0.11	1.07	1.6	10.77	219	1003	234	182	6153	14	56	44	8	194	8	15	7	34	0.5	0.2333001	4.286324786	4.28632478632479	FALSE
306	590	6067	56	0.56	402	2.71	0.18	0.03	1.13	1.58	10.11	133	670	137	118	4041	20	46	24	31	155	17	19	6	34	0	0.204477612	4.890510949	4.89051094890511	FALSE
307	591	6082	52	0.71	576	2.19	0.12	0.04	1.44	0.75	7.64	214	1226	194	160	5629	15	61	32	15	148	12	11	10	35	0	0.158238173	6.319587629	6.31958762886598	FALSE
308	592	6098	53	0.69	588	1.65	0.1	0.07	1.17	0.49	5.5	238	1190	245	172	6398	18	47	50	13	178	20	19	6	37	0	0.205882353	4.857142857	4.85714285714286	FALSE
309	593	6113	53	0.7	605	1.42	0.1	0.05	0.87	0.56	6.55	237	879	254	172	6703	28	52	50	14	237	14	18	7	39	0	0.288964733	3.460629921	3.46062992125984	FALSE
310	594	6129	52	0.63	626	1.46	0.1	0.07	0.92	0.54	6.14	229	1086	231	177	6502	20	65	44	32	186	18	21	12	37	0	0.212707182	4.701298701	4.7012987012987	FALSE
311	595	6144	51	0.71	643	1.22	0.09	0.04	0.76	0.46	5.83	231	764	228	187	6947	27	51	35	31	252	22	17	18	37	0	0.298429319	3.350877193	3.35087719298246	FALSE
312	596	6160	53	0.69	625	1.33	0.1	0.03	0.78	0.55	6.16	236	1026	240	173	6338	28	58	44	8	178	21	17	8	37	1	0.233918129	4.275	4.275	FALSE
313	597	6175	53	0.72	610	1.99	0.1	0	1.43	0.57	6.52	233	1320	220	165	6009	26	56	44	6	179	22	18	10	36	0	0.166666667	6	6	FALSE
314	598	6191	54	0.7	576	1.75	0.1	0.05	1.27	0.48	5.43	226	1296	226	171	6095	21	58	46	14	188	11	13	3	36	0	0.174382716	5.734513274	5.73451327433628	FALSE
315	599	6206	56	0.64	583	2.32	0.11	0.04	1.68	0.64	6.86	209	1525	219	175	5673	21	66	40	35	164	17	31	7	32	0	0.143606557	6.96347032	6.9634703196347	FALSE
316	600	6222	55	0.59	648	1.6	0.11	0.08	0.97	0.63	6.49	221	981	258	182	6389	19	60	53	20	186	23	19	11	35	0	0.262996942	3.802325581	3.80232558139535	FALSE
317	601	6237	54	0.7	720	2.08	0.1	0.03	1.5	0.58	6.46	211	1480	228	153	5545	23	68	41	10	167	15	16	13	36	0	0.154054054	6.49122807	6.49122807017544	FALSE
318	602	6253	53	0.66	724	1.96	0.11	0.09	1.43	0.53	5.87	214	1268	238	159	5885	19	46	38	12	224	9	17	8	37	0	0.187697161	5.327731092	5.32773109243697	FALSE
319	603	6268	56	0.61	606	1.97	0.11	0.01	1.42	0.55	6	207	1431	225	157	5795	31	68	34	21	214	8	29	7	37	0	0.157232704	6.36	6.36	FALSE
320	604	6284	55	0.61	617	1.88	0.11	0.06	1.36	0.52	5.58	224	1279	236	160	6103	22	56	47	18	228	13	22	11	38	0	0.184519156	5.419491525	5.41949152542373	FALSE
321	605	6299	53	0.72	751	1.68	0.11	0.04	1.03	0.65	6.94	218	1118	249	158	6193	21	66	50	25	229	14	33	11	39	0	0.222719141	4.489959839	4.48995983935743	FALSE
322	606	6315	50	0.65	813	1.1	0.11	0.12	0.55	0.55	5.95	208	738	239	165	6628	27	40	45	9	204	18	21	10	40	0	0.323848238	3.087866109	3.08786610878661	FALSE
323	607	6330	51	0.81	798	0.57	0.09	0.29	0.12	0.45	5.57	214	766	272	187	6941	32	52	58	6	224	21	25	9	37	0	0.355091384	2.816176471	2.81617647058824	FALSE
324	608	6346	52	0.74	767	0.51	0.11	0.19	0.1	0.41	4.59	225	732	261	182	6787	23	50	51	11	209	20	20	7	37	0	0.356557377	2.804597701	2.80459770114943	FALSE
325	609	6361	53	0.64	715	0.72	0.1	0.31	0.25	0.47	5.65	230	808	242	189	7177	39	46	40	21	277	13	29	9	38	0	0.29950495	3.338842975	3.33884297520661	FALSE
326	610	6377	53	0.68	677	0.68	0.1	0.24	0.22	0.46	5.29	193	495	230	155	6460	37	47	45	7	220	11	24	10	42	0	0.464646465	2.152173913	2.15217391304348	FALSE
327	611	6392	50	0.76	766	0.6	0.1	0.34	0.11	0.49	5.84	220	718	238	161	6669	26	55	43	9	199	13	17	9	41	0	0.331476323	3.016806723	3.01680672268908	FALSE
328	612	6408	51	0.63	755	0.64	0.11	0.29	0.1	0.54	6.03	232	779	262	176	6947	28	35	47	17	250	11	31	11	40	0	0.336328626	2.973282443	2.97328244274809	FALSE
329	613	6423	52	0.78	719	0.64	0.1	0.32	0.11	0.53	6.17	220	729	229	178	6834	29	56	38	17	255	17	28	13	38	0	0.314128944	3.183406114	3.18340611353712	FALSE
330	614	6439	52	0.71	704	0.51	0.1	0.25	0.13	0.38	4.37	227	793	250	181	6783	23	46	39	10	253	13	25	7	38	0	0.315258512	3.172	3.172	FALSE
331	615	6454	51	0.71	690	0.59	0.1	0.39	0.13	0.46	5.21	236	740	252	183	7210	19	61	37	20	266	5	25	7	39	0	0.340540541	2.936507937	2.93650793650794	FALSE
332	616	6470	52	0.7	630	0.57	0.1	0.28	0.15	0.42	4.8	254	567	288	192	7241	28	56	61	18	266	15	32	18	38	0	0.507936508	1.96875	1.96875	TRUE
333	617	6485	52	0.65	601	0.7	0.1	0.23	0.26	0.44	5.16	232	682	253	180	6658	21	55	45	12	192	21	17	7	37	1	0.370967742	2.695652174	2.69565217391304	FALSE
334	618	6501	52	0.68	615	0.83	0.11	0.23	0.32	0.51	5.49	250	707	258	199	7090	27	57	44	13	195	17	24	6	36	0	0.364922207	2.740310078	2.74031007751938	FALSE
335	619	6516	52	0.71	592	0.69	0.1	0	0.23	0.46	5.52	195	408	201	163	6294	20	50	37	13	183	12	19	6	39	0	0.492647059	2.029850746	2.02985074626866	TRUE
336	620	6531	52	0.66	605	0.93	0.11	0.14	0.42	0.52	5.54	160	434	165	145	5226	29	43	23	20	171	11	21	4	36	0	0.380184332	2.63030303	2.63030303030303	FALSE
337	621	6547	47	0.77	670	2.53	0.1	0	1.93	0.6	6.95	231	2052	212	268	4889	9	114	32	22	132	8	19	7	18	0.5	0.10331384	9.679245283	9.67924528301887	TRUE
338	622	6562	50	0.66	623	2.47	0.11	0.04	1.84	0.63	6.71	184	969	169	175	5115	13	75	28	11	139	11	16	9	29	1	0.174406605	5.733727811	5.73372781065089	TRUE
339	623	6578	48	0.77	744	2.29	0.1	0	1.78	0.51	6.29	256	1476	231	201	5761	20	80	32	19	206	14	16	9	29	0	0.156504065	6.38961039	6.38961038961039	TRUE
340	624	6593	47	0.77	833	1.69	0.09	0.05	1.27	0.42	5.38	270	859	219	177	6406	18	71	31	17	236	10	25	12	36	0	0.254947614	3.922374429	3.92237442922374	FALSE
341	625	6609	49	0.74	740	0.74	0.08	0.19	0.35	0.39	5.78	227	426	191	141	5824	21	46	37	7	161	15	21	9	41	0	0.448356808	2.230366492	2.2303664921466	FALSE
342	626	6624	52	0.69	610	0.82	0.1	0.16	0.43	0.39	4.67	239	631	240	183	6982	22	38	40	26	264	26	24	13	38	0	0.380348653	2.629166667	2.62916666666667	FALSE
343	627	6640	47	0.74	632	2.09	0.09	0.01	1.72	0.37	4.98	245	1388	215	185	6564	30	40	31	8	194	13	20	17	35	0	0.154899135	6.455813953	6.45581395348837	TRUE
344	628	6655	49	0.91	643	1.61	0.1	0.04	1.21	0.4	4.7	248	1210	236	187	7034	28	51	34	27	206	18	19	7	38	0	0.195041322	5.127118644	5.1271186440678	FALSE
345	629	6671	51	0.62	614	2.18	0.1	0.02	1.26	0.93	10.9	261	1969	261	178	6219	18	41	59	11	208	23	20	14	35	0	0.132554596	7.544061303	7.54406130268199	TRUE
346	630	6686	50	0.74	585	2.88	0.11	0.03	2.17	0.71	7.56	232	2581	201	151	5073	27	38	43	10	135	14	22	8	34	0	0.077876792	12.84079602	12.8407960199005	TRUE
347	631	6702	44	0.79	853	2.27	0.09	0	1.66	0.6	7.99	235	2432	209	158	5303	25	54	37	16	192	7	26	14	34	1	0.0859375	11.63636364	11.6363636363636	TRUE
348	632	6717	46	0.84	876	1.16	0.1	0.04	0.77	0.39	4.82	231	1083	231	163	5938	31	59	46	8	185	16	16	6	36	0	0.213296399	4.688311688	4.68831168831169	FALSE
349	633	6733	50	0.76	610	1.19	0.1	0.05	0.77	0.42	4.94	244	878	257	173	6901	28	57	39	8	224	22	24	9	40	0	0.292710706	3.416342412	3.41634241245136	FALSE
350	634	6748	48	0.85	558	2.39	0.1	0.07	1.82	0.57	7.01	247	1525	223	179	5951	16	84	34	29	176	14	21	10	33	0	0.146229508	6.838565022	6.83856502242153	FALSE
351	635	6764	51	0.63	558	1.86	0.11	0.04	1.28	0.58	6.28	245	1142	233	187	6177	18	70	38	22	217	13	25	10	33	0	0.204028021	4.901287554	4.90128755364807	FALSE
352	636	6779	50	0.72	567	1.31	0.1	0.09	0.93	0.39	4.53	233	1171	249	187	6632	27	87	52	13	168	18	15	7	36	0	0.21263877	4.702811245	4.70281124497992	FALSE
353	637	6795	50	0.8	632	0.81	0.09	0.2	0.43	0.38	4.85	215	764	231	181	7209	32	56	38	31	276	22	24	10	40	0	0.302356021	3.307359307	3.30735930735931	FALSE
354	638	6810	48	0.77	715	0.92	0.1	0.07	0.5	0.43	4.83	226	981	215	181	6692	21	71	41	12	191	20	14	6	37	0	0.219164118	4.562790698	4.56279069767442	FALSE
355	639	6826	48	0.76	623	1.88	0.09	0.07	1.35	0.53	6.65	223	1112	255	197	6668	25	80	36	18	249	7	20	14	34	0	0.229316547	4.360784314	4.36078431372549	FALSE
356	640	6841	53	0.73	628	1.09	0.12	0.21	0.39	0.69	6.9	211	595	245	206	7039	30	54	32	27	271	13	36	11	34	0	0.411764706	2.428571429	2.42857142857143	FALSE
357	641	6857	54	0.58	623	0.95	0.11	0.21	0.15	0.8	8.37	212	536	251	207	6907	29	57	39	18	265	4	26	8	33	0	0.468283582	2.135458167	2.13545816733068	FALSE
358	642	6872	52	0.6	641	2.46	0.13	0.01	1.53	0.94	8.49	189	1112	188	176	5485	30	37	32	26	173	15	31	15	31	0	0.169064748	5.914893617	5.91489361702128	FALSE
359	643	6888	50	0.71	650	2.7	0.11	0.02	1.91	0.8	8.74	203	2061	205	168	4960	21	54	48	17	186	8	25	13	30	0	0.099466279	10.05365854	10.0536585365854	TRUE
360	644	6903	51	0.65	579	2.78	0.12	0.07	2.02	0.76	7.29	190	2068	183	162	4609	28	54	31	22	129	20	18	12	28	0	0.088491296	11.30054645	11.3005464480874	TRUE
361	645	6919	53	0.53	523	1.91	0.11	0	1.17	0.74	7.98	194	1522	192	158	5322	28	47	37	9	183	11	24	13	34	0	0.126149803	7.927083333	7.92708333333333	FALSE
362	646	6934	52	0.61	556	1.65	0.12	0.04	0.9	0.75	7.47	197	999	215	157	5546	29	42	31	21	165	8	24	8	35	0	0.215215215	4.646511628	4.64651162790698	FALSE
363	647	6950	50	0.68	648	2.21	0.11	0.03	1.4	0.82	8.82	208	1681	204	159	5267	27	59	40	15	200	16	21	11	33	0	0.121356336	8.240196078	8.24019607843137	FALSE
364	648	6965	49	0.67	639	2.4	0.11	0.05	1.76	0.64	6.67	211	2178	189	157	5021	23	62	31	7	156	20	17	9	32	0	0.08677686	11.52380952	11.5238095238095	TRUE
365	649	6981	51	0.65	588	2.14	0.11	0.02	1.45	0.69	7.63	230	2018	221	166	5743	24	62	37	18	155	7	14	11	35	0	0.109514371	9.131221719	9.13122171945701	FALSE
366	650	6996	54	0.6	596	1.08	0.12	0.15	0.38	0.7	6.77	220	831	250	183	6513	35	57	45	12	204	28	17	5	36	0	0.300842359	3.324	3.324	FALSE
367	651	7012	54	0.54	503	0.95	0.1	0.19	0.34	0.61	7.01	248	698	281	191	7267	23	42	54	20	262	19	21	13	38	0	0.402578797	2.483985765	2.48398576512456	FALSE
368	652	7027	54	0.59	527	0.66	0.11	0.28	0.18	0.48	5.17	223	527	254	180	6883	28	51	52	13	220	21	21	10	38	0	0.481973435	2.07480315	2.0748031496063	FALSE
369	653	7043	53	0.6	548	0.81	0.1	0.26	0.29	0.52	6.34	239	615	274	192	7262	28	46	42	35	265	23	24	14	38	0	0.445528455	2.244525547	2.24452554744526	FALSE
370	654	7058	53	0.6	545	0.73	0.11	0.1	0.25	0.48	5.04	233	627	245	184	7191	31	48	42	24	275	15	26	11	39	0	0.390749601	2.559183673	2.55918367346939	FALSE
371	655	7074	52	0.6	552	0.6	0.09	0.31	0.14	0.46	5.88	257	605	275	193	7642	27	50	40	14	224	21	17	7	40	0	0.454545455	2.2	2.2	FALSE
372	656	7089	52	0.55	572	0.6	0.11	0.2	0.15	0.45	4.87	239	542	247	176	7224	25	54	32	15	262	9	22	12	41	0	0.455719557	2.194331984	2.19433198380567	FALSE
373	657	7104	52	0.66	606	0.73	0.1	0.24	0.23	0.5	5.96	219	603	239	160	6446	26	40	43	8	179	13	13	0	40	0	0.396351575	2.523012552	2.52301255230126	FALSE
374	658	7120	53	0.58	558	0.76	0.11	0.24	0.26	0.5	5.12	230	633	240	188	7054	34	34	46	40	259	22	28	13	38	0	0.379146919	2.6375	2.6375	FALSE
375	659	7135	52	0.6	543	0.69	0.1	0.25	0.16	0.53	6.24	253	534	269	188	7652	23	51	49	17	254	14	22	13	41	0	0.503745318	1.985130112	1.98513011152416	FALSE
376	660	7151	52	0.6	548	0.68	0.11	0.29	0.12	0.57	5.91	247	512	266	180	7598	25	40	50	10	248	11	26	11	42	0	0.51953125	1.92481203	1.92481203007519	FALSE
377	661	7166	51	0.68	570	0.61	0.09	0.29	0.12	0.49	6.01	228	451	246	159	6979	18	42	42	11	224	10	23	17	44	0	0.545454545	1.833333333	1.83333333333333	FALSE
378	662	7182	52	0.65	556	0.57	0.11	0.22	0.12	0.45	5.03	225	680	236	174	7082	24	49	38	14	253	16	19	12	41	0	0.347058824	2.881355932	2.88135593220339	FALSE
379	663	7197	53	0.54	529	0.75	0.1	0.25	0.26	0.49	5.86	246	776	275	181	7147	34	69	49	17	273	14	29	14	40	0	0.354381443	2.821818182	2.82181818181818	FALSE
380	664	7213	53	0.59	514	0.7	0.12	0.24	0.16	0.54	5.44	230	670	273	180	7122	28	53	48	20	265	10	42	10	40	0	0.407462687	2.454212454	2.45421245421245	FALSE
381	665	7228	50	0.67	588	0.7	0.1	0.29	0.13	0.58	6.7	233	1010	266	185	6933	31	48	53	16	253	11	36	11	38	0	0.263366337	3.796992481	3.79699248120301	TRUE
382	666	7244	51	0.57	623	0.83	0.12	0.26	0.19	0.65	6.25	235	1105	260	175	6799	20	55	43	13	245	8	26	15	39	0	0.235294118	4.25	4.25	TRUE
383	667	7259	55	0.6	554	0.94	0.12	0.27	0.23	0.71	7.02	206	844	220	182	6563	28	45	37	16	170	18	18	9	36	0	0.260663507	3.836363636	3.83636363636364	TRUE
384	668	7275	55	0.63	503	0.86	0.13	0.31	0.19	0.67	6.07	224	757	237	179	6812	32	55	45	10	218	19	24	9	38	0	0.313077939	3.194092827	3.19409282700422	FALSE
385	669	7290	52	0.64	445	2.97	0.12	0.01	1.72	1.26	12.73	183	2133	167	134	4604	25	43	34	4	150	17	24	17	34	0	0.078293483	12.77245509	12.7724550898204	TRUE
386	670	7306	48	0.71	453	5.23	0.14	0	4.2	1.04	8.81	218	5244	132	120	3243	26	47	27	10	126	0	13	9	27	0	0.025171625	39.72727273	39.7272727272727	TRUE
387	671	7321	51	0.67	447	4.27	0.12	0	3.37	0.9	9.01	223	4150	153	134	3845	29	56	42	10	105	10	10	3	29	0	0.03686747	27.12418301	27.1241830065359	TRUE
388	672	7337	52	0.63	429	4.5	0.13	0.06	3.65	0.85	7.86	198	4002	159	133	3821	25	56	28	14	125	15	18	11	29	0	0.039730135	25.16981132	25.1698113207547	TRUE
389	673	7352	56	0.61	387	3.42	0.12	0	2.42	0.99	9.4	184	2689	168	145	4409	31	74	27	23	133	14	24	6	30	0	0.062476757	16.00595238	16.0059523809524	TRUE
390	674	7363	60	0.51	335	3.96	0.19	0.12	2.27	1.69	10.24	181	1759	198	167	4869	27	57	44	6	148	17	13	9	29	0	0.112563957	8.883838384	8.88383838383838	FALSE
391	675	7369	65	0.42	297	4.05	0.21	0.05	1.91	2.14	12.16	159	1892	188	172	4465	21	49	35	7	138	9	11	9	26	0	0.099365751	10.06382979	10.063829787234	TRUE
392	676	7374	66	0.45	297	3.55	0.21	0.09	1.5	2.05	11.16	147	1314	168	182	4741	29	64	28	18	186	4	23	10	26	0	0.127853881	7.821428571	7.82142857142857	FALSE
393	677	7380	66	0.4	357	2.47	0.2	0.16	0.49	1.99	11.83	143	1169	160	181	4642	30	51	27	26	184	21	24	9	26	0	0.136869119	7.30625	7.30625	FALSE
394	678	7386	68	0.37	322	2.46	0.25	0.11	0.24	2.22	10.34	157	478	210	210	5512	34	55	34	14	191	28	20	8	26	0	0.439330544	2.276190476	2.27619047619048	FALSE
395	679	7391	66	0.39	255	3.84	0.2	0.05	1.85	1.99	11.88	142	1729	160	150	3899	33	44	31	10	110	12	13	4	26	0	0.09253904	10.80625	10.80625	FALSE
396	680	7397	65	0.36	224	3.87	0.21	0.09	1.93	1.94	10.58	104	1121	96	111	3128	23	35	8	14	104	9	19	9	28	0	0.085637823	11.67708333	11.6770833333333	FALSE
397	681	7403	65	0.38	244	3.59	0.19	0.03	1.76	1.83	11.45	133	1425	140	127	3528	31	61	21	20	127	19	19	8	28	0	0.098245614	10.17857143	10.1785714285714	FALSE
398	682	7408	64	0.41	299	3.32	0.17	0.12	1.6	1.72	11.6	139	1270	161	152	4105	28	41	30	6	143	17	18	6	27	0	0.126771654	7.888198758	7.88819875776398	FALSE
399	683	7414	62	0.44	344	2.84	0.16	0	1.22	1.62	11.59	165	1493	175	157	4529	33	49	38	6	173	16	20	6	29	0	0.117213664	8.531428571	8.53142857142857	FALSE
400	684	7420	61	0.35	391	2.78	0.17	0.21	1.3	1.48	10.26	170	1363	187	156	4524	32	44	36	21	177	21	30	7	29	0	0.137197359	7.288770053	7.28877005347594	FALSE
401	685	7426	60	0.51	467	2.63	0.16	0.01	1.07	1.57	11.55	177	1541	175	160	4440	30	58	39	20	184	17	21	6	28	0	0.113562622	8.805714286	8.80571428571429	FALSE
402	686	7431	58	0.5	521	2.62	0.16	0.02	1.18	1.44	10.62	186	1367	194	165	4896	25	47	30	15	204	12	23	9	30	0	0.141916606	7.046391753	7.04639175257732	FALSE
403	687	7437	57	0.55	583	2.65	0.14	0.05	1.32	1.33	10.98	194	1650	184	158	4754	32	49	28	14	183	12	15	9	30	0	0.111515152	8.967391304	8.96739130434783	FALSE
404	688	7443	58	0.46	552	2.85	0.16	0.07	1.62	1.23	9	191	1904	196	167	4707	24	56	34	22	146	13	17	13	28	0	0.102941176	9.714285714	9.71428571428571	FALSE
405	689	7448	58	0.63	487	2.93	0.15	0.02	1.76	1.17	9.44	180	1868	187	166	4463	31	59	31	24	141	18	20	9	27	0	0.100107066	9.989304813	9.98930481283423	FALSE
406	690	7454	58	0.53	469	2.79	0.14	0.03	1.68	1.11	9.17	189	1813	196	171	4604	28	57	32	28	190	16	21	16	27	0	0.108108108	9.25	9.25	FALSE
407	691	7460	53	0.64	458	2.3	0.1	0.01	1.61	0.69	7.89	211	2255	197	155	5002	26	63	30	9	190	8	19	11	32	0	0.087361419	11.44670051	11.4467005076142	FALSE
408	692	7465	55	0.53	413	1.02	0.11	0.15	0.48	0.54	5.53	237	1341	229	167	6231	23	45	33	24	202	24	22	11	37	0	0.170768084	5.855895197	5.85589519650655	FALSE
409	693	7471	53	0.72	440	1.73	0.1	0.05	1.16	0.57	6.75	235	939	241	165	6339	30	53	45	17	248	12	35	10	38	0.5	0.256656017	3.89626556	3.89626556016598	TRUE
410	694	7477	54	0.6	415	1.23	0.11	0.01	0.71	0.51	5.6	234	1559	221	159	5853	27	57	41	25	229	20	18	12	37	0	0.141757537	7.054298643	7.05429864253394	FALSE
411	695	7483	53	0.68	389	1.81	0.1	0.02	1.27	0.55	6.38	241	1240	238	170	6283	22	47	35	24	245	23	24	15	37	0	0.191935484	5.210084034	5.21008403361345	FALSE
412	696	7488	52	0.65	407	2.1	0.1	0.01	1.54	0.56	6.33	233	1669	222	180	5836	30	49	39	20	221	15	29	11	32	0	0.133013781	7.518018018	7.51801801801802	FALSE
413	697	7494	54	0.67	409	1.89	0.11	0.02	1.29	0.6	6.62	242	1711	220	176	5890	21	54	38	19	225	5	20	10	33	0	0.128579778	7.777272727	7.77727272727273	FALSE
414	698	7500	56	0.65	367	1.73	0.11	0.04	1.18	0.55	6.15	240	2021	218	157	5722	29	51	45	2	225	0	18	10	36	0	0.107867392	9.270642202	9.27064220183486	FALSE
415	699	7505	57	0.61	369	0.71	0.1	0.2	0.15	0.56	6.31	251	845	272	186	6813	15	58	41	39	211	13	27	5	37	0	0.321893491	3.106617647	3.10661764705882	TRUE
416	700	7511	55	0.58	378	0.72	0.12	0.22	0.14	0.58	5.55	244	618	249	180	7184	28	49	39	19	286	9	31	10	40	0	0.402912621	2.481927711	2.48192771084337	FALSE
417	701	7517	57	0.58	367	0.98	0.11	0.14	0.26	0.72	7.32	242	520	242	189	7140	27	46	34	15	276	13	22	12	38	1	0.465384615	2.148760331	2.14876033057851	TRUE
418	702	7522	60	0.51	362	1.35	0.15	0.17	0.39	0.96	7.66	232	749	258	200	6583	28	56	46	22	259	13	28	10	33	0	0.344459279	2.903100775	2.9031007751938	FALSE
419	703	7528	58	0.54	396	1.16	0.12	0.17	0.28	0.88	8.29	194	551	199	180	5857	28	40	38	12	197	18	18	5	33	0	0.361161525	2.768844221	2.76884422110553	FALSE
420	704	7534	59	0.48	380	1.25	0.15	0.17	0.32	0.92	7.11	216	783	217	190	6389	36	50	31	10	203	18	25	7	34	0	0.277139208	3.608294931	3.60829493087558	FALSE
421	705	7539	61	0.47	346	1.37	0.14	0.16	0.33	1.04	8.73	231	686	243	198	6575	26	42	34	33	209	11	17	10	33	0	0.354227405	2.823045267	2.82304526748971	FALSE
422	706	7545	63	0.43	367	1.83	0.17	0.21	0.42	1.4	9.73	199	498	211	196	6161	24	44	35	24	240	14	32	9	32	0	0.423694779	2.360189573	2.36018957345972	FALSE
423	707	7551	63	0.43	378	1.84	0.17	0.17	0.38	1.46	10.25	173	582	187	197	5593	26	51	27	28	182	15	23	10	28	0	0.321305842	3.112299465	3.11229946524064	FALSE
424	708	7557	62	0.42	355	1.68	0.17	0.21	0.3	1.38	9.38	192	535	201	213	6022	28	41	30	43	184	17	17	6	28	0	0.375700935	2.661691542	2.66169154228856	FALSE
425	709	7562	62	0.39	326	1.49	0.14	0.22	0.31	1.19	9.68	216	524	236	194	6078	35	41	37	22	250	15	21	9	31	0	0.450381679	2.220338983	2.22033898305085	FALSE
426	710	7568	64	0.44	339	1.83	0.2	0	0.28	1.55	9.27	208	544	228	182	5992	29	46	37	7	191	17	20	4	33	0	0.419117647	2.385964912	2.3859649122807	FALSE
427	711	7574	64	0.39	353	2.09	0.17	0.24	0.38	1.71	11.44	182	585	210	205	5604	26	47	31	28	230	25	19	15	27	0	0.358974359	2.785714286	2.78571428571429	FALSE
428	712	7579	65	0.39	324	1.92	0.18	0.32	0.37	1.55	10.17	176	538	199	192	5559	30	31	24	22	220	11	28	15	29	0	0.369888476	2.703517588	2.7035175879397	FALSE
429	713	7585	63	0.39	290	1.7	0.14	0.26	0.34	1.36	11.15	197	516	201	187	5865	29	37	23	19	234	16	33	8	31	0	0.389534884	2.567164179	2.56716417910448	FALSE
430	715	7591	61	0.44	313	1.55	0.14	0.32	0.38	1.18	9.85	197	520	212	188	6018	25	51	32	18	274	0	26	6	32	0	0.407692308	2.452830189	2.45283018867925	FALSE
431	715	7596	59	0.46	355	1.34	0.13	0.26	0.21	1.13	10.32	206	820	216	174	6105	33	35	29	18	242	11	31	14	35	0	0.263414634	3.796296296	3.7962962962963	TRUE
432	716	7602	56	0.52	436	1.67	0.16	0.36	0.3	1.38	9.77	228	1323	240	180	6180	23	40	35	27	200	19	28	4	34	1	0.181405896	5.5125	5.5125	TRUE
433	717	7608	58	0.48	460	2.11	0.17	0.3	0.23	1.89	13.34	211	845	242	188	6077	32	48	39	18	251	17	25	8	32	0	0.286390533	3.491735537	3.49173553719008	FALSE
434	718	7614	60	0.4	411	2.23	0.2	0.28	0.36	1.88	10.88	200	629	231	204	6214	29	49	30	15	245	13	24	14	30	1	0.367249603	2.722943723	2.72294372294372	FALSE
435	719	7619	61	0.39	396	1.81	0.17	0.3	0.23	1.58	11.05	193	550	262	212	6130	32	50	43	24	248	22	28	9	29	0	0.476363636	2.099236641	2.09923664122137	FALSE
436	720	7625	59	0.42	378	1.51	0.16	0.28	0.25	1.27	9.39	203	619	231	202	5928	22	45	35	18	232	4	22	14	29	1	0.373182553	2.67965368	2.67965367965368	FALSE
437	721	7631	57	0.4	404	1.3	0.13	0.28	0.19	1.11	9.99	201	623	212	199	6067	28	54	33	20	229	13	27	10	31	0	0.340288925	2.938679245	2.93867924528302	FALSE
438	722	7636	54	0.51	456	1.24	0.12	0.3	0.19	1.05	9.95	200	413	232	216	6276	32	44	36	29	190	23	32	9	29	0	0.561743341	1.780172414	1.7801724137931	TRUE
439	723	7642	55	0.49	444	1.79	0.12	0.2	0.73	1.05	10.23	176	568	184	180	5260	18	48	26	24	150	17	16	12	29	0	0.323943662	3.086956522	3.08695652173913	FALSE
440	724	7648	50	0.58	416	3.54	0.12	0.04	2.55	0.99	10.04	203	2581	177	163	4369	27	41	29	26	132	16	21	15	27	0	0.068578071	14.5819209	14.5819209039548	TRUE
441	725	7653	55	0.52	424	1.68	0.13	0.19	0.56	1.12	10.47	179	1645	184	166	4967	31	42	30	26	150	17	26	10	30	0	0.111854103	8.940217391	8.94021739130435	TRUE
442	726	7659	55	0.49	431	1.43	0.14	0	0.38	1.06	8.72	162	653	191	174	5303	31	41	33	8	173	14	18	6	30	0	0.292496172	3.418848168	3.41884816753927	FALSE
443	727	7665	49	0.64	407	2.18	0.1	0.03	1.28	0.91	10.28	198	636	244	197	5912	27	49	38	26	185	17	25	12	30	0	0.383647799	2.606557377	2.60655737704918	FALSE
444	728	7671	39	0.88	293	5.5	0.08	0.01	0.39	1.05	14.86	154	4590	67	80	2270	25	35	11	13	74	9	14	10	28	0	0.01459695	68.50746269	68.5074626865672	TRUE
445	729	7676	41	0.65	295	4.95	0.08	0	4.28	0.68	10.25	166	5119	80	88	2311	25	28	18	16	76	7	20	9	26	0	0.015628052	63.9875	63.9875	TRUE
446	730	7682	45	0.63	342	4.2	0.09	0.01	3.42	0.79	10.09	195	4685	106	103	2735	31	34	18	20	84	12	22	15	27	0	0.0226254	44.19811321	44.1981132075472	TRUE
447	731	7688	48	0.63	367	3.13	0.1	0.01	2.13	1	11.5	183	3185	156	136	3835	25	46	23	18	141	14	17	5	28	1	0.048979592	20.41666667	20.4166666666667	TRUE
448	732	7693	51	0.56	355	3.15	0.14	0.09	1.9	1.25	10.21	193	2283	178	143	4348	17	44	30	22	138	12	28	14	30	0	0.077967587	12.8258427	12.8258426966292	TRUE
449	733	7699	52	0.54	360	2.86	0.12	0.01	1.54	1.33	12.47	185	1843	192	166	4808	32	52	34	25	156	25	17	6	29	0	0.104177971	9.598958333	9.59895833333333	TRUE
450	734	7705	53	0.61	386	2.31	0.15	0.19	0.76	1.55	12.18	191	1710	200	174	4796	26	46	36	11	197	14	23	9	28	0	0.116959064	8.55	8.55	FALSE
451	735	7710	58	0.46	335	2.38	0.16	0.11	0.51	1.86	13.93	168	646	192	195	5371	21	46	28	27	175	23	19	12	28	0	0.297213622	3.364583333	3.36458333333333	FALSE
452	736	7716	59	0.47	291	2.72	0.19	0.11	0.71	2	12.41	163	913	185	188	5226	36	47	26	20	213	13	24	10	28	0	0.202628697	4.935135135	4.93513513513513	FALSE
453	737	7722	59	0.43	297	2.46	0.18	0.21	0.48	1.98	13.05	182	1224	239	189	5283	34	45	37	19	220	16	22	9	28	0	0.195261438	5.121338912	5.12133891213389	FALSE
454	738	7728	61	0.51	270	2.62	0.2	0.25	0.56	2.06	12.31	193	1052	207	189	5577	27	62	27	24	228	11	30	13	29	0	0.196768061	5.082125604	5.08212560386473	FALSE
455	739	7733	63	0.41	232	2.27	0.21	0.4	0.09	2.18	12.14	195	856	244	197	5664	25	49	43	18	246	10	30	6	29	0.5	0.285046729	3.508196721	3.50819672131148	FALSE
456	740	7739	54	0.53	293	1.94	0.17	0.28	0.46	1.48	10.3	166	641	210	201	5705	28	37	38	36	193	17	22	5	28	1	0.327613105	3.052380952	3.05238095238095	FALSE
457	741	7745	59	0.46	299	2.61	0.22	0.31	0.76	1.85	9.97	172	911	186	179	5250	23	60	27	25	180	16	15	6	29	0.5	0.20417124	4.897849462	4.89784946236559	FALSE
458	742	7750	60	0.38	266	2.8	0.2	0.08	0.86	1.94	11.27	182	999	198	191	5467	24	33	31	13	227	10	23	8	29	1	0.198198198	5.045454545	5.04545454545455	FALSE
459	743	7756	60	0.41	268	3.14	0.2	0.13	1.04	2.1	12.49	176	1061	170	173	5003	26	53	24	15	214	13	22	8	29	0	0.160226202	6.241176471	6.24117647058824	FALSE
460	744	7762	57	0.45	264	3.35	0.2	0.1	1.34	2.01	11.96	188	1325	210	178	5000	19	42	37	16	208	10	12	12	28	1	0.158490566	6.30952381	6.30952380952381	FALSE
461	745	7767	61	0.45	239	3.15	0.2	0.13	1.05	2.1	12.52	169	1513	192	168	4627	29	52	34	24	168	12	15	11	28	0	0.126900198	7.880208333	7.88020833333333	FALSE
462	746	7773	65	0.37	205	2.75	0.21	0.29	0.58	2.17	11.82	189	1312	229	192	5313	35	43	34	32	163	26	25	10	28	0	0.174542683	5.729257642	5.7292576419214	FALSE
463	747	7779	66	0.36	192	2.32	0.21	0.32	0.13	2.19	12.01	150	441	180	184	5141	23	32	25	18	221	5	23	6	28	0.5	0.408163265	2.45	2.45	FALSE
464	748	7785	59	0.49	244	1.74	0.19	0.32	0.11	1.63	10.04	166	583	221	195	5323	29	38	36	22	232	5	24	7	27	0	0.379073756	2.63800905	2.63800904977376	FALSE
465	749	7790	56	0.43	328	1.58	0.15	0.32	0.18	1.4	10.86	178	1043	192	174	5469	31	46	26	13	218	12	25	18	32	1	0.184084372	5.432291667	5.43229166666667	FALSE
466	750	7796	58	0.45	386	1.8	0.16	0.31	0.19	1.61	11.42	178	821	217	186	5348	25	46	34	14	219	10	18	8	29	1	0.264311815	3.783410138	3.78341013824885	FALSE
467	751	7802	59	0.47	440	2.03	0.17	0.25	0.22	1.81	12.33	177	1007	187	186	5283	32	36	26	18	215	12	31	9	28	0	0.185700099	5.385026738	5.38502673796791	FALSE
468	752	7807	58	0.49	465	1.82	0.18	0.22	0.2	1.62	10.71	171	750	224	183	5418	29	45	36	19	223	17	22	11	30	0	0.298666667	3.348214286	3.34821428571429	FALSE
469	753	7813	54	0.61	438	3.52	0.15	0.03	2.01	1.51	12.11	168	893	192	181	5458	31	51	27	20	211	11	30	15	30	0	0.215005599	4.651041667	4.65104166666667	FALSE
470	754	7819	58	0.5	357	3.87	0.16	0.06	2.18	1.69	12.38	185	2825	172	144	4071	22	67	30	20	129	12	22	14	28	0	0.060884956	16.4244186	16.4244186046512	TRUE
471	755	7824	58	0.56	333	3.26	0.16	0.03	1.74	1.52	11.43	173	2390	187	171	4367	24	62	35	29	135	13	18	6	26	0	0.078242678	12.78074866	12.7807486631016	TRUE
472	756	7830	59	0.43	329	3.04	0.16	0.11	1.63	1.41	10.27	193	1917	209	170	4845	33	60	34	28	153	13	24	10	28	0	0.109024517	9.172248804	9.17224880382775	FALSE
473	757	7836	59	0.53	319	2.38	0.15	0.15	1.1	1.28	9.96	206	2140	205	171	5013	31	48	34	16	197	14	29	8	29	1	0.095794393	10.43902439	10.4390243902439	TRUE
474	758	7842	60	0.37	322	1.74	0.16	0.18	0.45	1.28	9.41	196	1294	242	181	5573	33	55	38	26	176	23	25	6	31	0	0.187017002	5.347107438	5.34710743801653	FALSE
475	759	7847	62	0.43	243	2.09	0.17	0.22	0.62	1.47	9.81	208	1048	247	199	6085	31	58	41	31	199	19	30	8	31	0	0.235687023	4.24291498	4.24291497975709	FALSE
476	760	7853	61	0.43	223	2.54	0.18	0.29	1.07	1.47	9.64	201	1367	228	181	5661	25	42	44	32	192	17	24	9	31	0	0.166788588	5.995614035	5.99561403508772	FALSE
477	761	7859	59	0.47	319	2.5	0.16	0.06	1.11	1.38	10.2	181	1467	218	166	5426	27	46	35	24	187	15	15	6	33	0	0.14860259	6.729357798	6.72935779816514	FALSE
478	762	7864	51	0.75	469	2.42	0.12	0.14	1.44	0.99	9.53	207	1944	196	152	5088	20	45	32	19	171	16	24	7	33	0	0.100823045	9.918367347	9.91836734693878	FALSE
479	763	7870	43	0.78	592	1.38	0.09	0.18	0.65	0.73	9.83	188	1794	212	161	5084	33	51	42	27	155	18	23	5	32	0	0.118171683	8.462264151	8.4622641509434	FALSE
480	764	7872	31	1.13	1377	0.84	0.07	0.18	0.38	0.45	7.88	211	1405	208	166	5263	34	52	38	14	213	18	25	16	32	0	0.148042705	6.754807692	6.75480769230769	FALSE
481	765	7873	41	0.98	972	0.68	0.07	0.13	0.26	0.42	6.81	182	755	209	163	5378	23	58	43	7	185	18	16	6	33	0	0.276821192	3.612440191	3.61244019138756	FALSE
482	766	7875	52	0.65	400	1.31	0.12	0.05	0.66	0.64	6.52	206	1232	238	166	5970	27	60	47	21	224	17	29	10	36	0	0.193181818	5.176470588	5.17647058823529	FALSE
483	767	7877	52	0.75	340	1.02	0.11	0.26	0.44	0.59	6.31	207	982	257	176	6435	24	48	40	7	187	17	15	10	37	0	0.261710794	3.821011673	3.82101167315175	FALSE
484	768	7879	52	0.66	324	1.5	0.12	0.02	0.87	0.62	5.95	204	1165	230	157	5997	19	58	47	16	228	9	18	9	38	0	0.197424893	5.065217391	5.06521739130435	FALSE
485	769	7880	52	0.74	342	1.41	0.11	0.04	0.8	0.6	6.22	189	1062	239	173	6144	24	50	39	15	230	8	34	13	35	0	0.225047081	4.443514644	4.44351464435146	FALSE
486	770	7882	51	0.64	377	1.59	0.11	0.04	1.03	0.57	6.16	194	1627	229	157	5799	24	58	47	10	226	8	18	11	37	0	0.140749846	7.104803493	7.10480349344978	FALSE
487	771	7884	52	0.78	387	1.26	0.12	0.26	0.69	0.57	5.75	189	761	262	180	6575	37	49	62	20	223	22	26	12	37	0	0.344283837	2.904580153	2.90458015267176	FALSE
488	772	7886	53	0.67	384	0.9	0.11	0.28	0.33	0.57	5.91	173	525	226	179	6699	34	53	41	23	250	24	26	7	38	0	0.43047619	2.32300885	2.32300884955752	FALSE
489	773	7887	53	0.64	364	0.76	0.13	0.36	0.17	0.59	5.4	179	697	216	170	6557	22	57	35	10	245	8	30	14	39	0	0.30989957	3.226851852	3.22685185185185	FALSE
490	774	7889	50	0.52	349	1.49	0.11	0.14	0.9	0.59	6.38	237	1322	257	177	6571	31	55	35	17	251	12	26	13	37	0	0.194402421	5.143968872	5.14396887159533	FALSE
491	775	7891	49	0.59	371	1.75	0.1	0.08	1.18	0.56	6.38	227	1635	258	174	6400	20	66	41	14	244	9	22	10	37	0	0.157798165	6.337209302	6.33720930232558	FALSE
492	776	7892	50	0.61	405	0.75	0.11	0.29	0.19	0.56	5.9	233	1015	278	180	6980	29	41	46	18	266	13	23	9	39	0	0.273891626	3.651079137	3.65107913669065	FALSE
493	777	7894	50	0.54	416	0.66	0.13	0.28	0.09	0.58	5.2	244	647	292	187	7438	24	48	43	34	223	19	17	14	40	0	0.451313756	2.215753425	2.21575342465753	FALSE
494	778	7896	51	0.6	387	1.1	0.12	0.06	0.43	0.67	6.68	223	558	260	189	7301	31	55	40	18	289	20	32	16	39	0	0.465949821	2.146153846	2.14615384615385	FALSE
495	779	7898	55	0.5	337	2.25	0.13	0.08	1.2	1.05	9.09	206	1538	208	174	5604	24	59	38	25	170	17	29	8	32	0	0.135240572	7.394230769	7.39423076923077	FALSE
496	780	7899	53	0.53	349	2.15	0.13	0.04	1.26	0.89	8.22	197	1830	209	162	5214	21	69	35	29	164	16	25	9	32	0	0.11420765	8.755980861	8.75598086124402	FALSE
497	781	7901	52	0.51	348	1.22	0.13	0.29	0.53	0.69	6.32	220	1063	250	179	6399	20	54	43	24	220	15	28	10	36	0	0.235183443	4.252	4.252	FALSE
498	782	7903	53	0.45	337	1.53	0.12	0.1	0.69	0.84	8.08	231	1702	222	157	5981	27	55	31	21	189	17	28	6	38	1	0.130434783	7.666666667	7.66666666666667	FALSE
499	783	7905	58	0.38	313	2.25	0.15	0.06	0.92	1.33	10.28	213	1288	190	171	5925	30	54	33	25	232	17	27	14	35	0	0.147515528	6.778947368	6.77894736842105	FALSE
500	784	7906	60	0.26	282	3.11	0.19	0.02	1.29	1.83	11.03	171	1376	184	175	5062	25	53	26	23	164	15	23	12	29	1	0.13372093	7.47826087	7.47826086956522	FALSE
501	785	7908	62	0.33	250	3.95	0.23	0.13	1.99	1.96	10.02	159	1617	191	173	4445	31	54	33	32	148	19	21	5	26	0	0.118119975	8.465968586	8.46596858638743	FALSE
502	786	7910	60	0.33	253	3.2	0.18	0.04	1.5	1.7	10.84	151	1474	177	162	4185	41	55	32	25	133	22	22	10	26	0	0.120081411	8.327683616	8.32768361581921	FALSE
503	787	7911	60	0.36	268	3.38	0.16	0.07	1.89	1.49	10.71	167	1682	195	173	4689	30	71	39	27	155	20	22	7	27	0	0.115933413	8.625641026	8.62564102564103	FALSE
504	788	7913	56	0.39	291	2.7	0.14	0.01	1.64	1.06	8.91	172	1890	181	146	4490	37	63	40	10	145	20	20	9	31	1	0.095767196	10.44198895	10.4419889502762	FALSE
505	789	7915	56	0.35	302	1.9	0.14	0.02	0.95	0.95	7.74	191	648	212	181	6222	41	43	30	26	203	24	22	2	34	0	0.327160494	3.056603774	3.05660377358491	FALSE
506	790	7917	55	0.39	313	1.34	0.13	0.25	0.46	0.88	8	189	413	228	177	6625	23	45	39	17	249	6	31	19	37	0	0.552058111	1.811403509	1.81140350877193	FALSE
507	791	7918	55	0.45	317	1.13	0.12	0.27	0.29	0.84	8.12	197	389	225	173	6548	23	47	37	9	263	9	31	14	38	0	0.57840617	1.728888889	1.72888888888889	FALSE
508	792	7920	56	0.44	306	1.19	0.14	0.21	0.23	0.96	8.1	203	417	232	181	6559	29	35	33	18	253	9	22	12	36	0	0.556354916	1.797413793	1.79741379310345	FALSE
509	793	7922	58	0.38	284	1.44	0.17	0.2	0.29	1.15	8.13	181	384	210	179	6047	36	40	30	20	244	15	24	11	34	0	0.546875	1.828571429	1.82857142857143	FALSE
510	794	7923	60	0.43	270	1.63	0.17	0.2	0.21	1.42	9.62	165	412	196	188	5812	29	30	28	28	188	20	29	7	31	0	0.475728155	2.102040816	2.10204081632653	FALSE
511	795	7925	56	0.42	259	3.45	0.16	0.03	1.95	1.5	11.25	171	863	179	179	5433	31	39	25	28	175	20	21	9	30	0	0.207415991	4.82122905	4.82122905027933	FALSE
512	796	7927	58	0.39	248	3.85	0.19	0.03	1.93	1.93	11.57	158	2494	166	147	3893	24	55	32	21	126	16	18	14	27	0	0.066559743	15.02409639	15.0240963855422	TRUE
513	797	7929	60	0.28	230	3.41	0.22	0.11	1.34	2.07	10.99	137	1347	166	147	4100	28	46	28	11	164	12	17	13	28	0	0.123236823	8.114457831	8.1144578313253	FALSE
514	798	7930	61	0.38	263	3.45	0.2	0.04	1.37	2.07	11.85	121	1272	118	132	3707	36	43	20	22	119	18	19	12	28	0	0.092767296	10.77966102	10.7796610169492	FALSE
515	799	7932	62	0.36	257	4.32	0.22	0.07	2.16	2.15	11.62	157	2057	168	168	4101	32	50	34	19	167	15	29	6	24	0	0.081672338	12.24404762	12.2440476190476	FALSE
516	800	7934	61	0.36	241	3.65	0.19	0.04	1.8	1.85	11.36	123	1610	131	125	3431	23	66	26	18	109	15	18	9	27	0	0.08136646	12.29007634	12.2900763358779	FALSE
517	801	7936	61	0.39	261	2.93	0.18	0.06	1.36	1.58	9.98	173	1736	172	156	4583	29	64	23	16	143	11	21	8	29	0	0.099078341	10.09302326	10.093023255814	FALSE
518	802	7937	63	0.42	293	2.46	0.18	0.04	0.73	1.73	11.32	168	1194	188	176	4933	26	52	42	8	192	21	20	6	28	0	0.157453936	6.35106383	6.35106382978723	FALSE
519	803	7939	66	0.37	272	2.51	0.2	0.26	0.54	1.98	11.45	156	727	200	176	4992	32	56	32	26	168	14	27	6	28	0	0.275103164	3.635	3.635	FALSE
520	804	7941	65	0.37	243	2.28	0.2	0.2	0.3	1.98	11.48	159	678	210	186	5164	34	48	45	15	172	24	15	16	28	0	0.309734513	3.228571429	3.22857142857143	FALSE
521	805	7942	67	0.32	241	2.63	0.23	0.27	0.41	2.22	11.22	160	516	186	190	5228	30	43	26	26	175	18	19	7	27	0	0.360465116	2.774193548	2.7741935483871	FALSE
522	806	7944	66	0.32	270	2.34	0.21	0.24	0.09	2.25	12.27	150	451	186	180	5268	39	37	18	16	216	9	24	14	29	1	0.412416851	2.424731183	2.4247311827957	FALSE
523	807	7946	63	0.37	324	2.01	0.18	0.32	0.29	1.72	11.16	160	410	209	193	5511	30	50	29	27	217	21	27	19	29	0	0.509756098	1.961722488	1.96172248803828	FALSE
524	808	7948	60	0.43	380	1.61	0.16	0.23	0.2	1.42	10.59	164	513	206	186	5399	29	38	32	19	203	9	34	13	29	0	0.401559454	2.490291262	2.49029126213592	FALSE
525	809	7949	54	0.44	380	2.57	0.14	0.04	1.33	1.24	10.53	163	1487	194	161	4687	24	53	33	21	157	21	22	9	29	0	0.130464022	7.664948454	7.66494845360825	FALSE
526	810	7951	52	0.49	360	3.34	0.13	0.02	2.09	1.25	10.96	166	3247	141	127	3591	22	54	27	14	119	7	14	14	28	0	0.0434247	23.02836879	23.0283687943262	TRUE
527	811	7953	54	0.42	324	4.11	0.14	0	2.73	1.38	11.78	142	2862	139	125	3449	21	52	19	10	132	7	21	12	28	2	0.048567435	20.58992806	20.589928057554	FALSE
528	812	7955	60	0.32	288	3.89	0.19	0.03	1.98	1.91	11.52	117	1676	128	124	3217	26	50	21	21	136	13	24	8	26	0	0.076372315	13.09375	13.09375	FALSE
529	813	7956	62	0.3	243	4	0.21	0.07	1.68	2.33	13.09	152	1742	178	160	4154	22	65	28	30	137	12	15	10	26	0	0.102181401	9.786516854	9.78651685393258	FALSE
530	814	7958	63	0.25	192	3.9	0.23	0.01	1.55	2.34	12.09	101	1287	106	119	3200	25	53	16	8	97	11	18	11	27	2	0.082362082	12.14150943	12.1415094339623	FALSE
531	815	7960	62	0.34	203	3.88	0.2	0.12	1.91	1.97	11.8	82	1181	83	100	2535	20	58	9	19	78	12	15	8	25	0	0.070279424	14.22891566	14.2289156626506	FALSE
532	816	7961	63	0.34	221	4.19	0.24	0.01	1.79	2.4	11.74	117	1481	129	127	3247	24	49	26	3	109	8	14	7	26	0	0.087103309	11.48062016	11.4806201550388	FALSE
533	817	7963	63	0.34	208	4.22	0.23	0.07	1.9	2.32	12.04	149	1791	172	163	4050	19	61	27	19	135	16	18	7	25	0	0.096035734	10.4127907	10.4127906976744	FALSE
534	818	7965	64	0.29	197	3.88	0.22	0	1.67	2.21	11.5	130	1411	147	138	3506	24	58	21	19	115	16	15	9	25	0	0.104181432	9.598639456	9.59863945578231	FALSE
535	819	7967	62	0.34	221	3.82	0.2	0.04	1.83	2	11.8	150	1769	184	156	4148	23	51	28	23	122	13	18	13	27	0	0.104013567	9.614130435	9.61413043478261	FALSE
536	820	7968	61	0.34	214	3.64	0.19	0	1.81	1.83	11.4	157	1992	165	141	4110	26	48	29	10	162	20	24	8	29	0	0.082831325	12.07272727	12.0727272727273	FALSE
537	821	7970	62	0.26	190	3.61	0.18	0.07	1.7	1.91	12.14	172	1983	194	169	4494	29	60	44	13	171	22	16	6	27	0	0.097831568	10.22164948	10.2216494845361	FALSE
538	822	7972	63	0.29	179	2.55	0.18	0	0.72	1.82	11.75	50	304	71	76	2138	24	22	9	16	54	9	16	11	28	0	0.233552632	4.281690141	4.28169014084507	FALSE
539	823	7974	57	0.43	279	2.27	0.15	0.05	0.89	1.38	10.72	144	835	195	157	4847	23	41	27	21	149	13	28	13	31	0	0.233532934	4.282051282	4.28205128205128	FALSE
540	824	7975	53	0.46	369	1.43	0.13	0	0.29	1.14	10.01	136	731	169	156	4696	34	32	23	19	185	18	28	9	30	0.5	0.23119015	4.325443787	4.32544378698225	FALSE
541	825	7977	56	0.39	351	1.51	0.14	0.22	0.23	1.28	10.92	154	652	207	183	5170	28	43	33	35	151	13	26	6	28	0	0.317484663	3.149758454	3.14975845410628	FALSE
542	826	7979	59	0.37	326	1.88	0.16	0.01	0.44	1.44	10.43	128	520	154	149	4338	23	33	19	28	176	15	19	12	29	0	0.296153846	3.376623377	3.37662337662338	FALSE
543	827	7980	56	0.45	362	2.78	0.19	0.23	0.93	1.85	11.38	164	932	205	176	4900	25	46	31	29	158	12	17	12	28	0	0.219957082	4.546341463	4.54634146341463	FALSE
544	828	7982	57	0.44	378	2.18	0.15	0	0.79	1.39	11.04	155	1094	163	163	4668	31	40	34	11	147	25	21	8	29	0	0.148994516	6.711656442	6.71165644171779	FALSE
545	829	7984	59	0.43	413	1.89	0.16	0.26	0.38	1.51	11.38	165	919	175	175	5009	25	42	24	27	157	17	29	7	29	1	0.190424374	5.251428571	5.25142857142857	FALSE
546	830	7986	57	0.48	413	2.04	0.16	0	0.52	1.52	10.85	147	620	184	168	5040	30	41	23	20	201	13	16	14	30	0.5	0.296774194	3.369565217	3.3695652173913	FALSE
547	831	7987	60	0.45	391	3.68	0.22	0.08	1.4	2.29	12.23	160	916	187	185	5221	32	45	28	26	207	16	26	7	28	0	0.204148472	4.898395722	4.89839572192513	FALSE
548	832	7989	56	0.37	358	3.7	0.19	0	1.78	1.92	11.96	121	1252	146	116	3589	25	52	23	21	123	10	17	7	31	2	0.116613419	8.575342466	8.57534246575342	FALSE
549	833	7991	59	0.3	333	4.43	0.22	0.07	2.29	2.14	11.55	147	2563	144	124	3448	26	76	30	6	140	11	29	9	28	2	0.056184159	17.79861111	17.7986111111111	TRUE
550	834	7993	59	0.38	275	4.24	0.22	0	2.04	2.2	11.56	123	1734	128	115	3117	23	40	29	3	76	17	7	5	27	2	0.073817762	13.546875	13.546875	TRUE
551	835	7994	64	0.36	277	2.83	0.2	0.24	0.91	1.92	11.38	140	2133	147	142	3565	32	54	26	20	115	19	18	8	25	1	0.068917018	14.51020408	14.5102040816327	TRUE
552	836	7996	64	0.38	272	3.06	0.23	0.02	0.77	2.29	11.5	134	722	155	172	4652	27	48	20	26	148	19	22	9	27	1	0.21468144	4.658064516	4.65806451612903	FALSE
553	837	7998	65	0.34	297	3.31	0.23	0.21	0.99	2.32	11.83	130	873	154	173	4539	26	55	17	23	191	14	18	8	26	2	0.176403207	5.668831169	5.66883116883117	FALSE
554	838	7999	60	0.26	308	3.01	0.19	0.01	1.35	1.66	10.29	157	1653	180	165	4410	31	54	30	12	177	14	23	10	27	2	0.108892922	9.183333333	9.18333333333333	FALSE
555	839	8001	64	0.3	331	2.91	0.16	0	1.34	1.57	11.5	147	1409	151	163	4638	27	62	23	16	188	15	28	10	29	0	0.107168204	9.331125828	9.33112582781457	FALSE
556	840	8003	63	0.37	402	2.39	0.19	0.01	0.69	1.7	10.28	129	1074	173	170	4715	35	46	20	21	179	18	31	13	28	2	0.161080074	6.208092486	6.20809248554913	FALSE
557	841	8005	58	0.41	472	2.33	0.15	0.05	0.99	1.34	10.4	141	1235	153	175	4709	29	61	21	21	194	4	25	8	27	1	0.12388664	8.071895425	8.0718954248366	FALSE
558	842	8006	57	0.45	501	2.73	0.15	0.04	1.42	1.31	10.2	159	1631	205	154	4522	25	52	45	18	174	17	32	16	29	1	0.125689761	7.956097561	7.95609756097561	FALSE
559	843	8008	60	0.44	411	2.53	0.11	0.07	1.77	0.76	7.86	166	1525	192	168	4584	29	49	36	16	187	15	26	7	27	2	0.125901639	7.942708333	7.94270833333333	FALSE
560	844	8010	61	0.39	400	2.68	0.16	0.15	1.24	1.43	10.76	138	1249	167	146	4222	28	45	37	11	135	8	14	5	29	1	0.133706966	7.479041916	7.47904191616766	FALSE
561	845	8011	55	0.48	501	2.22	0.12	0.05	1.2	1.02	9.67	192	1691	210	181	5072	26	63	35	25	154	18	20	6	28	1	0.124186872	8.052380952	8.05238095238095	FALSE
562	846	8013	53	0.61	498	2.46	0.12	0.02	1.57	0.89	8.74	188	2022	213	164	5017	28	69	38	10	194	12	27	12	31	0	0.105341246	9.492957746	9.49295774647887	FALSE
563	847	8015	53	0.53	422	0.75	0.11	0.28	0.18	0.57	6.29	212	2340	200	154	5174	17	54	44	5	167	11	10	7	34	0	0.085470085	11.7	11.7	FALSE
564	848	8017	53	0.61	389	1.86	0.11	0.11	1.25	0.6	6.52	215	2092	222	157	5725	22	46	35	19	215	10	19	16	37	0	0.106118547	9.423423423	9.42342342342342	FALSE
565	849	8018	54	0.5	404	0.82	0.11	0.23	0.23	0.59	6.22	213	605	252	192	7162	31	40	35	27	231	20	18	4	37	0	0.416528926	2.400793651	2.40079365079365	TRUE
566	850	8020	53	0.6	420	0.81	0.11	0.3	0.24	0.57	6.03	207	487	239	180	6840	26	46	32	26	272	17	30	9	38	0	0.490759754	2.037656904	2.03765690376569	TRUE
567	851	8022	52	0.52	442	1.5	0.11	0.16	0.82	0.68	7.22	209	493	247	192	7104	22	46	36	28	276	9	21	13	37	0	0.501014199	1.995951417	1.99595141700405	TRUE
568	852	8024	53	0.6	438	0.7	0.11	0.31	0.13	0.57	6.19	211	460	262	188	7174	26	42	40	21	276	15	26	8	38	0	0.569565217	1.755725191	1.75572519083969	TRUE
569	853	8025	53	0.49	398	1.32	0.11	0	0.7	0.62	6.41	207	833	245	174	6293	30	37	40	29	201	23	22	6	36	0	0.294117647	3.4	3.4	FALSE
570	854	8027	52	0.55	395	1.86	0.12	0.03	1.18	0.69	6.5	212	1499	223	168	5674	24	49	37	18	179	18	25	11	34	0	0.148765844	6.721973094	6.7219730941704	FALSE
571	855	8029	53	0.51	413	1.92	0.12	0.21	1.05	0.87	8.32	221	1815	218	170	5784	18	72	37	12	223	10	18	10	34	0	0.120110193	8.325688073	8.3256880733945	FALSE
572	856	8030	52	0.58	447	1.16	0.12	0.24	0.4	0.76	7.63	187	823	235	173	6002	29	44	35	32	187	18	23	7	35	0	0.285540705	3.50212766	3.50212765957447	FALSE
573	857	8032	51	0.54	558	1.59	0.11	0.23	0.82	0.77	7.92	207	1086	224	181	5654	28	40	41	13	222	10	23	10	31	1	0.20626151	4.848214286	4.84821428571429	FALSE
574	858	8034	53	0.53	619	2.18	0.12	0.27	1.15	1.02	10.02	200	1465	198	179	5081	22	60	39	24	152	7	26	5	28	2	0.135153584	7.398989899	7.3989898989899	FALSE
575	859	8036	54	0.45	532	0.77	0.11	0.25	0.2	0.57	6.12	172	1294	173	173	5106	23	49	27	19	192	11	26	12	29	2	0.133693972	7.479768786	7.47976878612717	FALSE
576	860	8037	52	0.53	465	1.69	0.11	0.14	0.98	0.71	7.86	199	1364	217	176	5707	28	59	34	30	190	21	21	7	32	0	0.159090909	6.285714286	6.28571428571429	FALSE
577	861	8039	51	0.53	458	1.75	0.11	0.04	1.07	0.68	7.23	220	1386	245	176	5864	19	57	37	21	232	9	25	20	33	0	0.176767677	5.657142857	5.65714285714286	FALSE
578	862	8041	50	0.62	453	1.2	0.1	0.04	0.65	0.55	6.69	228	1388	252	164	6307	19	54	37	24	211	7	25	15	39	0	0.181556196	5.507936508	5.50793650793651	FALSE
579	863	8043	52	0.57	469	2.11	0.12	0.01	1.23	0.88	8.45	214	612	247	200	7085	27	50	35	35	233	21	29	6	35	0	0.403594771	2.477732794	2.47773279352227	FALSE
580	864	8044	52	0.55	453	1.38	0.11	0.12	0.63	0.75	8.06	180	623	241	169	5885	23	48	41	37	190	17	23	9	35	0	0.386837881	2.585062241	2.5850622406639	FALSE
581	865	8046	53	0.54	458	1.45	0.12	0.12	0.69	0.76	7.43	203	1365	226	171	5457	28	63	37	25	195	14	15	7	32	1	0.165567766	6.039823009	6.03982300884956	FALSE
582	866	8048	50	0.44	565	1.46	0.11	0.03	0.68	0.78	8.58	198	996	210	179	5896	25	48	23	19	235	11	21	7	33	1	0.210843373	4.742857143	4.74285714285714	FALSE
583	867	8049	51	0.49	655	2.11	0.12	0.01	1.23	0.88	8.45	206	1649	213	179	5254	24	60	34	16	201	18	19	9	29	1	0.129169193	7.741784038	7.74178403755869	FALSE
584	868	8051	53	0.37	559	1.83	0.11	0.06	0.95	0.87	9.15	205	1769	226	181	5274	24	56	40	19	210	13	20	14	29	0	0.127755794	7.827433628	7.82743362831858	FALSE
585	869	8053	50	0.53	563	1.68	0.11	0.03	0.92	0.76	7.95	197	1223	216	178	5526	19	53	33	15	214	9	18	12	31	0	0.176614881	5.662037037	5.66203703703704	FALSE
586	870	8055	51	0.56	527	1.71	0.11	0.03	0.94	0.77	8.54	195	1353	204	190	5812	28	67	32	29	187	19	25	8	31	0	0.150776053	6.632352941	6.63235294117647	FALSE
587	872	8058	46	0.48	907	1.24	0.09	0.24	0.59	0.65	8.19	103	537	129	97	3513	24	39	16	30	98	6	25	10	36	0.5	0.240223464	4.162790698	4.16279069767442	FALSE
588	873	8060	45	0.51	1410	1.1	0.08	0.17	0.59	0.51	7.15	148	953	145	126	4536	24	53	20	22	181	11	25	5	36	0	0.152151102	6.572413793	6.57241379310345	FALSE
589	874	8062	38	0.65	2429	0.71	0.06	0.19	0.36	0.36	7.43	166	895	144	128	4329	27	49	23	13	187	9	22	11	34	0	0.160893855	6.215277778	6.21527777777778	FALSE
590	875	8063	44	0.56	2918	0.97	0.08	0.23	0.32	0.65	9.4	156	837	150	120	3934	34	65	25	21	131	24	15	5	33	0	0.17921147	5.58	5.58	FALSE
591	876	8065	54	0.48	847	1.81	0.13	0.24	0.72	1.09	10.16	156	1172	156	165	4727	26	58	24	28	140	17	23	9	29	0	0.133105802	7.512820513	7.51282051282051	FALSE
592	877	8067	56	0.45	548	1.58	0.14	0.27	0.57	1.01	8.71	168	1054	190	184	5259	20	41	29	27	180	18	20	8	29	0	0.180265655	5.547368421	5.54736842105263	FALSE
593	878	8068	51	0.51	639	1.54	0.11	0.17	0.64	0.9	9.48	185	1066	226	179	5474	16	53	34	12	202	16	23	8	31	0.5	0.212007505	4.716814159	4.71681415929203	FALSE
594	879	8070	50	0.65	827	1.29	0.11	0.25	0.51	0.78	8.26	171	1133	180	175	5415	24	47	28	15	213	15	25	11	31	1	0.158870256	6.294444444	6.29444444444444	FALSE
595	880	8072	45	0.66	1149	1.27	0.09	0.06	0.6	0.67	8.57	179	1058	183	180	5473	15	55	26	13	210	17	26	9	30	0	0.172967864	5.781420765	5.78142076502732	FALSE
596	881	8074	40	0.72	1327	1.28	0.08	0.11	0.71	0.56	8	186	1325	184	171	5297	24	48	26	13	204	21	19	13	31	1	0.138867925	7.201086957	7.20108695652174	FALSE
597	882	8075	42	0.57	1070	1.39	0.09	0.18	0.67	0.73	9.43	169	1412	178	145	4474	18	60	29	17	126	24	20	10	31	1	0.126062323	7.93258427	7.93258426966292	FALSE
598	883	8077	45	0.66	934	1.47	0.1	0.11	0.69	0.78	9.21	159	930	177	148	4498	22	44	32	12	180	15	26	12	30	0	0.190322581	5.254237288	5.25423728813559	FALSE
599	884	8079	51	0.59	778	1.71	0.12	0.21	0.79	0.92	9.32	175	1031	210	172	5072	35	49	40	27	164	17	22	4	29	0	0.203685742	4.90952381	4.90952380952381	FALSE
600	885	8081	50	0.67	690	1.88	0.11	0.04	1.05	0.84	8.94	177	1358	196	162	4974	26	61	34	13	196	19	28	15	31	0	0.144329897	6.928571429	6.92857142857143	FALSE
601	886	8082	54	0.52	568	1.64	0.12	0.16	0.73	0.9	8.57	186	1004	223	177	5590	27	47	37	28	235	20	25	10	32	0.5	0.222111554	4.502242152	4.50224215246637	FALSE
602	887	8084	52	0.49	565	1.67	0.12	0.24	0.81	0.86	8.65	186	1065	209	185	5607	25	42	35	16	214	18	20	8	30	2	0.196244131	5.09569378	5.09569377990431	FALSE
603	888	8086	53	0.58	545	2.09	0.12	0.06	1.21	0.88	8.93	185	1639	192	177	5006	20	65	32	22	172	17	19	6	28	1	0.1171446	8.536458333	8.53645833333333	TRUE
604	889	8087	54	0.53	541	1.96	0.12	0.03	1.09	0.87	8.28	188	1322	198	171	5160	24	54	35	13	208	21	19	8	30	0	0.149773071	6.676767677	6.67676767676768	FALSE
605	890	8089	53	0.63	574	2.07	0.11	0.05	1.19	0.88	9.09	191	1483	203	179	5166	22	50	35	14	206	18	23	9	29	0	0.136884693	7.305418719	7.30541871921182	FALSE
606	891	8091	52	0.67	585	1.96	0.12	0.01	1.09	0.87	8.27	205	1652	204	174	5367	26	65	34	16	208	17	26	11	31	0	0.123486683	8.098039216	8.09803921568627	FALSE
607	892	8093	51	0.59	576	1.86	0.11	0.02	1.09	0.77	8.31	209	1379	227	187	5784	30	58	40	25	186	27	29	9	31	0.5	0.164612038	6.074889868	6.07488986784141	FALSE
608	893	8095	50	0.68	561	1.85	0.11	0.04	1.23	0.63	6.75	216	1604	227	178	5767	17	58	39	14	222	21	22	11	32	0	0.141521197	7.066079295	7.06607929515418	FALSE
609	894	8096	49	0.66	579	1.74	0.1	0.05	1.18	0.56	6.8	210	1859	211	156	5721	32	46	32	22	185	21	32	10	37	0	0.113501883	8.81042654	8.81042654028436	FALSE
610	895	8098	49	0.68	626	0.79	0.1	0.29	0.29	0.5	5.94	232	627	284	187	7372	31	47	44	27	212	25	27	14	40	0	0.452950558	2.207746479	2.20774647887324	TRUE
611	896	8100	47	0.56	659	0.71	0.09	0.3	0.2	0.51	6.42	220	542	267	186	7238	27	35	42	17	257	21	30	12	39	0	0.492619926	2.029962547	2.02996254681648	TRUE
612	897	8102	48	0.62	634	0.7	0.1	0.33	0.18	0.52	5.78	227	612	267	181	6963	22	40	42	27	210	20	25	7	38	0	0.43627451	2.292134831	2.29213483146067	TRUE
613	898	8104	47	0.6	670	0.65	0.09	0.36	0.15	0.5	6.25	224	421	269	190	7065	25	51	46	34	283	25	23	8	37	0	0.638954869	1.565055762	1.56505576208178	FALSE
614	899	8106	46	0.63	729	0.78	0.09	0.32	0.29	0.49	6.06	227	551	260	199	6905	34	70	52	22	268	21	35	9	35	0	0.471869328	2.119230769	2.11923076923077	FALSE
615	900	8108	46	0.71	717	1.03	0.09	0.16	0.51	0.52	6.63	223	745	263	196	6555	26	44	42	26	200	15	32	8	34	0	0.353020134	2.83269962	2.83269961977186	FALSE
616	901	8109	45	0.54	739	0.65	0.1	0.29	0.15	0.5	5.94	210	469	251	192	6785	25	40	39	20	257	20	24	11	35	0	0.535181237	1.868525896	1.86852589641434	FALSE
617	902	8111	46	0.66	753	0.74	0.09	0.29	0.19	0.56	7.04	214	405	253	189	6605	23	48	42	13	254	24	29	15	35	0	0.624691358	1.600790514	1.60079051383399	FALSE
618	903	8113	45	0.64	775	0.65	0.09	0.34	0.14	0.51	6.38	194	455	237	194	6441	28	43	36	21	245	20	26	11	33	0	0.520879121	1.919831224	1.91983122362869	FALSE
619	904	8115	44	0.65	871	0.75	0.09	0.28	0.23	0.52	6.67	194	393	228	188	6455	31	41	47	18	247	19	27	13	34	0	0.580152672	1.723684211	1.72368421052632	FALSE
620	905	8117	45	0.69	834	0.69	0.1	0.33	0.16	0.53	6.38	193	455	227	189	6331	16	65	37	16	246	20	20	8	33	0	0.498901099	2.004405286	2.00440528634361	FALSE
621	906	8119	45	0.43	664	0.74	0.09	0.26	0.19	0.56	7.03	232	502	276	221	7510	20	53	40	26	238	20	21	7	34	0	0.549800797	1.81884058	1.81884057971015	FALSE
622	907	8121	46	0.47	668	0.8	0.1	0.32	0.19	0.62	7.34	160	385	217	173	5798	26	40	31	28	181	17	28	8	33	0	0.563636364	1.774193548	1.7741935483871	FALSE
623	908	8122	45	0.54	757	1.07	0.09	0.2	0.51	0.57	7.03	182	1671	182	155	4867	31	40	28	25	184	22	29	10	31	1	0.108916816	9.181318681	9.18131868131868	TRUE
624	909	8124	44	0.56	854	1.19	0.1	0.18	0.64	0.55	6.67	184	1106	203	169	5195	24	58	35	26	162	23	24	12	31	0	0.183544304	5.448275862	5.44827586206897	TRUE
625	910	8126	44	0.7	939	0.99	0.09	0.17	0.41	0.59	7.75	175	492	192	182	5755	26	44	38	8	170	23	19	10	32	0	0.390243902	2.5625	2.5625	FALSE
626	911	8128	43	0.57	976	1.03	0.09	0.24	0.47	0.57	7.08	192	657	212	191	5853	25	46	32	20	223	18	24	10	31	0	0.322678843	3.099056604	3.09905660377358	TRUE
627	912	8130	43	0.61	988	0.99	0.09	0.22	0.42	0.57	7.45	192	785	209	190	6205	24	38	37	17	242	16	22	12	33	3	0.266242038	3.755980861	3.75598086124402	TRUE
628	913	8132	41	0.69	983	1.27	0.09	0.07	0.72	0.55	7.01	222	1704	229	169	5588	28	56	39	29	173	20	19	9	33	3	0.134389671	7.441048035	7.4410480349345	TRUE
629	914	8134	42	0.64	1052	1.38	0.09	0.07	0.74	0.64	8.52	184	1020	172	159	5324	19	48	26	13	168	22	20	9	33	1	0.168627451	5.930232558	5.93023255813953	TRUE
630	915	8135	44	0.76	1059	1.04	0.1	0.18	0.34	0.7	8.46	186	858	208	175	5363	38	35	45	6	181	15	17	8	31	1	0.242424242	4.125	4.125	FALSE
631	916	8137	45	0.64	958	1.18	0.1	0.09	0.47	0.71	8.45	194	850	201	186	5732	31	45	31	21	164	18	26	9	31	1	0.236470588	4.228855721	4.22885572139303	FALSE
632	917	8139	48	0.85	849	1.4	0.1	0.04	0.68	0.72	8.48	160	991	163	173	5265	28	36	26	22	159	22	14	7	30	0	0.164480323	6.079754601	6.07975460122699	FALSE
633	918	8141	46	0.67	947	1.07	0.1	0.1	0.37	0.7	8.64	169	787	175	181	5594	28	44	26	17	226	19	30	15	31	0	0.222363405	4.497142857	4.49714285714286	FALSE
634	919	8143	46	0.92	945	1.15	0.1	0.2	0.49	0.66	7.65	199	1105	226	186	5656	28	49	46	4	188	29	14	12	30	0	0.204524887	4.889380531	4.88938053097345	FALSE
635	920	8145	46	0.78	952	1.24	0.09	0.06	0.56	0.68	8.45	203	915	204	181	5888	22	44	31	25	190	15	25	7	33	0	0.22295082	4.485294118	4.48529411764706	FALSE
636	921	8146	46	0.75	1030	1.03	0.11	0.15	0.28	0.76	8.32	190	793	222	186	5689	32	48	47	22	220	16	30	8	31	0	0.279949559	3.572072072	3.57207207207207	FALSE
637	922	8148	45	0.77	1039	1.27	0.1	0.06	0.56	0.71	8.58	189	1054	204	180	5180	26	36	34	25	147	18	13	7	29	0	0.193548387	5.166666667	5.16666666666667	FALSE
638	923	8150	47	0.81	925	1.31	0.11	0.2	0.49	0.82	8.42	179	849	191	189	5547	34	50	31	29	158	28	28	8	29	0	0.224970554	4.445026178	4.44502617801047	FALSE
639	924	8152	47	0.77	882	1.25	0.11	0.12	0.46	0.8	8.68	195	939	180	183	5609	25	56	25	13	204	15	24	12	31	0	0.191693291	5.216666667	5.21666666666667	FALSE
640	925	8154	47	0.73	936	1.14	0.11	0.16	0.45	0.7	7.68	184	961	191	185	5695	20	50	38	14	214	10	29	13	31	0	0.198751301	5.031413613	5.03141361256545	FALSE
641	926	8156	44	0.91	1117	1.28	0.09	0.09	0.65	0.63	7.85	210	1350	212	175	5404	32	48	37	22	168	24	18	7	31	0.5	0.157037037	6.367924528	6.36792452830189	FALSE
642	927	8158	44	0.81	1177	1.45	0.1	0.2	0.78	0.67	8.2	219	1228	223	197	5697	20	52	30	17	153	14	31	13	29	0	0.181596091	5.506726457	5.5067264573991	FALSE
643	928	8159	45	0.89	1101	1.22	0.09	0.1	0.51	0.71	8.82	197	779	199	194	5846	23	35	31	16	224	16	20	10	30	0	0.255455712	3.914572864	3.91457286432161	FALSE
644	929	8161	45	0.77	1119	1	0.11	0.25	0.29	0.71	7.9	205	700	244	195	6115	20	57	44	29	193	24	25	7	31	0	0.348571429	2.868852459	2.86885245901639	TRUE
645	930	8163	43	0.91	1017	0.98	0.09	0.12	0.39	0.59	7.51	214	721	219	204	6418	30	56	36	28	190	30	26	6	31	0	0.303744799	3.292237443	3.29223744292237	FALSE
646	931	8165	45	0.74	824	0.8	0.1	0.37	0.23	0.57	6.8	208	711	237	189	6828	28	46	46	20	253	19	27	14	36	0	0.333333333	3	3	FALSE
647	932	8167	45	0.68	802	0.77	0.09	0.23	0.19	0.58	7.37	225	623	242	185	6782	29	50	34	17	243	17	27	17	37	0	0.388443018	2.574380165	2.57438016528926	FALSE
648	933	8169	45	0.87	804	0.69	0.1	0.37	0.14	0.54	6.58	215	687	221	175	6554	36	42	38	18	252	15	27	10	38	0	0.321688501	3.108597285	3.10859728506787	FALSE
649	934	8171	43	0.87	901	0.84	0.09	0.18	0.29	0.56	7.2	198	683	214	178	6268	24	46	36	18	251	18	21	10	35	0	0.313323572	3.191588785	3.19158878504673	FALSE
650	935	8172	45	0.69	912	1.26	0.1	0.13	0.59	0.67	8.16	217	1156	229	190	5864	30	44	40	24	220	26	38	9	31	0	0.198096886	5.048034934	5.04803493449782	FALSE
651	936	8174	44	0.95	979	1.12	0.1	0.09	0.49	0.64	7.83	220	1047	245	199	5897	26	45	46	19	227	22	24	10	30	0	0.23400191	4.273469388	4.2734693877551	FALSE
652	937	8176	43	0.87	1124	1.16	0.1	0.08	0.52	0.64	7.44	206	1226	226	186	5552	20	49	42	22	170	16	26	9	30	0	0.184339315	5.424778761	5.42477876106195	FALSE
653	938	8178	45	0.77	972	1.38	0.1	0.01	0.71	0.67	8.07	223	1391	219	200	5874	21	57	37	28	174	26	25	8	29	0	0.15744069	6.351598174	6.35159817351598	FALSE
654	939	8180	44	0.67	896	1.06	0.1	0.12	0.42	0.64	7.64	202	767	204	197	6467	22	56	28	28	185	22	24	9	33	0	0.265971317	3.759803922	3.75980392156863	FALSE
655	940	8182	45	0.94	853	0.84	0.1	0.13	0.23	0.6	7.41	214	699	228	178	6595	24	43	35	17	246	18	21	11	37	0	0.326180258	3.065789474	3.06578947368421	FALSE
656	941	8184	47	0.68	809	0.81	0.11	0.21	0.19	0.62	6.74	210	574	229	198	6840	37	45	37	11	198	31	22	10	35	0	0.398954704	2.506550218	2.50655021834061	FALSE
657	942	8185	45	0.91	1012	1.01	0.1	0.11	0.38	0.63	7.6	200	797	249	177	6188	21	42	38	27	183	19	24	4	35	0	0.312421581	3.200803213	3.20080321285141	FALSE
658	943	8187	45	0.67	1222	1.07	0.1	0.17	0.43	0.64	7.69	177	960	176	194	5421	22	47	31	37	149	22	23	9	28	0	0.183333333	5.454545455	5.45454545454545	TRUE
659	944	8189	45	0.96	1158	1.14	0.1	0.02	0.49	0.65	7.99	187	867	183	191	5731	26	45	28	15	214	14	31	10	30	0	0.211072664	4.737704918	4.73770491803279	FALSE
660	945	8191	45	0.63	1061	1.22	0.1	0.04	0.54	0.68	7.65	199	1310	228	191	5692	15	54	42	30	173	25	24	11	30	1	0.174045802	5.745614035	5.74561403508772	TRUE
661	946	8193	46	0.8	979	1.15	0.11	0.08	0.28	0.87	9.53	170	668	192	191	5855	26	43	27	19	219	11	33	10	31	0	0.28742515	3.479166667	3.47916666666667	FALSE
662	947	8195	45	0.83	1120	1.11	0.1	0.27	0.39	0.72	8.64	192	957	218	184	5676	27	53	37	17	214	23	21	13	31	0	0.227795193	4.389908257	4.38990825688073	FALSE
663	948	8196	45	0.82	876	1.3	0.1	0.1	0.61	0.69	8.26	218	860	238	191	6417	26	47	45	27	253	26	34	17	34	0	0.276744186	3.613445378	3.61344537815126	FALSE
664	949	8198	45	0.74	860	0.97	0.1	0.18	0.34	0.63	7.36	208	876	245	187	6290	30	54	39	15	238	15	40	11	34	0	0.279680365	3.575510204	3.57551020408163	FALSE
665	950	8200	45	0.86	921	1.02	0.1	0.07	0.4	0.62	7.53	215	890	239	190	6189	18	60	42	14	226	13	22	12	33	0	0.268539326	3.723849372	3.72384937238494	FALSE
666	951	8202	45	0.76	851	0.93	0.1	0.22	0.31	0.62	7.37	211	783	249	203	6663	27	47	45	9	218	20	19	9	33	0	0.318007663	3.144578313	3.14457831325301	FALSE
667	952	8204	45	0.7	782	0.89	0.1	0.14	0.24	0.65	7.44	225	580	225	192	6791	26	42	34	12	200	23	25	9	35	0	0.387931034	2.577777778	2.57777777777778	FALSE
668	953	8206	45	0.69	845	0.84	0.11	0.26	0.2	0.64	7.07	173	489	208	181	6061	20	37	34	21	243	20	19	7	33	0	0.425357873	2.350961538	2.35096153846154	FALSE
669	954	8208	45	0.73	885	0.86	0.1	0.16	0.22	0.64	7.64	200	619	252	189	6455	34	45	54	23	250	25	36	10	34	0	0.407108239	2.456349206	2.45634920634921	FALSE
670	955	8209	45	0.78	903	0.8	0.11	0.24	0.15	0.65	7.19	225	729	243	207	6848	25	35	42	26	206	23	26	8	33	0	0.333333333	3	3	FALSE
671	956	8211	44	0.82	968	0.9	0.1	0.06	0.2	0.7	7.97	219	685	273	184	6495	31	49	46	22	198	21	32	10	35	0	0.398540146	2.509157509	2.50915750915751	FALSE
672	957	8213	45	0.64	894	1.16	0.11	0.12	0.45	0.71	7.49	215	1461	216	182	5392	23	55	42	32	167	16	21	11	30	0	0.147843943	6.763888889	6.76388888888889	TRUE
673	958	8215	44	0.73	920	1.06	0.1	0.14	0.38	0.68	7.67	205	960	201	190	5868	17	49	34	16	212	11	24	12	31	0	0.209375	4.776119403	4.77611940298507	FALSE
674	959	8217	44	0.73	979	1.02	0.1	0.16	0.35	0.67	7.66	224	821	241	200	6250	29	46	48	5	181	26	19	10	31	1	0.293544458	3.406639004	3.40663900414938	FALSE
675	960	8219	43	0.83	979	1.36	0.1	0.21	0.69	0.66	7.66	207	1611	197	166	5107	22	41	36	22	152	22	22	7	31	0	0.122284295	8.177664975	8.17766497461929	TRUE
676	961	8221	44	0.79	974	1.2	0.1	0.08	0.52	0.68	7.72	216	1621	207	174	5186	21	51	49	13	195	26	25	11	30	0	0.127698951	7.830917874	7.83091787439614	TRUE
677	962	8222	44	0.69	970	1.09	0.1	0.06	0.38	0.72	8.6	214	1079	234	192	5823	20	47	39	27	161	20	19	7	30	0	0.21686747	4.611111111	4.61111111111111	FALSE
678	963	8224	45	0.82	907	1.32	0.11	0.17	0.58	0.74	8	185	905	184	186	5602	22	55	28	16	221	12	20	5	30	0	0.203314917	4.918478261	4.91847826086957	FALSE
679	964	8226	46	0.77	844	1.36	0.11	0.04	0.53	0.82	8.94	187	926	192	189	5960	18	43	27	16	224	16	31	10	32	0	0.207343413	4.822916667	4.82291666666667	FALSE
680	965	8228	47	0.59	795	1.53	0.11	0.09	0.71	0.82	8.37	197	1004	216	193	5893	25	41	35	15	227	20	23	5	31	0	0.215139442	4.648148148	4.64814814814815	FALSE
681	966	8230	48	0.72	827	1.56	0.11	0.03	0.66	0.9	9.2	173	910	178	177	5546	31	45	35	21	170	22	32	9	31	0	0.195604396	5.112359551	5.1123595505618	FALSE
682	967	8232	43	0.79	1168	1.28	0.11	0.14	0.48	0.79	8.81	180	920	182	178	5439	18	51	35	15	214	19	15	14	30	0	0.197826087	5.054945055	5.05494505494505	FALSE
683	968	8234	43	0.7	1104	1.24	0.1	0.03	0.46	0.78	9.09	182	990	190	177	5554	20	62	31	12	210	24	24	9	31	0	0.191919192	5.210526316	5.21052631578947	FALSE
684	969	8235	45	0.82	1005	1.32	0.11	0.06	0.49	0.83	8.58	192	1001	190	188	5783	18	55	41	16	198	29	16	13	31	0	0.18981019	5.268421053	5.26842105263158	FALSE
685	970	8237	46	0.57	936	1.35	0.1	0.04	0.59	0.76	8.54	210	1106	187	196	6018	24	63	31	18	223	24	33	11	31	0	0.169077758	5.914438503	5.9144385026738	FALSE
686	971	8239	45	0.77	925	1.16	0.1	0.2	0.43	0.74	8.27	226	899	208	200	6257	22	60	36	12	236	21	25	13	31	0	0.231368187	4.322115385	4.32211538461539	FALSE
687	972	8241	45	0.45	836	1.06	0.13	0.04	0.31	0.75	6.88	215	519	236	193	6552	23	47	40	27	209	16	28	6	34	0	0.454720617	2.199152542	2.19915254237288	TRUE
688	973	8243	45	0.68	871	1.03	0.11	0.21	0.33	0.7	7.74	233	561	230	187	6430	24	53	32	15	240	17	34	11	34	0	0.409982175	2.439130435	2.43913043478261	TRUE
689	974	8245	44	0.19	623	0.96	0.13	0.1	0.24	0.72	6.68	189	470	207	175	5568	25	37	32	27	215	24	26	4	32	0	0.440425532	2.270531401	2.27053140096618	TRUE
690	982	8259	47	0.45	679	1.03	0.13	0.2	0.27	0.76	6.98	157	400	182	162	5576	20	42	29	13	212	21	21	8	34	1	0.455	2.197802198	2.1978021978022	TRUE
691	983	8261	47	0.61	795	1.14	0.11	0.02	0.4	0.74	7.95	153	381	173	153	5047	22	40	26	21	198	20	21	5	33	0	0.454068241	2.202312139	2.20231213872832	TRUE
692	984	8263	47	0.65	740	1.55	0.13	0.04	0.73	0.82	7.18	186	691	185	174	5558	31	47	29	30	218	20	32	10	32	0	0.267727931	3.735135135	3.73513513513514	FALSE
693	985	8265	48	0.41	585	1.48	0.12	0.02	0.64	0.84	8.43	147	795	152	145	4667	24	46	27	8	162	0	24	8	32	0	0.191194969	5.230263158	5.23026315789474	FALSE
694	986	8267	48	0.64	777	1.15	0.12	0.17	0.35	0.8	7.64	116	614	117	105	3444	31	40	19	25	137	18	16	7	33	0	0.190553746	5.247863248	5.24786324786325	FALSE
695	987	8269	46	0.7	871	0.93	0.11	0.23	0.2	0.73	8.09	177	720	192	152	5331	25	38	32	23	169	20	22	8	35	0	0.266666667	3.75	3.75	FALSE
696	988	8271	46	0.76	885	1.23	0.12	0.04	0.43	0.8	8.02	193	480	210	186	6062	28	37	35	27	256	23	23	6	33	0	0.4375	2.285714286	2.28571428571429	FALSE
697	989	8272	50	0.58	748	1.78	0.13	0.08	0.76	1.02	9.42	147	775	156	149	5033	38	38	28	9	176	10	19	16	34	0	0.201290323	4.967948718	4.96794871794872	FALSE
698	990	8274	51	0.67	507	1.94	0.13	0.16	0.78	1.15	10.27	166	1088	160	149	4838	30	46	20	17	145	16	25	9	32	0	0.147058824	6.8	6.8	FALSE
699	992	8278	47	0.52	558	1.59	0.15	0.11	0.55	1.04	8.28	92	410	110	95	3368	22	38	16	18	99	11	18	5	35	0	0.268292683	3.727272727	3.72727272727273	FALSE
700	993	8280	48	0.34	554	1.74	0.13	0.02	0.69	1.06	9.69	90	441	101	93	3063	22	29	17	8	100	0	17	0	33	0	0.229024943	4.366336634	4.36633663366337	FALSE
701	994	8282	47	0.38	565	2.07	0.14	0.1	1	1.08	8.84	153	789	166	141	4680	28	52	33	18	121	11	22	6	33	1	0.210392902	4.753012048	4.75301204819277	FALSE
702	995	8284	48	0.67	641	1.74	0.12	0.07	0.7	1.04	10.33	118	701	115	102	3500	23	26	23	9	103	7	14	5	34	0	0.164051355	6.095652174	6.09565217391304	FALSE
703	996	8285	46	0.86	882	1.44	0.13	0.16	0.43	1.01	8.74	187	772	188	183	5446	29	43	28	25	162	25	25	7	30	0	0.243523316	4.106382979	4.1063829787234	FALSE
704	997	8287	49	0.73	853	1.7	0.13	0	0.69	1.01	8.78	195	940	181	168	5363	20	51	31	22	198	20	19	15	32	0	0.192553191	5.193370166	5.19337016574586	FALSE
705	998	8289	49	0.74	862	1.23	0.15	0.23	0.21	1.02	8.1	218	971	236	176	5787	27	44	38	15	213	18	19	9	33	0	0.243048404	4.11440678	4.11440677966102	FALSE
706	999	8291	46	0.71	840	1.65	0.12	0.11	0.66	0.99	9.38	223	545	230	197	6393	22	44	39	31	238	21	34	7	32	0	0.422018349	2.369565217	2.3695652173913	FALSE
707	1000	8293	45	0.9	956	2.08	0.13	0.15	1.16	0.92	8.09	174	1451	164	125	4199	19	57	27	20	142	16	18	4	34	0	0.1130255	8.847560976	8.84756097560976	TRUE
708	1001	8295	48	0.74	927	1.55	0.14	0.12	0.42	1.13	9.78	208	1415	202	168	5198	20	56	48	6	135	30	21	10	31	0	0.142756184	7.004950495	7.0049504950495	FALSE
709	1002	8296	48	0.62	851	1.68	0.14	0.23	0.85	0.83	6.91	193	921	174	171	5307	27	45	28	36	161	24	19	6	31	1	0.188925081	5.293103448	5.29310344827586	FALSE
710	1003	8298	47	0.58	840	1.3	0.11	0.15	0.53	0.77	8.03	185	1090	169	145	4973	26	45	28	4	142	21	19	11	34	1	0.155045872	6.449704142	6.44970414201183	FALSE
711	1004	8300	45	0.79	880	1.08	0.13	0.17	0.4	0.68	6.36	225	711	248	170	6213	23	42	45	9	231	25	28	8	37	0	0.348804501	2.866935484	2.86693548387097	FALSE
712	1005	8302	46	0.8	836	1.05	0.11	0.06	0.39	0.66	7.28	223	881	226	157	5819	26	46	50	6	173	20	18	7	37	0	0.256526674	3.898230088	3.89823008849558	FALSE
713	1006	8304	49	0.76	746	1.14	0.14	0.35	0.25	0.89	7.21	239	540	270	187	6728	30	43	56	13	202	24	21	7	36	0	0.5	2	2	FALSE
714	1007	8306	46	0.65	710	1.7	0.13	0.17	0.68	1.02	9.51	158	519	171	130	4715	27	34	25	20	137	20	16	4	36	0	0.329479769	3.035087719	3.03508771929825	FALSE
715	1008	8308	46	0.77	789	1.44	0.13	0.07	0.61	0.84	7.27	197	863	179	147	5312	22	35	31	8	187	21	17	6	36	0	0.207415991	4.82122905	4.82122905027933	FALSE
716	1009	8309	50	0.74	845	1.85	0.14	0.08	0.78	1.08	9.28	200	1283	181	159	5213	31	52	27	17	196	14	22	14	33	0	0.141075604	7.08839779	7.08839779005525	FALSE
717	1010	8311	53	0.62	702	1.9	0.18	0.21	0.51	1.39	9.23	186	870	199	160	5406	28	52	28	13	201	19	26	6	34	0	0.228735632	4.371859296	4.37185929648241	FALSE
718	1011	8313	49	0.79	838	1.55	0.13	0.3	0.31	1.25	10.94	197	650	231	164	5541	26	39	39	14	219	18	32	8	34	0	0.355384615	2.813852814	2.81385281385281	FALSE
719	1012	8315	39	0.77	1374	1.48	0.11	0.05	0.77	0.71	7.48	206	1073	231	161	5283	22	60	39	13	204	10	25	17	33	0	0.21528425	4.645021645	4.64502164502164	FALSE
720	1013	8317	47	0.76	1057	1.79	0.14	0.04	0.7	1.09	9.31	207	1313	193	162	5287	23	45	33	21	199	14	29	8	33	0	0.146991622	6.803108808	6.80310880829016	FALSE
721	1014	8319	51	0.7	807	1.37	0.16	0.22	0.23	1.15	8.29	206	674	225	158	5597	25	46	33	9	223	8	27	8	35	0	0.333827893	2.995555556	2.99555555555556	FALSE
722	1015	8321	54	0.61	728	1.65	0.15	0.36	0.33	1.32	10	215	590	250	175	6192	24	45	36	26	202	22	26	8	35	0	0.423728814	2.36	2.36	FALSE
723	1016	8322	47	0.76	767	1.99	0.15	0.09	0.92	1.08	8.48	186	1321	198	157	5087	31	63	31	31	161	17	24	9	32	0	0.14988645	6.671717172	6.67171717171717	FALSE
724	1017	8324	53	0.64	708	1.77	0.18	0.19	0.24	1.53	10.11	201	668	207	158	5799	29	40	30	27	173	11	23	7	37	0	0.30988024	3.22705314	3.22705314009662	FALSE
725	1018	8326	55	0.63	632	1.76	0.19	0.34	0.23	1.53	9.46	200	603	214	173	5637	28	51	44	23	221	13	24	8	33	0	0.354892206	2.817757009	2.81775700934579	FALSE
726	1019	8328	56	0.6	576	1.73	0.17	0.41	0.19	1.55	10.35	228	711	276	181	6255	22	35	44	29	185	21	24	11	35	0	0.388185654	2.576086957	2.57608695652174	FALSE
727	1020	8330	56	0.63	623	1.81	0.2	0.37	0.19	1.62	9.25	211	625	250	172	6225	32	47	49	11	235	15	31	8	36	0	0.4	2.5	2.5	FALSE
728	1021	8332	36	0.9	1234	0.88	0.09	0.09	0.19	0.69	8.95	225	762	293	187	6168	21	49	49	23	244	25	25	8	33	0	0.384514436	2.600682594	2.60068259385666	FALSE
729	1022	8334	23	1.38	2610	0.26	0.06	0.2	0.07	0.2	3.93	157	570	164	162	5084	31	60	28	21	151	25	26	5	31	0	0.287719298	3.475609756	3.47560975609756	FALSE
730	1023	8335	28	1.06	2997	0.78	0.06	0.11	0.42	0.36	7.39	143	522	145	141	4377	27	47	29	7	117	17	19	7	31	0	0.277777778	3.6	3.6	FALSE
731	1024	8337	47	0.74	1716	2.08	0.16	0.09	0.87	1.22	8.99	194	1816	171	149	4452	25	53	38	16	185	13	29	13	30	0	0.094162996	10.61988304	10.6198830409357	TRUE
732	1025	8339	51	0.69	885	1.86	0.16	0.05	0.55	1.3	9.49	212	1474	204	142	5147	24	56	29	19	203	18	22	11	36	0	0.138398915	7.225490196	7.22549019607843	TRUE
733	1026	8341	50	0.61	764	2.13	0.16	0.18	0.86	1.27	9.09	191	683	195	167	5303	27	44	32	7	151	21	18	8	32	0	0.285505124	3.502564103	3.5025641025641	FALSE
734	1027	8343	48	0.6	762	2.57	0.14	0.04	1.38	1.19	10.22	198	2483	174	134	4157	23	53	34	18	172	20	20	10	31	3	0.07007652	14.27011494	14.2701149425287	TRUE
735	1028	8345	53	0.53	666	2.23	0.18	0.02	0.83	1.41	9.38	201	1514	198	148	4877	31	42	35	16	153	19	29	9	33	3	0.130779392	7.646464646	7.64646464646465	TRUE
736	1029	8346	53	0.61	686	2.26	0.16	0.03	0.85	1.41	10.33	188	1200	203	147	4796	23	49	28	11	181	19	20	13	33	3	0.169166667	5.911330049	5.91133004926108	FALSE
737	1030	8348	55	0.55	639	2.39	0.19	0.13	0.79	1.6	10	164	1158	166	141	4712	17	54	25	23	151	14	13	9	33	3	0.143350604	6.975903614	6.97590361445783	TRUE
738	1031	8350	57	0.44	579	2.55	0.18	0.19	1.02	1.53	9.92	193	1256	207	148	5009	18	48	34	22	159	19	23	4	34	3	0.164808917	6.06763285	6.06763285024155	FALSE
739	1032	8352	59	0.45	500	2.44	0.2	0.11	0.79	1.65	9.75	219	1507	219	160	5406	33	49	35	22	166	21	33	6	34	3	0.145321831	6.881278539	6.88127853881279	FALSE
740	1033	8354	58	0.5	433	2.35	0.19	0.11	0.66	1.69	10.37	198	1264	194	158	5405	28	48	35	21	216	21	22	8	34	3	0.153481013	6.515463918	6.51546391752577	FALSE
741	1034	8356	57	0.59	405	2.57	0.2	0.04	0.91	1.66	9.8	143	634	160	138	4737	21	56	30	9	151	13	18	6	34	3	0.252365931	3.9625	3.9625	FALSE
742	1035	8358	58	0.42	462	2.78	0.17	0.12	1.18	1.6	11.11	163	1215	165	123	4225	32	48	26	18	136	18	22	6	34	3	0.135802469	7.363636364	7.36363636363636	FALSE
743	1036	8359	58	0.4	449	3	0.2	0.04	1.3	1.7	9.99	193	1676	193	140	4747	20	58	33	19	148	26	18	9	34	3	0.115155131	8.683937824	8.6839378238342	FALSE
744	1037	8361	61	0.51	434	2.73	0.2	0.03	0.98	1.75	10.01	163	1360	174	135	4265	29	46	34	32	127	18	24	13	32	3	0.127941176	7.816091954	7.81609195402299	FALSE
745	1038	8363	58	0.54	494	2.72	0.21	0.07	0.98	1.75	9.64	171	1241	186	160	4897	20	34	40	15	156	20	18	13	31	3	0.14987913	6.672043011	6.67204301075269	FALSE
746	1039	8365	59	0.39	581	3.29	0.21	0.21	1.26	2.03	11.07	181	1566	209	147	4681	16	56	29	16	139	17	24	8	32	3	0.133461047	7.492822967	7.49282296650718	FALSE
747	1040	8367	61	0.49	509	3.64	0.23	0.03	1.87	1.78	8.85	170	1689	202	153	4482	32	47	47	22	177	12	26	17	29	3	0.119597395	8.361386139	8.36138613861386	FALSE
748	1041	8369	58	0.51	494	3.03	0.21	0.05	1.27	1.75	9.93	176	1649	199	147	4633	31	45	34	12	192	19	25	10	32	3	0.1206792	8.286432161	8.28643216080402	FALSE
749	1042	8371	55	0.45	606	2.22	0.19	0.04	0.89	1.33	8.26	182	1903	205	149	4770	17	54	38	17	189	10	27	16	32	3	0.107724645	9.282926829	9.28292682926829	FALSE
750	1043	8372	53	0.7	764	1.75	0.14	0.07	0.5	1.24	10.43	183	1723	206	142	4733	21	73	42	11	183	11	13	12	33	3	0.119558909	8.36407767	8.36407766990291	FALSE
751	1044	8374	54	0.6	753	1.51	0.17	0.04	0.25	1.26	8.56	191	1427	227	164	5362	28	59	49	10	163	15	17	10	33	0	0.159074982	6.286343612	6.2863436123348	FALSE
752	1045	8376	52	0.71	704	2.02	0.14	0.04	1	1.02	8.81	199	893	250	175	5796	30	42	47	14	224	18	27	8	33	0	0.279955207	3.572	3.572	TRUE
753	1046	8378	55	0.59	664	2.02	0.16	0.03	0.86	1.16	8.64	195	1760	203	150	4968	32	51	45	11	149	22	25	6	33	0	0.115340909	8.669950739	8.66995073891626	FALSE
754	1047	8380	57	0.41	626	2.01	0.16	0.17	0.64	1.37	10.13	182	1109	215	153	5102	24	47	49	5	147	15	15	5	33	2	0.19386835	5.158139535	5.15813953488372	FALSE
755	1048	8382	58	0.39	626	1.73	0.2	0.23	0.29	1.44	8.35	187	1141	217	151	5106	32	42	48	6	169	17	21	6	34	2	0.190184049	5.258064516	5.25806451612903	FALSE
756	1049	8384	62	0.58	617	1.93	0.22	0.3	0.18	1.75	9.29	178	730	244	166	5461	37	43	34	19	218	13	27	9	33	0	0.334246575	2.991803279	2.99180327868852	TRUE
757	1050	8385	54	0.64	559	1.68	0.18	0.03	0.28	1.4	8.91	188	843	228	185	5793	35	45	48	22	227	10	31	14	31	0	0.270462633	3.697368421	3.69736842105263	FALSE
758	1051	8387	52	0.59	637	2.63	0.14	0.09	1.34	1.29	10.41	192	2590	200	127	4373	27	57	34	0	119	0	20	6	34	1	0.077220077	12.95	12.95	TRUE
759	1052	8389	61	0.43	509	2.36	0.23	0.24	0.34	2.02	10.38	158	799	200	167	5381	25	48	29	6	156	19	15	7	32	0	0.250312891	3.995	3.995	FALSE
760	1053	8391	64	0.48	373	3.08	0.28	0.4	0.2	2.87	12.13	144	413	189	153	4940	38	33	27	20	161	22	18	11	32	0	0.457627119	2.185185185	2.18518518518519	FALSE
761	1054	8392	56	0.54	409	2.6	0.19	0.06	0.9	1.7	10.6	165	660	213	153	5160	24	43	37	25	213	13	25	9	34	0.5	0.322727273	3.098591549	3.09859154929577	FALSE
762	1055	8393	62	0.57	433	3.35	0.24	0.19	1.05	2.29	11.23	176	1403	190	152	4913	31	41	26	15	195	10	26	11	32	0	0.135424091	7.384210526	7.38421052631579	FALSE
763	1056	8394	61	0.46	398	3.48	0.26	0.06	1.04	2.45	11.18	172	1250	213	147	4813	26	55	38	11	192	10	16	11	33	0	0.1704	5.868544601	5.86854460093897	FALSE
764	1057	8395	61	0.56	404	3.31	0.25	0.07	1.03	2.28	10.6	181	1033	231	173	5208	30	42	41	22	177	21	27	9	30	0	0.223620523	4.471861472	4.47186147186147	FALSE
765	1058	8397	60	0.45	407	3.64	0.25	0	1.54	2.1	9.65	185	1609	213	160	4936	22	54	39	19	194	22	20	8	31	1	0.13238036	7.55399061	7.55399061032864	FALSE
766	1059	8398	60	0.43	369	3.04	0.19	0.06	1.49	1.54	9.33	185	1771	212	157	4892	26	65	32	24	156	13	23	6	31	1	0.119706381	8.353773585	8.35377358490566	FALSE
767	1060	8399	57	0.58	377	2.61	0.16	0.03	1.51	1.1	7.82	211	1931	209	161	5365	20	54	39	14	204	4	28	9	33	1	0.108234076	9.23923445	9.23923444976077	FALSE
768	1061	8400	55	0.62	380	2.24	0.15	0.02	1.42	0.83	6.57	226	2061	226	167	5510	20	48	41	26	200	18	21	17	33	0	0.109655507	9.119469027	9.11946902654867	FALSE
769	1062	8401	55	0.55	424	1.44	0.15	0.03	0.66	0.78	6.25	239	1755	243	162	6097	36	41	36	22	188	18	26	9	38	0	0.138461538	7.222222222	7.22222222222222	FALSE
770	1063	8403	54	0.5	442	1.5	0.14	0.19	0.7	0.8	6.77	234	1140	252	176	6711	33	50	36	20	201	18	23	9	38	0	0.221052632	4.523809524	4.52380952380952	FALSE
771	1064	8404	57	0.53	458	1.65	0.19	0.09	0.32	1.32	8.3	238	1148	264	178	6650	28	50	46	24	251	11	27	12	37	0	0.229965157	4.348484848	4.34848484848485	FALSE
772	1065	8405	62	0.46	405	3.66	0.27	0.08	0.71	2.95	12.74	203	843	255	174	5939	39	40	42	27	231	23	28	7	34	0	0.302491103	3.305882353	3.30588235294118	FALSE
773	1066	8406	59	0.48	398	3.59	0.25	0.04	1.04	2.55	11.7	180	1696	204	141	4628	27	49	36	24	146	16	25	6	33	0	0.120283019	8.31372549	8.31372549019608	FALSE
774	1067	8407	59	0.48	411	3.41	0.22	0.04	1.52	1.89	9.92	194	1891	209	156	4622	29	54	36	14	173	8	22	7	30	0	0.110523533	9.04784689	9.04784688995215	FALSE
775	1068	8409	61	0.51	375	2.33	0.18	0.24	0.82	1.5	9.62	207	1383	241	171	5643	31	50	36	26	191	13	21	8	33	0.5	0.174258858	5.738589212	5.73858921161826	FALSE
776	1069	8410	58	0.5	391	1.33	0.16	0.09	0.29	1.03	7.33	212	517	246	200	6709	34	37	44	37	268	17	23	6	34	0	0.47582205	2.101626016	2.10162601626016	FALSE
777	1070	8411	56	0.56	453	1.11	0.16	0	0.18	0.93	6.62	223	495	261	205	6961	26	33	38	35	272	8	26	10	34	0	0.527272727	1.896551724	1.89655172413793	FALSE
778	1071	8412	60	0.39	444	1.68	0.2	0.21	0.24	1.44	8.58	216	517	257	206	6780	30	44	37	28	278	13	28	13	33	0	0.497098646	2.011673152	2.01167315175097	FALSE
779	1072	8413	55	0.58	454	3.48	0.2	0.01	1.79	1.69	9.63	203	932	216	202	5691	21	62	29	26	166	18	24	17	28	0	0.231759657	4.314814815	4.31481481481481	FALSE
780	1073	8415	55	0.54	472	3.65	0.19	0.03	1.99	1.66	10.19	190	1580	227	189	4437	19	77	34	26	125	17	16	10	23	2	0.143670886	6.960352423	6.96035242290749	FALSE
781	1074	8416	55	0.35	489	2.8	0.17	0.01	1.54	1.26	8.65	185	1451	218	172	4735	22	85	35	18	177	10	23	8	27	2	0.150241213	6.655963303	6.65596330275229	FALSE
782	1076	8417	40	0.61	777	0.61	0.05	0.06	0.39	0.22	5.14	187	1951	190	111	3607	24	44	38	0	120	0	20	10	32	0	0.097385956	10.26842105	10.2684210526316	FALSE
783	1089	8417	28	0.95	854	0.26	0.04	0.35	0.13	0.13	4.13	175	824	220	158	4780	23	54	42	15	153	15	17	8	30	0	0.266990291	3.745454545	3.74545454545455	FALSE
784	1087	8417	26	0.9	1148	0.07	0.02	0.43	0.01	0.06	3.19	211	949	288	178	5727	15	55	45	24	181	15	16	9	32	0	0.303477345	3.295138889	3.29513888888889	FALSE
785	1090	8417	41	0.86	713	-999	-999	-999	-999	-999	-999	163	650	201	170	5033	23	50	30	24	153	24	21	7	30	0	0.309230769	3.233830846	3.23383084577114	FALSE
786	1075	8417	54	0.56	619	1.92	0.12	0.02	1.04	0.88	8.52	185	731	252	168	5177	30	39	36	30	169	17	27	7	31	0	0.344733242	2.900793651	2.90079365079365	FALSE
787	1077	8417	34	0.74	963	-999	-999	-999	-999	-999	-999	209	773	283	147	4981	23	51	45	7	196	3	20	7	34	0	0.36610608	2.731448763	2.73144876325088	FALSE
788	1088	8417	26	1.07	1180	0.13	0.04	0	0.06	0.06	1.95	168	615	226	144	4854	20	50	36	0	142	9	11	4	34	0	0.367479675	2.721238938	2.7212389380531	FALSE
789	1080	8417	29	1.06	1072	0.12	0.04	0.18	0.09	0.03	1.07	351	910	425	210	7319	25	49	81	6	243	0	23	7	35	0	0.467032967	2.141176471	2.14117647058824	FALSE
790	1079	8417	29	0.85	1081	0.09	0.02	0.53	0.06	0.03	1.92	287	743	363	194	6402	36	47	55	25	196	14	28	8	33	0	0.488559892	2.046831956	2.04683195592286	FALSE
791	1081	8417	29	0.88	985	0.13	0.03	0.27	0.1	0.04	1.66	328	783	426	215	7193	22	55	66	22	262	8	25	7	33	0	0.544061303	1.838028169	1.83802816901408	FALSE
792	1084	8417	27	0.96	932	0.11	0.04	0	0.06	0.05	1.36	305	738	402	212	7118	26	37	69	23	212	9	28	9	34	0	0.544715447	1.835820896	1.83582089552239	FALSE
793	1083	8417	27	0.91	923	0.09	0.03	0.36	0.04	0.05	2.33	339	757	427	218	7324	31	44	92	5	254	0	24	7	34	0	0.564068692	1.772833724	1.7728337236534	FALSE
794	1085	8417	26	0.92	898	0.08	0.03	0.49	0.04	0.03	1.24	288	684	389	197	6818	29	50	53	24	211	7	27	8	35	0	0.56871345	1.758354756	1.75835475578406	FALSE
795	1082	8417	28	1.03	930	0.17	0.04	0	0.11	0.06	1.49	350	775	445	225	7539	24	51	71	21	283	10	22	7	34	0	0.574193548	1.741573034	1.74157303370787	FALSE
796	1086	8417	26	1.1	974	0.08	0.04	0.25	0.04	0.04	1.14	280	649	381	198	6988	26	48	80	16	275	0	27	7	35	0	0.587057011	1.703412073	1.70341207349081	FALSE
797	1091	8418	53	0.59	666	2.47	0.17	0.08	0.8	1.68	11.25	183	630	206	173	5335	25	53	43	10	160	16	18	4	31	0	0.326984127	3.058252427	3.05825242718447	FALSE
798	1092	8419	56	0.6	489	3.34	0.24	0	1.39	1.95	9.48	181	1354	201	161	4620	15	91	30	28	148	12	14	6	29	0	0.14844904	6.736318408	6.7363184079602	TRUE
799	1093	8421	57	0.62	424	3.61	0.22	0.04	1.72	1.9	9.91	189	1519	209	150	4616	20	80	33	22	174	13	17	7	31	0	0.13759052	7.267942584	7.26794258373206	TRUE
800	1094	8422	58	0.56	398	3.56	0.23	0	1.83	1.72	8.7	178	1325	189	164	4848	24	63	28	26	196	15	22	10	29	0	0.142641509	7.010582011	7.01058201058201	TRUE
801	1095	8423	57	0.62	386	3.58	0.19	0.08	2.03	1.55	9.3	192	1524	212	175	4985	28	73	31	29	146	18	29	8	28	1	0.139107612	7.188679245	7.18867924528302	TRUE
802	1096	8424	58	0.43	357	3.69	0.19	0	2.43	1.25	7.57	198	1521	213	167	5244	27	73	44	11	158	18	21	8	31	1	0.140039448	7.14084507	7.14084507042254	TRUE
803	1097	8425	57	0.37	367	2.86	0.16	0.01	1.91	0.95	6.92	207	1343	219	173	5619	26	69	27	14	211	9	25	12	32	1	0.163067759	6.132420091	6.1324200913242	TRUE
804	1098	8427	58	0.59	395	2.17	0.18	0	1.31	0.86	5.64	208	1115	239	179	5747	20	55	48	24	216	13	17	10	32	0.5	0.214349776	4.665271967	4.6652719665272	FALSE
805	1099	8428	56	0.51	438	1.95	0.14	0.02	1.16	0.8	6.69	211	849	236	169	5954	24	45	45	19	236	5	20	9	35	0	0.277974087	3.597457627	3.59745762711864	FALSE
806	1100	8429	55	0.73	469	2.06	0.17	0.01	1.38	0.68	4.8	232	1197	260	179	6143	18	73	38	25	239	9	29	10	34	0	0.217209691	4.603846154	4.60384615384615	FALSE
807	1101	8430	53	0.62	485	1.81	0.14	0	1.15	0.67	5.55	239	1030	269	169	6379	29	69	51	19	228	7	27	5	38	0	0.261165049	3.828996283	3.82899628252788	FALSE
808	1102	8432	55	0.6	458	2.12	0.17	0.05	1.01	1.11	7.68	243	983	275	186	6662	25	54	42	23	220	16	25	6	36	0	0.279755849	3.574545455	3.57454545454545	FALSE
809	1103	8433	57	0.59	418	3.46	0.18	0.08	1.66	1.8	11.79	192	1544	209	163	4755	20	85	41	10	141	10	11	6	29	0	0.135362694	7.387559809	7.38755980861244	FALSE
810	1104	8434	55	0.53	445	2.11	0.16	0.05	1.13	0.98	7.39	222	1015	263	187	6248	32	57	51	17	187	15	24	4	34	0	0.2591133	3.859315589	3.85931558935361	FALSE
811	1105	8435	57	0.64	444	1.25	0.18	0.04	0.18	1.07	7.06	226	570	278	183	6912	27	40	53	7	206	12	18	12	38	1	0.487719298	2.050359712	2.05035971223022	FALSE
812	1106	8436	57	0.46	371	2.29	0.18	0.04	1.02	1.27	8.21	201	882	234	176	5764	31	64	36	29	227	23	26	8	33	1	0.265306122	3.769230769	3.76923076923077	FALSE
813	1107	8438	58	0.3	317	3.62	0.18	0.03	2.22	1.41	9.16	195	1526	205	178	4851	19	70	34	26	140	11	26	4	27	1	0.134338139	7.443902439	7.44390243902439	FALSE
814	1108	8439	57	0.46	371	2.85	0.17	0.05	1.65	1.2	8.03	195	1687	205	169	4767	21	83	35	21	177	13	20	14	28	0.5	0.121517487	8.229268293	8.22926829268293	FALSE
815	1109	8440	56	0.6	384	2.37	0.16	0.04	1.18	1.19	8.56	171	896	216	146	5056	31	61	35	16	197	15	16	12	35	0	0.241071429	4.148148148	4.14814814814815	FALSE
816	1110	8441	59	0.45	351	3.3	0.19	0.06	1.64	1.65	9.93	181	1261	204	162	4965	16	66	30	14	191	10	25	9	31	0	0.161776368	6.181372549	6.18137254901961	FALSE
817	1111	8442	63	0.33	335	3.74	0.23	0.06	1.59	2.15	10.83	146	1333	142	151	4427	22	70	14	21	130	18	23	13	29	0	0.106526632	9.387323944	9.38732394366197	TRUE
818	1112	8444	64	0.36	391	2.84	0.22	0.1	0.66	2.18	11.72	113	475	139	130	4121	31	41	28	21	127	13	23	8	32	1	0.292631579	3.417266187	3.41726618705036	FALSE
819	1113	8445	61	0.31	469	2.25	0.2	0.08	0.55	1.69	10.02	142	466	169	144	4836	28	41	24	32	156	18	29	14	34	1	0.362660944	2.75739645	2.75739644970414	FALSE
820	1114	8446	61	0.45	463	2.11	0.21	0.23	0.32	1.79	10.01	140	502	173	151	4718	24	46	35	18	194	15	18	9	31	0	0.344621514	2.901734104	2.90173410404624	FALSE
821	1115	8447	57	0.43	396	3.45	0.18	0.02	1.94	1.51	9.86	99	938	108	133	3130	12	73	14	19	97	14	16	3	23	0	0.115138593	8.685185185	8.68518518518519	TRUE
822	1116	8448	58	0.58	371	3.95	0.18	0.09	1.74	2.21	14.26	142	1135	124	158	4019	19	60	10	25	118	16	27	5	25	1	0.109251101	9.153225806	9.15322580645161	TRUE
823	1117	8450	59	0.34	378	3.87	0.19	0.03	2.11	1.77	10.61	131	1010	149	138	3685	20	72	20	20	127	18	24	6	27	1	0.147524752	6.77852349	6.77852348993289	FALSE
824	1118	8451	58	0.35	503	3.01	0.2	0.05	1.3	1.71	9.79	147	1107	155	151	4399	28	83	17	24	143	13	24	3	29	1	0.140018067	7.141935484	7.14193548387097	FALSE
825	1119	8452	58	0.45	451	3.56	0.19	0.07	1.79	1.77	10.61	159	1114	171	146	4072	24	63	25	16	155	14	17	10	28	1	0.153500898	6.514619883	6.51461988304094	FALSE
826	1120	8453	60	0.4	344	3.95	0.23	0.11	1.92	2.03	10.5	145	1198	167	142	3892	18	76	30	24	127	14	12	10	27	1	0.139398998	7.173652695	7.17365269461078	FALSE
827	1121	8454	62	0.44	293	3.93	0.23	0.07	2.02	1.91	9.66	144	1224	176	146	4274	23	63	26	26	174	18	16	10	29	1	0.14379085	6.954545455	6.95454545454545	FALSE
828	1122	8456	63	0.4	273	3.44	0.21	0.07	1.71	1.73	9.5	114	820	132	129	4004	23	55	14	29	126	13	19	5	31	0	0.16097561	6.212121212	6.21212121212121	FALSE
829	1123	8457	61	0.44	322	3.12	0.19	0.01	1.56	1.56	9.76	120	674	147	134	4328	38	60	23	12	124	16	19	6	32	0	0.21810089	4.585034014	4.58503401360544	FALSE
830	1124	8458	61	0.55	358	3.6	0.18	0.07	1.41	2.2	14.31	160	1344	183	148	4319	18	87	29	19	165	19	21	8	29	1	0.136160714	7.344262295	7.34426229508197	FALSE
831	1125	8459	62	0.34	360	3.49	0.2	0.05	1.72	1.77	10.53	146	1029	176	144	4265	22	68	26	31	140	17	21	5	30	0	0.171039845	5.846590909	5.84659090909091	FALSE
832	1126	8460	62	0.42	382	3.34	0.18	0.11	1.24	2.1	13.3	152	1281	162	153	4505	26	85	23	20	171	10	23	13	29	0	0.1264637	7.907407407	7.90740740740741	FALSE
833	1127	8462	59	0.54	407	3.21	0.18	0.08	1.72	1.48	9.56	160	1101	182	158	4901	22	69	20	19	149	14	24	10	31	3	0.165304269	6.049450549	6.04945054945055	FALSE
834	1128	8463	58	0.45	445	2.85	0.15	0.04	1.47	1.38	10.65	162	1152	175	150	4719	19	72	27	21	178	21	18	8	32	3	0.151909722	6.582857143	6.58285714285714	FALSE
835	1129	8464	57	0.37	491	2.04	0.15	0.08	0.88	1.16	8.75	170	843	203	158	5221	18	51	24	12	198	11	20	6	33	1	0.240806643	4.15270936	4.15270935960591	TRUE
836	1130	8465	56	0.59	501	2.8	0.14	0.03	1.21	1.59	12.9	174	1106	197	151	4656	18	62	34	19	187	12	20	7	31	1	0.178119349	5.614213198	5.61421319796954	FALSE
837	1131	8466	58	0.51	487	3.37	0.18	0.08	1.98	1.4	9.3	181	1558	200	166	4644	19	68	37	23	171	12	15	10	28	2	0.128369705	7.79	7.79	FALSE
838	1132	8468	56	0.56	561	2.7	0.14	0.08	1.26	1.44	11.96	157	1157	166	162	4559	22	63	19	16	183	24	21	8	28	2	0.143474503	6.969879518	6.96987951807229	FALSE
839	1133	8469	55	0.59	639	1.9	0.14	0.02	0.79	1.11	8.96	186	874	239	174	5542	27	42	48	9	174	20	18	10	32	2	0.273455378	3.656903766	3.65690376569038	TRUE
840	1134	8470	54	0.61	724	1.48	0.13	0.1	0.38	1.1	9.75	191	900	214	190	5684	26	50	32	27	182	23	18	9	30	0	0.237777778	4.205607477	4.20560747663551	TRUE
841	1135	8471	52	0.66	871	1.38	0.14	0.13	0.24	1.14	9.85	193	882	192	183	5470	31	50	40	19	213	22	29	11	30	0	0.217687075	4.59375	4.59375	FALSE
842	1136	8472	53	0.75	782	1.41	0.14	0.12	0.16	1.25	10.62	203	821	207	189	5970	26	42	27	17	232	11	23	9	32	0	0.252131547	3.966183575	3.96618357487923	FALSE
843	1137	8474	47	0.8	1113	1.85	0.12	0.19	0.87	0.98	9.63	180	1134	205	168	5814	28	60	35	18	216	13	21	10	35	0	0.180776014	5.531707317	5.53170731707317	FALSE
844	1138	8475	46	0.79	947	2.56	0.11	0.12	1.13	1.43	14.73	180	1994	181	152	4396	17	75	32	23	141	20	16	7	29	0.5	0.090772317	11.01657459	11.0165745856354	TRUE
845	1139	8476	53	0.72	764	1.87	0.17	0.07	0.47	1.4	9.47	172	1078	180	171	5140	23	51	36	13	179	25	19	8	30	0	0.166975881	5.988888889	5.98888888888889	FALSE
846	1140	8477	55	0.61	787	1.72	0.16	0.16	0.29	1.43	10.3	198	851	274	192	5956	25	53	53	39	201	21	23	6	31	0	0.321974148	3.105839416	3.10583941605839	FALSE
847	1141	8478	39	1.01	1667	0.95	0.1	0.1	0.2	0.75	8.63	187	837	226	150	5556	28	49	49	8	184	28	21	4	37	1	0.270011947	3.703539823	3.70353982300885	FALSE
848	1142	8480	41	0.9	1510	1.14	0.1	0.13	0.25	0.9	10.43	188	617	214	163	5427	28	56	31	24	152	24	24	12	33	0.5	0.346839546	2.88317757	2.88317757009346	FALSE
849	1143	8481	40	0.93	1262	2.13	0.11	0.15	1.28	0.85	8.92	175	967	187	152	4372	25	65	42	10	138	19	10	6	29	0	0.193381593	5.171122995	5.17112299465241	FALSE
850	1144	8482	48	0.75	903	2.58	0.13	0.08	0.82	1.76	15.53	174	1412	193	182	4265	17	71	35	26	126	19	14	4	23	0	0.136685552	7.316062176	7.3160621761658	FALSE
851	1145	8483	49	0.78	865	2.51	0.14	0.05	1.4	1.11	9.25	183	1274	165	182	4735	17	65	25	20	183	21	23	8	26	0	0.129513344	7.721212121	7.72121212121212	FALSE
852	1146	8484	51	0.72	764	2.84	0.13	0.07	1.07	1.78	15.71	153	1337	152	164	4505	23	89	15	18	164	13	23	7	28	1	0.11368736	8.796052632	8.79605263157895	FALSE
853	1147	8486	52	0.56	731	2.39	0.14	0.03	1.26	1.13	9.24	130	951	150	126	3757	21	69	26	19	117	16	17	6	30	0	0.157728707	6.34	6.34	FALSE
854	1148	8487	54	0.66	648	2.81	0.15	0.06	1.18	1.63	12.67	122	1017	145	131	3994	19	60	22	17	148	9	17	14	31	0	0.142576205	7.013793103	7.01379310344828	FALSE
855	1149	8488	56	0.61	612	2.84	0.18	0.05	1.41	1.43	9.22	146	1186	169	161	4417	25	68	25	27	122	26	24	4	28	0	0.142495784	7.017751479	7.01775147928994	FALSE
856	1150	8489	55	0.66	659	1.48	0.16	0.11	0.29	1.2	8.94	156	587	223	172	5621	24	39	32	22	176	9	19	6	33	0	0.379897785	2.632286996	2.63228699551569	FALSE
857	1151	8490	46	0.75	1017	1.46	0.12	0.08	0.64	0.82	8.28	165	690	215	145	4788	15	49	32	25	142	13	18	9	33	0	0.311594203	3.209302326	3.2093023255814	FALSE
858	1152	8492	51	0.76	938	2.22	0.13	0.04	0.99	1.23	11.31	136	1082	153	141	4208	18	70	24	24	131	20	11	7	30	0	0.141404806	7.071895425	7.0718954248366	FALSE
859	1153	8493	54	0.61	892	2.31	0.17	0.09	0.95	1.35	9.44	160	822	182	156	4900	19	64	33	25	157	15	10	10	31	1	0.221411192	4.516483516	4.51648351648352	FALSE
860	1154	8494	52	0.69	1090	2.16	0.14	0.15	0.9	1.26	10.72	156	765	190	132	4364	21	65	32	23	149	11	17	8	33	0	0.248366013	4.026315789	4.02631578947368	FALSE
861	1155	8495	46	0.8	1292	1.88	0.12	0.01	0.83	1.05	10.02	143	1147	141	136	3753	18	74	26	20	109	16	13	8	28	0	0.122929381	8.134751773	8.13475177304965	FALSE
862	1156	8496	56	0.54	867	2.63	0.17	0.04	1.01	1.62	10.89	132	700	184	135	4363	24	64	31	26	129	24	19	9	32	0	0.262857143	3.804347826	3.80434782608696	FALSE
863	1157	8498	58	0.56	505	3.77	0.2	0.04	2.08	1.69	9.97	143	1159	171	155	4500	21	79	21	17	174	21	23	10	29	0	0.147540984	6.777777778	6.77777777777778	FALSE
864	1158	8499	58	0.54	420	3.74	0.17	0.03	1.36	2.38	16.03	177	1665	208	162	4683	19	75	32	29	149	19	19	6	29	0.5	0.124924925	8.004807692	8.00480769230769	FALSE
865	1159	8500	56	0.64	398	3.14	0.15	0.11	2.17	0.97	7.66	184	1499	202	163	5106	24	68	29	16	186	8	29	9	31	0	0.134756504	7.420792079	7.42079207920792	FALSE
866	1160	8501	54	0.6	462	1.38	0.12	0.03	0.72	0.66	6.33	214	1294	245	178	6138	29	75	34	25	189	13	26	7	35	0	0.189335394	5.281632653	5.28163265306122	FALSE
867	1161	8503	55	0.62	467	1.7	0.15	0.06	0.79	0.91	7.06	222	527	260	181	7113	27	50	40	30	229	13	29	6	39	0	0.493358634	2.026923077	2.02692307692308	TRUE
868	1162	8504	54	0.64	360	2.29	0.14	0.03	0.91	1.39	11.88	149	916	161	127	4737	18	58	27	13	174	0	24	10	37	0	0.175764192	5.689440994	5.68944099378882	FALSE
869	1163	8505	50	0.72	445	2.13	0.12	0.02	1.49	0.64	6.22	173	1062	171	134	4851	17	58	21	19	144	10	16	4	36	0	0.161016949	6.210526316	6.21052631578947	FALSE
870	1164	8506	53	0.54	518	1.06	0.13	0.05	0.3	0.76	6.63	202	584	233	169	6598	31	51	35	8	211	22	20	6	39	0	0.398972603	2.506437768	2.50643776824034	FALSE
871	1165	8507	51	0.73	577	1.63	0.14	0.03	0.83	0.8	6.76	198	500	232	155	6503	32	44	45	11	204	16	17	6	42	1	0.464	2.155172414	2.1551724137931	FALSE
872	1166	8509	52	0.7	556	1.01	0.14	0.28	0.18	0.83	6.98	222	790	269	166	6265	31	49	44	25	185	21	25	12	38	0	0.340506329	2.936802974	2.9368029739777	FALSE
873	1167	8510	50	0.62	606	1.62	0.15	0.25	0.53	1.09	8.36	206	456	259	174	6779	26	41	40	27	213	21	25	8	39	0	0.567982456	1.760617761	1.76061776061776	FALSE
874	1168	8511	52	0.68	579	2.97	0.18	0.04	0.86	2.1	13.93	176	972	187	176	5185	27	59	29	36	156	21	25	5	29	0	0.192386831	5.197860963	5.19786096256685	FALSE
875	1169	8512	55	0.68	471	3.55	0.18	0.04	1.97	1.58	10.12	142	702	163	145	4412	19	52	23	24	143	14	14	7	30	0	0.232193732	4.306748466	4.30674846625767	FALSE
876	1170	8513	55	0.63	474	2.96	0.17	0.02	1.34	1.62	11.45	182	1323	187	170	5068	21	73	22	27	152	9	16	4	30	1	0.141345427	7.07486631	7.07486631016043	FALSE
877	1171	8515	52	0.66	525	2.21	0.14	0.04	1.28	0.93	7.5	217	1168	270	183	6045	16	63	43	30	197	19	20	5	33	1	0.231164384	4.325925926	4.32592592592593	FALSE
878	1172	8516	52	0.65	467	1.8	0.14	0.03	0.77	1.02	8.77	221	1002	266	185	6197	18	71	40	15	223	13	23	12	34	1	0.265469062	3.766917293	3.76691729323308	FALSE
879	1173	8517	52	0.58	503	2.1	0.14	0.02	1.13	0.98	8.24	128	698	146	120	4302	28	46	21	19	128	9	23	8	36	1	0.209169054	4.780821918	4.78082191780822	FALSE
880	1174	8518	52	0.4	617	2.26	0.14	0.09	1.06	1.2	9.71	145	1194	151	127	4247	23	49	18	18	160	13	23	6	33	2	0.126465662	7.907284768	7.90728476821192	FALSE
881	1175	8519	50	0.3	657	3.07	0.15	0.09	1.8	1.27	9.94	145	1200	154	147	4392	23	69	17	23	184	23	22	5	30	3	0.128333333	7.792207792	7.79220779220779	FALSE
882	1176	8521	51	0.54	590	3.25	0.13	0.02	2.05	1.2	10.77	187	1482	210	158	4764	18	70	33	26	158	17	17	8	30	3	0.141700405	7.057142857	7.05714285714286	FALSE
883	1179	8524	51	0.67	548	3.07	0.16	0.01	1.91	1.15	8.29	158	1216	179	163	4838	19	63	24	31	144	22	17	5	30	0	0.147203947	6.793296089	6.79329608938547	FALSE
884	1180	8525	52	0.57	530	3.15	0.15	0.03	2.04	1.12	8.9	197	1653	216	164	5077	9	74	36	15	190	6	19	8	31	0	0.130671506	7.652777778	7.65277777777778	FALSE
885	1181	8527	52	0.56	460	2.6	0.14	0.02	1.68	0.93	7.77	196	1278	245	169	5711	22	73	39	26	166	20	31	9	34	0	0.19170579	5.216326531	5.21632653061225	FALSE
886	1182	8528	50	0.67	527	2.81	0.13	0.02	1.94	0.87	7.8	207	1288	245	172	5614	28	64	38	19	211	12	32	7	33	0.5	0.190217391	5.257142857	5.25714285714286	FALSE
887	1183	8529	50	0.63	688	1.45	0.15	0.12	0.57	0.88	6.86	210	560	285	180	6835	39	46	45	26	205	23	20	6	38	0	0.508928571	1.964912281	1.96491228070175	FALSE
888	1184	8530	48	0.7	798	1.38	0.13	0.07	0.55	0.84	7.38	185	767	237	168	6461	26	49	34	22	196	15	21	11	38	0	0.308996089	3.23628692	3.23628691983122	FALSE
889	1185	8531	47	0.66	834	1.38	0.13	0.07	0.59	0.79	6.92	195	789	300	179	6642	29	48	54	30	196	22	32	5	37	2	0.380228137	2.63	2.63	FALSE
890	1186	8533	46	0.51	844	1.08	0.12	0.05	0.16	0.92	9.24	193	530	252	169	6882	32	44	30	11	266	24	27	9	41	2	0.475471698	2.103174603	2.1031746031746	FALSE
891	1187	8534	47	0.61	739	0.96	0.14	0.08	0.24	0.71	6.12	203	433	259	173	6913	22	38	50	18	249	17	25	10	40	2	0.598152425	1.671814672	1.67181467181467	FALSE
892	1188	8535	44	0.62	668	1.4	0.11	0.05	0.72	0.69	7.2	242	816	275	181	6376	28	48	40	18	233	26	30	12	35	2	0.337009804	2.967272727	2.96727272727273	FALSE
893	1189	8536	45	0.69	634	1.7	0.11	0.01	1.01	0.7	7.12	218	966	230	162	5504	19	58	37	24	175	18	22	5	34	0	0.238095238	4.2	4.2	FALSE
894	1190	8537	48	0.7	646	1.34	0.13	0.05	0.5	0.84	7.83	213	664	229	167	6001	30	49	33	16	225	16	29	10	36	0	0.344879518	2.899563319	2.89956331877729	FALSE
895	1191	8539	48	0.7	632	1.1	0.14	0.18	0.26	0.84	7.14	229	705	233	187	6294	18	42	37	27	177	18	32	9	34	0	0.330496454	3.025751073	3.02575107296137	FALSE
896	1192	8540	47	0.51	610	1	0.13	0.38	0.22	0.78	7.2	239	659	260	200	7018	24	40	42	30	208	23	28	7	35	2	0.394537178	2.534615385	2.53461538461538	FALSE
897	1193	8541	46	0.49	650	0.88	0.12	0.51	0.12	0.76	7.43	253	645	274	194	7399	18	41	48	33	227	18	27	6	38	2	0.424806202	2.354014599	2.35401459854015	FALSE
898	1194	8542	44	0.69	784	1.15	0.12	0.58	0.28	0.88	8.31	224	761	234	193	6595	20	51	39	10	213	17	12	5	34	0	0.307490145	3.252136752	3.25213675213675	FALSE
899	1195	8543	44	0.67	684	2.18	0.13	0.09	1.29	0.88	7.98	207	1354	187	194	5571	22	62	27	34	154	15	32	12	29	0	0.138109306	7.240641711	7.24064171122995	TRUE
900	1196	8545	49	0.6	634	1.66	0.14	0.5	0.52	1.13	9.3	254	843	285	204	6823	22	42	42	26	203	24	23	6	33	0	0.338078292	2.957894737	2.95789473684211	FALSE
901	1197	8546	41	0.57	699	2.35	0.12	0.15	1.47	0.88	8.64	210	1416	214	194	5349	27	75	38	36	151	25	24	9	28	1	0.151129944	6.61682243	6.61682242990654	TRUE
902	1198	8547	45	0.5	608	3.19	0.13	0.1	2.18	1.01	9.06	157	1314	141	150	3825	18	59	22	20	120	19	11	3	26	0	0.107305936	9.319148936	9.31914893617021	TRUE
903	1199	8548	46	0.71	632	2.96	0.16	0.03	1.98	0.98	7.29	228	1656	200	195	4711	19	78	36	25	132	16	24	6	24	0	0.120772947	8.28	8.28	TRUE
904	1200	8549	47	0.67	706	1.52	0.14	0	0.63	0.89	7.65	240	855	278	191	6331	19	49	47	25	206	16	35	8	33	0	0.325146199	3.075539568	3.07553956834532	FALSE
905	1201	8551	45	0.6	809	1.22	0.13	0.08	0.35	0.86	7.81	236	616	244	181	6196	29	42	34	19	224	15	31	12	34	0	0.396103896	2.524590164	2.52459016393443	FALSE
906	1202	8552	42	0.66	851	2.07	0.12	0.13	1.12	0.94	9.07	214	1206	230	172	5474	11	59	38	32	162	17	11	11	32	0	0.190713101	5.243478261	5.24347826086957	TRUE
907	1203	8553	41	0.69	867	2.42	0.13	0.12	1.47	0.94	8.45	239	1473	234	185	5996	15	69	39	28	166	22	21	7	32	0	0.15885947	6.294871795	6.29487179487179	TRUE
908	1204	8554	41	0.61	742	2.89	0.13	0.13	1.99	0.9	8.29	216	1590	208	170	5188	14	80	28	29	162	13	16	5	31	0	0.13081761	7.644230769	7.64423076923077	TRUE
909	1205	8555	47	0.47	641	1.83	0.15	0.23	0.79	1.03	7.93	210	678	227	166	5661	25	35	47	11	170	23	19	12	34	1	0.33480826	2.986784141	2.98678414096916	FALSE
910	1206	8557	47	0.59	693	1.23	0.14	0.07	0.37	0.86	7.11	231	755	228	183	6118	21	47	32	20	218	12	25	12	33	0	0.301986755	3.311403509	3.31140350877193	FALSE
911	1207	8558	47	0.62	717	1.16	0.13	0.11	0.35	0.82	7.12	207	588	216	165	5671	23	33	36	25	177	16	22	3	34	0	0.367346939	2.722222222	2.72222222222222	FALSE
912	1208	8559	44	0.74	800	1.47	0.13	0.03	0.6	0.87	7.64	224	1228	201	171	5312	21	62	29	13	203	20	27	9	31	0	0.163680782	6.109452736	6.10945273631841	FALSE
913	1209	8560	46	0.68	733	1.72	0.13	0.07	0.87	0.85	7.5	249	904	248	181	6103	25	59	40	28	190	19	27	5	34	0	0.274336283	3.64516129	3.64516129032258	FALSE
914	1210	8561	46	0.62	701	1.56	0.13	0.09	0.7	0.86	7.46	246	852	241	178	6656	19	50	38	28	209	21	22	9	37	0	0.28286385	3.53526971	3.53526970954357	FALSE
915	1211	8563	46	0.69	653	1.51	0.13	0.1	0.69	0.82	7.22	205	603	212	157	6130	23	42	34	25	183	26	26	8	39	0	0.351575456	2.844339623	2.84433962264151	FALSE
916	1212	8564	49	0.54	579	1.29	0.15	0.57	0.26	1.04	8.07	234	745	257	182	6456	26	47	52	8	197	18	17	11	35	0	0.344966443	2.898832685	2.8988326848249	FALSE
917	1213	8565	48	0.62	681	1.38	0.15	0.52	0.24	1.14	8.87	246	743	268	183	6745	24	51	52	10	202	17	18	7	37	0	0.360699865	2.77238806	2.77238805970149	FALSE
918	1214	8566	-999	0.65	796	1.77	0.13	0.21	0.74	1.04	9.07	208	831	215	159	5610	26	53	36	27	216	21	22	12	35	1	0.258724428	3.865116279	3.86511627906977	FALSE
919	1215	8567	43	0.67	796	2.47	0.14	0.22	1.37	1.1	8.99	223	1273	221	170	5159	21	59	40	22	201	14	16	10	30	0	0.173605656	5.760180995	5.76018099547511	FALSE
920	1216	8569	41	0.69	816	2.54	0.13	0.1	1.56	0.98	8.84	220	1250	224	157	5242	16	59	30	25	160	24	22	6	33	0	0.1792	5.580357143	5.58035714285714	FALSE
921	1217	8570	43	0.66	845	1.99	0.14	0.18	0.85	1.14	9.3	213	1109	226	163	5201	15	55	38	12	195	17	18	8	32	0	0.203787196	4.907079646	4.9070796460177	FALSE
922	1218	8571	43	0.68	664	2.52	0.14	0.09	1.42	1.09	9.17	178	1037	149	136	4317	20	45	19	22	127	20	22	7	32	0	0.143683703	6.959731544	6.95973154362416	FALSE
923	1219	8572	45	0.52	675	2.24	0.14	0.04	1.19	1.05	8.51	221	1381	222	169	5233	19	54	36	26	152	7	22	6	31	0	0.160753077	6.220720721	6.22072072072072	FALSE
924	1220	8574	44	0.63	760	2.25	0.16	0.04	1.12	1.13	8.47	195	1334	195	174	5140	18	56	27	21	194	11	14	10	30	2	0.146176912	6.841025641	6.84102564102564	FALSE
925	1221	8575	46	0.53	887	1.75	0.17	0.08	0.55	1.2	8.41	211	783	237	173	5864	28	52	33	27	183	23	25	11	34	2	0.302681992	3.303797468	3.30379746835443	FALSE
926	1222	8576	41	0.74	1006	1.19	0.12	0.3	0.34	0.85	8.05	206	853	232	176	5939	24	42	32	18	226	21	26	6	34	1	0.271981243	3.676724138	3.67672413793103	FALSE
927	1223	8577	36	0.77	1305	1.3	0.11	0.22	0.57	0.73	7.83	133	653	152	123	4125	18	44	27	16	121	23	17	7	34	1	0.232771822	4.296052632	4.29605263157895	FALSE
928	1224	8578	40	0.56	1168	1.66	0.13	0.14	0.73	0.93	8.31	202	898	224	169	5762	23	62	43	9	172	19	23	7	34	0	0.249443207	4.008928571	4.00892857142857	FALSE
929	1225	8580	39	0.54	796	2.61	0.12	0.06	1.72	0.89	8.57	53	565	64	29	1524	21	42	13	0	10	0	7	3	53	0	0.113274336	8.828125	8.828125	TRUE
930	1226	8581	45	0.59	872	1.82	0.17	0.12	0.55	1.27	8.88	171	651	227	138	4822	24	40	32	21	150	17	19	5	35	0	0.348694316	2.86784141	2.86784140969163	FALSE
931	1227	8582	48	0.34	657	3.09	0.19	0.06	1.76	1.33	8.39	200	1369	236	190	5206	13	64	39	42	154	15	30	8	27	2	0.172388605	5.800847458	5.80084745762712	FALSE
932	1228	8583	48	0.28	545	2.49	0.16	0.08	1.42	1.07	7.97	206	1088	232	174	5530	22	60	35	18	212	17	25	9	32	2	0.213235294	4.689655172	4.68965517241379	FALSE
933	1229	8584	48	0.62	617	1.44	0.14	0.11	0.61	0.82	6.85	225	607	258	173	6585	25	48	52	13	219	22	21	5	38	0	0.425041186	2.352713178	2.35271317829457	FALSE
934	1230	8586	46	0.55	644	1.95	0.14	0.03	1.12	0.83	6.95	223	975	267	168	5900	15	60	43	25	174	15	20	8	35	0	0.273846154	3.651685393	3.65168539325843	FALSE
935	1231	8587	44	0.43	724	2.9	0.14	0.05	1.91	0.99	8.24	201	1323	186	156	4973	17	74	29	12	145	25	13	5	32	0	0.140589569	7.112903226	7.11290322580645	FALSE
936	1232	8588	47	0.55	806	2.19	0.16	0.04	1.11	1.08	8.08	161	652	203	130	5042	23	44	26	21	158	24	20	8	39	0	0.311349693	3.21182266	3.21182266009852	FALSE
937	1233	8589	47	0.52	793	1.96	0.16	0.03	0.85	1.11	8.07	202	1121	235	160	5178	23	52	36	27	165	14	21	8	32	0	0.209634255	4.770212766	4.77021276595745	FALSE
938	1234	8590	48	0.72	791	1.32	0.15	0.05	0.53	0.78	6.13	231	778	302	173	6920	35	41	44	27	223	21	27	9	40	0	0.388174807	2.57615894	2.57615894039735	FALSE
939	1235	8592	48	0.6	916	0.84	0.14	0.1	0.15	0.7	5.88	219	708	262	174	7202	25	39	40	21	266	13	24	8	41	0	0.370056497	2.702290076	2.70229007633588	FALSE
940	1236	8593	48	0.62	891	0.85	0.13	0.15	0.2	0.65	5.88	221	753	289	158	6762	26	57	55	11	255	18	32	13	43	0	0.383798141	2.605536332	2.60553633217993	FALSE
941	1237	8594	46	0.76	869	1.22	0.12	0.07	0.56	0.66	6.26	220	923	261	173	6805	27	47	42	23	259	16	25	14	39	0	0.282773564	3.536398467	3.53639846743295	FALSE
942	1238	8595	46	0.54	824	1.41	0.13	0.15	0.75	0.67	6.15	214	932	232	170	6381	34	51	36	23	236	19	35	18	38	0	0.248927039	4.017241379	4.01724137931035	FALSE
943	1239	8596	47	0.73	816	0.95	0.13	0.45	0.27	0.68	6.08	207	765	236	179	6703	21	43	38	26	248	19	28	11	37	0	0.308496732	3.241525424	3.24152542372881	FALSE
944	1240	8598	46	0.62	804	0.9	0.13	0.58	0.21	0.69	6.36	228	854	276	177	6861	30	48	52	22	262	18	27	10	39	0	0.323185012	3.094202899	3.09420289855072	FALSE
945	1241	8599	44	0.37	764	1.51	0.12	0.18	0.82	0.69	6.85	179	970	193	143	5394	20	57	27	27	154	17	17	9	38	1	0.198969072	5.025906736	5.0259067357513	FALSE
946	1242	8600	46	0.56	782	1.56	0.13	0.18	0.83	0.74	6.59	190	706	212	162	6137	25	55	35	25	185	21	26	11	38	0	0.300283286	3.330188679	3.33018867924528	FALSE
947	1243	8601	46	0.67	753	1.06	0.13	0	0.25	0.81	7.16	207	641	246	163	6075	31	37	42	21	240	13	20	16	37	0	0.383775351	2.605691057	2.60569105691057	FALSE
948	1244	8602	46	0.65	746	0.99	0.14	0.23	0.18	0.81	6.76	201	586	227	168	6304	26	42	36	20	249	19	26	10	38	1	0.387372014	2.581497797	2.58149779735683	FALSE
949	1245	8604	45	0.52	673	1.27	0.14	0.07	0.39	0.88	7.31	211	564	236	158	6370	27	62	36	13	252	14	30	10	40	1	0.418439716	2.389830508	2.38983050847458	FALSE
950	1246	8605	44	0.56	619	2.47	0.14	0.03	1.6	0.87	7.49	177	1004	179	144	4589	16	63	25	21	138	14	16	5	32	1	0.178286853	5.608938547	5.60893854748603	TRUE
951	1247	8606	45	0.73	728	1.83	0.15	0.07	0.85	0.98	7.81	204	1037	221	148	5267	23	63	47	13	153	25	14	7	36	0	0.213114754	4.692307692	4.69230769230769	FALSE
952	1248	8607	46	0.67	815	2.85	0.17	0.02	1.57	1.28	9.07	209	1552	209	176	4859	30	58	35	26	149	15	26	5	28	0	0.134664948	7.425837321	7.42583732057416	TRUE
953	1249	8608	47	0.62	722	3	0.17	0.02	1.74	1.25	8.54	232	1812	211	190	5223	19	81	39	31	156	21	25	11	28	1	0.116445916	8.587677725	8.58767772511848	TRUE
954	1250	8610	46	0.66	686	3.04	0.17	0.03	1.9	1.15	8.05	249	1881	226	201	5494	22	71	44	28	155	20	32	9	27	0	0.120148857	8.32300885	8.32300884955752	TRUE
955	1251	8611	46	0.62	702	2.54	0.17	0.04	1.37	1.17	8.23	214	1465	207	180	4976	22	62	34	30	142	18	21	8	28	0	0.141296928	7.077294686	7.07729468599034	TRUE
956	1252	8612	45	0.6	652	2.69	0.16	0.03	1.51	1.18	8.64	158	924	158	137	3942	18	52	27	25	109	14	17	6	29	1	0.170995671	5.848101266	5.84810126582278	FALSE
957	1253	8613	47	0.48	737	2.04	0.18	0.03	0.67	1.37	9.12	204	873	201	168	5344	17	49	29	29	175	18	21	4	32	1	0.23024055	4.343283582	4.34328358208955	FALSE
958	1254	8614	47	0.59	726	2.32	0.17	0.09	1.05	1.27	8.6	218	1221	199	185	5495	12	50	28	34	160	16	25	11	30	2	0.162981163	6.135678392	6.1356783919598	FALSE
959	1255	8616	45	0.45	686	2.99	0.16	0.02	1.82	1.16	8.52	213	1792	192	212	4710	15	66	29	23	172	14	29	6	22	2	0.107142857	9.333333333	9.33333333333333	FALSE
960	1256	8617	44	0.61	775	2.89	0.15	0.01	1.77	1.12	8.7	208	1406	182	193	5172	16	50	29	23	152	18	19	7	27	0	0.129445235	7.725274725	7.72527472527473	FALSE
961	1257	8618	43	0.63	764	3.29	0.15	0.02	2.13	1.16	9.04	203	1530	192	227	4796	23	72	32	24	146	25	21	7	21	0	0.125490196	7.96875	7.96875	FALSE
962	1258	8619	45	0.8	673	3.24	0.16	0.01	2.1	1.14	8.33	199	1385	196	214	4781	14	66	32	18	178	17	20	13	22	0	0.141516245	7.066326531	7.06632653061224	FALSE
963	1259	8620	44	0.68	742	3.69	0.15	0.02	2.62	1.07	8.11	213	1794	209	259	4915	19	66	29	24	176	16	28	12	19	0	0.116499443	8.583732057	8.58373205741627	FALSE
964	1260	8622	45	0.69	679	2.19	0.15	0.03	1.17	1.02	7.85	222	682	255	179	6276	28	35	39	23	184	20	25	6	35	0	0.373900293	2.674509804	2.67450980392157	TRUE
965	1261	8623	45	0.64	615	1.26	0.14	0.04	0.37	0.89	7.37	140	347	156	105	4339	26	34	22	22	138	12	20	7	41	0	0.449567723	2.224358974	2.22435897435897	TRUE
966	1262	8624	44	0.68	731	1.45	0.14	0.04	0.55	0.9	7.49	210	736	221	152	5828	23	37	42	10	177	15	21	5	38	0	0.300271739	3.330316742	3.33031674208145	FALSE
967	1263	8625	44	0.77	853	1.92	0.18	0.07	0.86	1.06	7	218	815	243	162	5893	24	46	38	30	176	23	25	5	36	0	0.298159509	3.353909465	3.35390946502058	FALSE
968	1264	8626	43	0.32	927	2.61	0.15	0.06	1.53	1.08	8.51	203	1583	196	212	4677	10	60	36	25	136	17	20	7	22	1	0.12381554	8.076530612	8.0765306122449	FALSE
969	1265	8628	44	0.49	840	1.71	0.15	0.06	0.7	1	7.8	231	987	244	182	5984	19	46	34	23	185	17	18	11	33	1	0.247213779	4.045081967	4.04508196721311	FALSE
970	1266	8629	46	0.59	710	2.28	0.15	0.08	1.28	0.99	7.81	216	1275	212	203	5237	18	53	36	16	195	15	18	10	26	0	0.16627451	6.014150943	6.01415094339623	FALSE
971	1267	8630	45	0.89	769	1.22	0.15	0.06	0.31	0.91	7.14	234	731	240	160	6287	17	41	32	9	234	7	22	13	39	0	0.328317373	3.045833333	3.04583333333333	FALSE
972	1268	8631	45	0.73	813	1.38	0.15	0.02	0.43	0.95	7.65	240	918	266	171	6144	20	51	39	11	244	23	26	13	36	0	0.289760349	3.45112782	3.45112781954887	FALSE
973	1269	8632	43	0.88	925	1.63	0.13	0.22	0.74	0.89	7.74	237	1032	258	187	6414	11	28	59	18	183	20	11	6	34	0	0.25	4	4	FALSE
974	1270	8634	40	1.03	1119	1.97	0.13	0.06	0.96	1.02	9.2	232	1335	253	201	6337	17	50	38	29	190	19	24	5	32	0	0.189513109	5.276679842	5.27667984189723	FALSE
975	1271	8635	39	0.88	1292	1.9	0.14	0.35	0.76	1.15	9.6	205	1118	227	178	5524	20	51	43	33	182	24	24	6	31	0	0.203041145	4.925110132	4.92511013215859	FALSE
976	1272	8636	37	0.84	1063	3.62	0.13	0.06	2.58	1.04	9.36	232	1597	224	232	5581	20	62	35	34	163	18	26	7	24	0	0.140262993	7.129464286	7.12946428571429	FALSE
977	1276	8641	41	0.71	648	1.92	0.15	0.07	0.9	1.02	8.09	179	617	199	135	5050	30	39	31	22	161	17	25	10	37	0	0.322528363	3.100502513	3.10050251256281	FALSE
978	1279	8645	44	0.94	981	1.91	0.15	0.38	0.76	1.15	9.25	194	1016	183	171	5573	28	48	24	25	172	22	14	10	33	0	0.18011811	5.551912568	5.55191256830601	FALSE
979	1280	8646	44	0.9	1066	1.64	0.15	0.21	0.43	1.21	9.19	203	1227	222	182	5554	28	40	35	20	216	23	27	13	30	0	0.180929095	5.527027027	5.52702702702703	FALSE
980	1281	8647	45	0.81	1168	1.62	0.16	0.29	0.23	1.4	10.11	216	1482	231	192	5900	29	42	37	31	197	21	21	5	31	0	0.155870445	6.415584416	6.41558441558442	FALSE
981	1282	8648	47	0.8	1010	1.59	0.18	0.53	0.21	1.38	8.95	186	1506	199	177	5194	19	44	37	28	166	13	24	11	29	0	0.132138114	7.567839196	7.5678391959799	FALSE
982	1283	8649	49	0.79	827	1.8	0.2	0.3	0.2	1.61	9.5	216	1662	242	189	6236	29	35	42	25	195	22	25	10	33	0	0.145607702	6.867768595	6.86776859504132	FALSE
983	1284	8651	46	0.77	958	1.62	0.18	0.52	0.17	1.45	9.5	196	1572	194	187	5957	31	42	24	26	191	25	34	11	32	0	0.123409669	8.103092784	8.10309278350515	FALSE
984	1285	8652	40	0.95	1254	1.4	0.14	0.33	0.27	1.14	9.62	221	1659	239	198	6077	28	40	44	30	245	19	24	11	31	0	0.144062688	6.941422594	6.94142259414226	FALSE
985	1286	8653	34	0.96	1405	1.14	0.13	0.3	0.1	1.05	9.7	187	1034	204	162	5562	31	42	35	27	167	21	26	8	34	0	0.19729207	5.068627451	5.06862745098039	FALSE
986	1298	8654	41	0.98	1756	1.41	0.14	0.18	0.36	1.05	8.62	198	1012	215	157	5127	35	55	34	25	154	37	28	9	33	0	0.212450593	4.706976744	4.70697674418605	FALSE
987	1294	8654	28	1.07	3960	0.46	0.07	0.12	0.15	0.31	5.3	119	526	112	126	4094	18	56	22	14	131	22	18	9	32	0	0.212927757	4.696428571	4.69642857142857	FALSE
988	1297	8654	31	1.27	2858	0.68	0.07	0.05	0.18	0.5	8.38	124	533	127	123	3947	31	47	25	18	153	21	21	11	32	0	0.238273921	4.196850394	4.19685039370079	FALSE
989	1290	8654	28	0.92	2047	0.32	0.06	0.1	0.17	0.16	3.19	76	303	76	75	2643	17	35	13	12	77	15	17	4	35	0	0.250825083	3.986842105	3.98684210526316	FALSE
990	1293	8654	33	1.1	2894	0.5	0.06	0.06	0.1	0.4	8.16	86	370	93	104	3290	31	41	11	15	114	21	16	6	32	0	0.251351351	3.978494624	3.97849462365591	FALSE
991	1296	8654	34	1.04	3416	0.88	0.09	0.21	0.38	0.5	6.3	130	513	129	128	4118	34	47	26	26	125	24	25	9	32	0	0.251461988	3.976744186	3.97674418604651	FALSE
992	1295	8654	31	1.09	3872	0.73	0.07	0.15	0.01	0.73	12.46	151	589	152	145	4513	26	51	27	19	138	26	18	10	31	0	0.258064516	3.875	3.875	FALSE
993	1287	8654	29	0.96	1881	0.72	0.07	0.21	0.18	0.53	8.63	148	573	150	126	4455	37	52	22	21	193	26	31	12	35	0	0.261780105	3.82	3.82	FALSE
994	1292	8654	39	0.67	2357	0.55	0.08	0.14	0.19	0.36	5.58	108	425	123	112	3828	21	41	26	12	121	13	17	7	34	0	0.289411765	3.455284553	3.45528455284553	FALSE
995	1291	8654	37	0.95	2109	0.57	0.06	0.04	0.15	0.43	8.69	66	235	71	74	2508	25	41	13	10	81	18	14	7	34	0	0.30212766	3.309859155	3.30985915492958	FALSE
996	1288	8654	40	0.71	1484	0.8	0.1	0.21	0.11	0.69	7.78	67	247	81	61	2421	17	28	14	6	70	3	14	5	40	0	0.327935223	3.049382716	3.04938271604938	FALSE
997	1289	8654	35	0.73	1397	0.99	0.07	0.17	0.37	0.62	9.77	25	120	44	42	1380	20	24	12	13	55	6	17	8	33	0	0.366666667	2.727272727	2.72727272727273	FALSE
998	1299	8655	43	0.81	1372	1.83	0.15	0.02	0.57	1.26	9.72	202	1088	220	156	5272	21	43	32	20	208	20	26	13	34	0	0.202205882	4.945454545	4.94545454545455	FALSE
999	1300	8657	44	0.88	1294	1.8	0.19	0.06	0.54	1.26	7.91	214	915	244	154	5676	33	51	39	20	219	18	31	10	37	0	0.266666667	3.75	3.75	FALSE
1000	1301	8658	45	0.8	1057	2.01	0.18	0.04	0.43	1.59	10.44	106	538	116	87	3287	16	30	17	18	102	13	13	10	38	0	0.215613383	4.637931034	4.63793103448276	FALSE
1001	1302	8659	49	0.72	921	2.01	0.21	0.14	0.53	1.48	8.11	193	862	219	139	5313	11	38	35	23	165	12	24	12	38	0	0.254060325	3.936073059	3.93607305936073	FALSE
1002	1303	8660	47	0.77	786	1.41	0.16	0.16	0.33	1.08	7.98	170	566	202	150	5582	22	35	31	22	186	18	28	4	37	0	0.356890459	2.801980198	2.8019801980198	FALSE
1003	1304	8661	42	0.93	1061	1.4	0.17	0.12	0.32	1.08	7.52	201	689	201	144	5691	32	40	25	12	216	20	33	8	39	0	0.291727141	3.427860697	3.42786069651741	FALSE
1004	1305	8663	47	0.77	1131	1.6	0.18	0.03	0.31	1.29	8.55	174	783	180	132	4800	17	32	30	24	142	14	18	12	36	0	0.229885057	4.35	4.35	FALSE
1005	1306	8664	47	0.82	1005	1.48	0.19	0.16	0.24	1.25	7.49	207	1061	205	160	5867	29	32	31	23	182	33	23	10	37	0	0.193213949	5.175609756	5.17560975609756	FALSE
1006	1307	8665	47	0.58	860	1.27	0.16	0.11	0.2	1.07	7.75	186	644	200	156	5656	20	49	35	22	209	15	25	12	36	0	0.310559006	3.22	3.22	FALSE
1007	1308	8666	43	0.8	872	1.28	0.17	0.17	0.27	1.01	7.08	104	314	121	78	3350	21	26	18	17	104	13	13	6	43	0	0.385350318	2.595041322	2.59504132231405	FALSE
1008	1309	8667	43	0.9	1443	1.55	0.15	0.04	0.33	1.23	9.33	220	1235	231	174	5559	28	55	37	28	172	22	17	5	32	0	0.187044534	5.346320346	5.34632034632035	FALSE
1009	1310	8669	41	0.83	1586	1.28	0.16	0.17	0.18	1.1	8.02	229	1070	248	181	6073	19	49	42	33	171	22	22	10	34	0	0.231775701	4.314516129	4.31451612903226	FALSE
1010	1311	8670	42	0.96	1575	1.42	0.15	0.32	0.11	1.3	10.41	182	940	196	144	4865	21	38	30	24	173	18	16	6	34	0	0.208510638	4.795918367	4.79591836734694	FALSE
1011	1312	8671	40	0.83	1863	1.44	0.17	0.37	0.22	1.22	8.58	214	1388	241	185	6192	20	46	39	36	185	19	31	6	33	0	0.173631124	5.7593361	5.75933609958506	FALSE
1012	1313	8672	27	1.18	3198	0.63	0.07	0.11	0.12	0.51	8.43	158	701	161	155	4826	26	40	31	22	145	27	25	6	31	0	0.229671897	4.354037267	4.35403726708075	FALSE
1013	1314	8673	34	0.89	2587	1.07	0.13	0.42	0.28	0.79	7.22	188	794	183	154	5421	29	51	29	26	160	26	30	11	35	0	0.230478589	4.338797814	4.33879781420765	FALSE
1014	1315	8675	44	0.72	1796	2.03	0.22	0.16	0.18	1.85	9.8	155	996	165	138	4237	23	39	30	26	143	18	17	6	31	0	0.165662651	6.036363636	6.03636363636364	FALSE
1015	1316	8676	48	0.73	1376	2.05	0.23	0.59	0.17	1.87	9.33	219	1305	233	179	5923	20	56	45	7	192	15	12	7	33	0	0.178544061	5.600858369	5.60085836909871	FALSE
1016	1317	8677	44	0.85	1272	1.32	0.15	0.36	0.17	1.15	8.71	182	1330	182	169	5639	23	45	28	31	176	17	20	12	33	0	0.136842105	7.307692308	7.30769230769231	TRUE
1017	1318	8678	51	0.71	867	1.63	0.22	0.62	0.15	1.49	7.83	224	1334	228	187	6639	28	42	40	41	214	21	28	10	36	0	0.170914543	5.850877193	5.85087719298246	FALSE
1018	1319	8679	44	0.82	1139	1.53	0.16	0.52	0.14	1.39	9.88	225	1239	245	180	6652	23	39	45	18	243	18	32	9	37	0	0.197740113	5.057142857	5.05714285714286	FALSE
1019	1330	8685	24	0.73	15818	0.2	0.04	0.06	0.03	0.17	5.12	76	582	45	79	2237	24	90	14	11	98	23	17	6	28	0	0.077319588	12.93333333	12.9333333333333	TRUE
1020	1332	8685	36	0.96	10690	1	0.11	0.07	0.21	0.79	8.47	84	750	60	70	2389	22	89	9	15	100	10	17	7	34	0	0.08	12.5	12.5	TRUE
1021	1331	8685	27	1.14	14907	0.48	0.06	0.07	0.15	0.34	6.75	82	614	52	78	2476	16	80	10	11	82	9	17	4	32	0	0.084690554	11.80769231	11.8076923076923	TRUE
1022	1329	8685	24	0.79	9436	-999	-999	-999	-999	-999	-999	115	521	77	81	2576	23	71	15	4	106	5	14	0	32	0	0.147792706	6.766233766	6.76623376623377	FALSE
1023	1326	8685	28	1.15	3506	0.57	0.08	0.27	0.1	0.47	6.52	156	734	183	133	4673	36	42	29	16	176	10	32	11	35	0	0.249318801	4.010928962	4.01092896174863	FALSE
1024	1324	8685	24	0.86	2865	0.41	0.06	0.13	0.12	0.29	5.77	97	328	86	79	2722	25	38	21	17	85	8	20	5	35	0.5	0.262195122	3.813953488	3.81395348837209	FALSE
1025	1325	8685	29	0.81	3582	0.55	0.07	0.15	0.14	0.42	7.04	166	572	157	142	4619	33	60	23	26	149	15	21	6	33	0.5	0.274475524	3.643312102	3.64331210191083	FALSE
1026	1323	8685	26	0.9	2386	0.4	0.06	0.07	0.1	0.3	5.99	102	356	100	81	3074	26	33	19	12	79	8	15	5	38	0.5	0.280898876	3.56	3.56	FALSE
1027	1327	8685	29	0.69	3796	0.44	0.06	0.1	0.04	0.4	8.48	123	501	142	117	4019	28	39	27	13	120	7	15	7	34	0	0.283433134	3.528169014	3.52816901408451	FALSE
1028	1322	8685	29	0.99	1184	0.74	0.09	0.14	0.11	0.63	8.08	112	387	126	113	3781	26	42	24	18	142	4	12	10	33	0	0.325581395	3.071428571	3.07142857142857	FALSE
1029	1328	8685	26	0.73	5251	0.18	0.04	0.09	0.01	0.16	5.28	101	363	119	91	3280	20	39	26	14	90	7	12	7	36	0	0.327823691	3.050420168	3.05042016806723	FALSE
1030	1320	8685	41	0.82	1341	1.53	0.16	0.34	0.71	0.82	5.8	158	592	211	135	5045	26	41	39	27	154	24	22	4	37	0	0.356418919	2.805687204	2.80568720379147	FALSE
1031	1321	8685	47	0.5	912	2.09	0.17	0.32	0.09	2	13.55	72	236	108	71	3104	23	40	26	7	98	10	18	6	44	0	0.457627119	2.185185185	2.18518518518519	FALSE
1032	1333	8690	51	0.77	2911	1.78	0.21	0.14	0.23	1.55	8.42	207	1358	247	196	6218	22	45	39	29	194	15	22	9	32	0	0.181885125	5.497975709	5.49797570850202	FALSE
1033	1334	8711	50	0.69	1102	1.39	0.21	0.17	0.15	1.24	6.96	216	1167	267	182	6458	24	39	44	24	253	14	32	8	36	0	0.228791774	4.370786517	4.37078651685393	FALSE
1034	1335	8732	48	0.64	965	1.38	0.17	0.17	0.2	1.18	7.97	222	1034	262	179	6498	26	31	40	19	246	20	24	10	36	0	0.253384913	3.946564885	3.94656488549618	FALSE
1035	1336	8753	46	0.87	1113	1.81	0.21	0.15	0.29	1.52	8.31	187	828	239	159	5483	23	39	52	6	158	15	18	7	34	1	0.288647343	3.464435146	3.46443514644351	FALSE
1036	1337	8773	49	0.65	1113	1.76	0.2	0.06	0.23	1.53	8.98	215	1142	263	171	6000	17	45	43	22	225	11	31	8	35	1	0.230297723	4.342205323	4.34220532319392	FALSE
1037	1338	8794	47	0.7	910	1.45	0.2	0.17	0.18	1.28	7.52	244	957	286	181	6878	29	52	48	27	218	23	28	7	38	0	0.298850575	3.346153846	3.34615384615385	FALSE
1038	1339	8815	49	0.78	791	1.47	0.17	0.18	0.13	1.34	9.08	195	659	234	148	6134	20	44	49	13	182	18	21	13	41	0	0.35508346	2.816239316	2.81623931623932	FALSE
1039	1340	8836	48	0.8	876	1.55	0.21	0.2	0.2	1.35	7.49	206	978	209	166	6177	22	43	40	4	195	23	20	8	37	0	0.213701431	4.679425837	4.67942583732057	FALSE
1040	1341	8856	45	0.72	847	1.56	0.17	0.05	0.31	1.26	8.66	216	741	230	174	6451	26	43	40	34	224	24	25	14	37	1	0.310391363	3.22173913	3.22173913043478	FALSE
1041	1342	8877	47	0.69	1072	2.05	0.23	0.16	0.42	1.63	8.39	194	1226	225	173	5500	29	40	49	12	156	22	25	8	32	1	0.183523654	5.448888889	5.44888888888889	TRUE
1042	1343	8898	48	0.65	958	1.76	0.2	0.2	0.28	1.49	8.77	220	1352	232	195	5964	14	42	44	19	238	19	20	9	31	0	0.171597633	5.827586207	5.82758620689655	TRUE
1043	1344	8919	46	0.76	782	1.67	0.21	0.18	0.2	1.47	8.36	144	574	167	127	4632	22	36	31	11	128	17	9	5	36	0	0.290940767	3.437125749	3.43712574850299	FALSE
1044	1345	8939	46	0.73	987	1.77	0.2	0.17	0.24	1.53	9.15	217	1218	234	170	5794	24	42	44	7	168	26	22	8	34	0	0.192118227	5.205128205	5.20512820512821	FALSE
1045	1346	8960	46	0.68	1079	1.62	0.21	0.28	0.14	1.47	8.24	216	1271	210	175	5849	22	33	42	10	155	16	15	7	33	0	0.165224233	6.052380952	6.05238095238095	FALSE
1046	1347	8981	39	0.96	1164	1.27	0.12	0.39	0.29	0.97	9.29	220	956	280	185	6549	19	39	68	19	179	21	18	11	35	0	0.292887029	3.414285714	3.41428571428571	FALSE
1047	1348	9002	43	0.84	1376	1.7	0.2	0.26	0.31	1.4	8.36	203	1132	229	164	5607	18	48	39	27	166	24	26	10	34	0	0.20229682	4.943231441	4.94323144104804	FALSE
