# Supplementary material for: Widespread population decline in South America correlates with mid-Holocene climate change
Source: Sci Rep. 2019 May 9;9:6850. doi: 10.1038/s41598-019-43086-w (PMC6509208; doi:10.1038/s41598-019-43086-w)
Supplement: Supplementary file 2 — Dataset 1 [file 41598_2019_43086_MOESM2_ESM.zip › yan.csv]

	depth_cm	age_calBP	age_calBPpn	Al.cps	Si.cps	S.cps	K.cps	Ca.cps	Ti.cps	Mn.cps	Fe.cps	Zn.cps	Rb.cps	Sr.cps	Zr.cps	PC1	CaTi	outliers
1	48.3	3002.09	3256.26	0	94	39	1198	351	611	1620	61636	492	80	862	405	0.84	0.574468085106383	FALSE
2	48.4	3011.5	3262.65	0	61	32	1291	431	734	1585	72873	658	230	706	577	1.22	0.587193460490463	FALSE
3	48.5	3020.9	3269.03	7	97	25	1191	331	646	1811	75762	553	176	747	562	1.27	0.512383900928793	FALSE
4	48.6	3030.31	3275.42	9	97	25	1046	369	586	2123	75138	534	164	720	522	1.12	0.629692832764505	FALSE
5	48.7	3039.71	3281.8	0	91	63	1104	416	618	1733	73651	551	0	879	462	0.79	0.673139158576052	FALSE
6	48.8	3049.12	3288.18	0	85	41	1137	428	684	1531	72486	460	0	918	486	0.96	0.625730994152047	FALSE
7	48.9	3058.52	3294.56	0	94	54	1180	376	687	1599	72493	545	218	946	563	1.03	0.547307132459971	FALSE
8	49	3067.93	3300.94	0	60	31	1132	463	674	1559	68700	621	258	730	349	0.77	0.686943620178042	FALSE
9	49.1	3077.33	3307.31	0	78	35	1337	458	752	1523	71192	631	251	831	427	1.12	0.609042553191489	FALSE
10	49.2	3086.74	3313.69	15	77	30	1081	506	706	1573	69853	471	103	877	576	1.4	0.71671388101983	FALSE
11	49.3	3096.14	3320.06	0	36	25	1215	484	675	1518	70469	606	175	927	357	0.92	0.717037037037037	FALSE
12	49.4	3105.55	3326.43	0	54	48	1054	354	662	1594	72283	464	193	696	553	0.6	0.534743202416918	FALSE
13	49.5	3114.95	3332.79	0	64	38	867	401	567	1681	63980	636	236	635	493	0.71	0.707231040564374	FALSE
14	49.6	3124.36	3339.16	0	68	31	860	332	499	1862	59768	461	233	547	541	0.49	0.665330661322645	FALSE
15	49.7	3133.76	3345.52	0	66	32	1023	394	678	1803	63158	446	235	801	507	0.77	0.581120943952802	FALSE
16	49.8	3143.17	3351.88	7	96	48	1063	360	587	1673	62077	492	283	663	538	0.8	0.613287904599659	FALSE
17	49.9	3152.57	3358.24	0	56	17	988	371	541	1742	57336	422	72	691	638	0.91	0.685767097966728	FALSE
18	50	3161.98	3364.6	8	65	37	874	317	530	1653	55507	368	187	864	598	0.79	0.59811320754717	FALSE
19	50.1	3171.38	3370.96	0	64	43	960	307	558	1836	58232	366	298	866	465	0.39	0.550179211469534	FALSE
20	50.2	3180.79	3377.31	0	103	31	909	298	615	1850	54293	421	118	781	631	1	0.484552845528455	FALSE
21	50.3	3190.19	3383.66	0	57	39	641	293	413	1501	45042	278	170	536	455	-0.09	0.709443099273608	FALSE
22	50.4	3199.6	3390.01	0	8	39	555	293	357	1632	43828	466	321	630	407	-0.15	0.820728291316527	TRUE
23	50.5	3209	3396.36	0	36	0	493	266	262	1505	36891	178	183	374	474	-0.21	1.01526717557252	TRUE
24	50.6	3218.41	3402.7	0	52	33	482	236	258	1493	39328	368	319	264	421	-0.4	0.914728682170543	TRUE
25	50.7	3227.81	3409.04	0	23	57	544	257	332	1330	42424	109	160	555	633	-0.43	0.774096385542169	FALSE
26	50.8	3237.22	3415.39	7	33	53	628	259	336	1331	49034	364	264	598	282	-0.38	0.770833333333333	FALSE
27	50.9	3246.62	3421.73	11	47	39	767	274	366	1220	52577	451	137	581	623	0.58	0.748633879781421	FALSE
28	51	3256.03	3428.06	23	37	27	466	170	295	798	44549	226	319	400	332	-0.22	0.576271186440678	FALSE
29	51.1	3265.43	3434.4	7	34	54	654	232	360	1220	76934	412	220	584	586	0.06	0.644444444444444	FALSE
30	51.2	3274.84	3440.73	11	11	40	580	237	328	1268	99883	282	263	607	139	-0.76	0.722560975609756	FALSE
31	51.3	3284.24	3447.06	9	35	40	528	220	355	1240	101451	256	88	505	425	-0.34	0.619718309859155	FALSE
32	51.4	3293.65	3453.39	0	43	24	561	178	306	1065	88509	280	113	460	511	-0.22	0.581699346405229	FALSE
33	51.5	3303.05	3459.72	0	22	45	582	232	330	972	75872	411	143	705	383	-0.25	0.703030303030303	FALSE
34	51.6	3312.46	3466.05	27	31	52	539	199	315	799	66441	343	378	363	407	-0.18	0.631746031746032	FALSE
35	51.7	3321.86	3472.37	39	103	35	956	282	499	951	84611	387	311	603	412	0.96	0.565130260521042	FALSE
36	51.8	3331.27	3478.69	20	84	41	1018	267	388	1151	83571	414	207	904	379	0.66	0.688144329896907	FALSE
37	51.9	3340.67	3485.01	8	86	35	1101	295	611	1036	82091	490	263	795	385	0.73	0.482815057283142	FALSE
38	52	3350.08	3491.33	0	64	43	1164	359	597	883	86586	412	155	935	625	0.83	0.601340033500838	FALSE
39	52.1	3359.48	3497.64	0	40	32	1023	280	576	890	92679	449	250	774	504	0.47	0.486111111111111	FALSE
40	52.2	3368.89	3503.96	0	23	40	911	269	537	826	97874	308	94	736	355	-0.11	0.500931098696462	FALSE
41	52.3	3378.29	3510.27	0	82	51	805	249	485	878	97766	429	232	704	504	0.21	0.51340206185567	FALSE
42	52.4	3387.7	3516.58	0	50	22	768	251	410	1106	115433	210	71	566	243	-0.47	0.61219512195122	FALSE
43	52.5	3397.1	3522.89	0	102	52	971	325	515	1243	132063	248	243	748	280	-0.27	0.631067961165049	FALSE
44	52.6	3406.51	3529.19	7	123	48	1226	282	532	1128	127742	289	207	876	450	0.47	0.530075187969925	FALSE
45	52.7	3415.91	3535.5	0	107	44	1249	280	573	1130	126321	380	97	1113	198	0.33	0.488656195462478	FALSE
46	52.8	3425.32	3541.8	10	120	66	1671	330	844	1203	118664	451	213	1243	721	1.65	0.390995260663507	TRUE
47	52.9	3434.72	3548.1	22	142	61	1948	346	975	1233	119983	609	177	1307	336	1.92	0.354871794871795	TRUE
48	53	3444.13	3554.4	0	142	63	1836	323	959	1501	132063	412	191	1025	350	0.96	0.336809176225235	TRUE
49	53.1	3453.53	3560.69	5	147	74	1404	305	712	1955	152459	406	149	702	358	0.37	0.428370786516854	FALSE
50	53.2	3462.94	3566.98	0	111	32	1196	264	539	1835	144755	312	370	809	445	0.28	0.489795918367347	FALSE
51	53.3	3472.34	3573.28	35	84	53	1101	291	500	1655	133787	355	138	911	230	0.55	0.582	FALSE
52	53.4	3481.75	3579.57	6	19	18	1011	276	492	1517	129783	441	304	939	380	0.34	0.560975609756098	FALSE
53	53.5	3491.15	3585.85	0	49	22	1003	231	517	1167	111918	430	213	746	324	0.18	0.446808510638298	FALSE
54	53.6	3500.56	3592.14	0	34	41	980	208	463	1134	117784	475	243	547	373	-0.13	0.449244060475162	FALSE
55	53.7	3509.96	3598.42	0	51	85	906	284	457	1352	128187	236	226	559	283	-0.93	0.62144420131291	FALSE
56	53.8	3519.37	3604.71	0	41	58	826	244	391	1020	121809	295	123	475	390	-0.58	0.624040920716113	FALSE
57	53.9	3528.77	3610.99	0	23	43	798	287	461	1169	123850	258	238	714	324	-0.51	0.622559652928417	FALSE
58	54	3538.18	3617.26	21	10	62	744	235	428	1000	106016	379	135	558	536	0.08	0.549065420560748	FALSE
59	54.1	3547.58	3623.54	0	41	32	686	212	483	940	94715	438	120	642	545	0.26	0.438923395445135	FALSE
60	54.2	3556.99	3629.81	0	54	45	672	247	385	968	92343	476	110	679	488	0.13	0.641558441558442	FALSE
61	54.3	3566.39	3636.09	23	32	62	816	258	511	877	80271	495	253	615	351	0.25	0.504892367906067	FALSE
62	54.4	3575.8	3642.36	0	37	47	898	266	458	992	78245	402	341	588	443	-0.09	0.580786026200873	FALSE
63	54.5	3585.2	3648.62	0	50	7	839	269	453	839	67948	396	234	588	685	0.69	0.593818984547461	FALSE
64	54.6	3594.61	3654.89	0	57	51	1030	266	504	854	80354	410	200	556	432	0.06	0.527777777777778	FALSE
65	54.7	3604.01	3661.15	8	51	18	1023	286	446	906	83102	377	212	832	365	0.46	0.641255605381166	FALSE
66	54.8	3613.42	3667.42	0	73	42	1096	262	514	896	81527	340	130	706	462	0.3	0.509727626459144	FALSE
67	54.9	3622.82	3673.68	0	92	50	1053	264	557	883	91210	337	19	734	431	0.3	0.473967684021544	FALSE
68	55	3632.23	3679.94	0	41	17	949	257	522	995	94982	307	123	651	467	0.24	0.492337164750958	FALSE
69	55.1	3641.63	3686.19	0	88	52	909	240	477	994	96974	346	223	736	295	-0.14	0.50314465408805	FALSE
70	55.2	3651.04	3692.45	0	73	42	967	286	517	1132	101159	311	243	653	407	0	0.553191489361702	FALSE
71	55.3	3660.44	3698.7	30	65	40	1025	302	486	1226	102547	305	232	572	333	0.37	0.621399176954732	FALSE
72	55.4	3669.85	3704.95	0	27	49	819	210	369	1183	106285	298	168	708	437	-0.34	0.569105691056911	FALSE
73	55.5	3679.25	3711.2	0	58	35	865	230	550	1379	116542	309	254	776	619	0.31	0.418181818181818	FALSE
74	55.6	3688.66	3717.44	0	73	69	1165	285	514	1260	115899	336	66	691	233	-0.32	0.554474708171206	FALSE
75	55.7	3698.06	3723.69	10	67	23	1189	266	593	986	94789	458	180	758	361	0.71	0.448566610455312	FALSE
76	55.8	3707.47	3729.93	14	87	51	1245	300	565	1161	98952	362	248	820	443	0.6	0.530973451327434	FALSE
77	55.9	3716.87	3736.17	10	90	28	956	279	491	1279	107550	416	215	678	417	0.5	0.568228105906314	FALSE
78	56	3726.28	3742.41	0	70	44	836	244	451	1370	104878	334	156	595	607	0.16	0.541019955654102	FALSE
79	56.1	3735.68	3748.64	0	56	80	745	232	371	1019	92149	285	407	561	469	-0.66	0.62533692722372	FALSE
80	56.2	3745.09	3754.88	0	57	20	743	190	300	1054	89272	402	319	634	620	0.27	0.633333333333333	FALSE
81	56.3	3754.49	3761.11	0	37	17	694	230	337	1112	85579	167	248	636	485	-0.23	0.682492581602374	FALSE
82	56.4	3763.9	3767.34	6	41	57	603	217	270	1149	83515	350	338	434	453	-0.49	0.803703703703704	TRUE
83	56.5	3773.3	3773.57	0	67	61	744	211	334	1194	91066	495	306	704	406	-0.15	0.631736526946108	FALSE
84	56.6	3782.71	3779.8	0	41	41	796	246	362	1144	80195	506	219	732	423	0.12	0.679558011049724	FALSE
85	56.7	3792.11	3786.02	12	70	33	934	272	397	1195	82751	458	117	791	395	0.56	0.685138539042821	FALSE
86	56.8	3801.52	3792.24	0	70	39	978	265	513	1056	80936	409	131	735	495	0.43	0.516569200779727	FALSE
87	56.9	3810.92	3798.46	0	92	73	1059	233	490	1155	80147	565	202	1042	559	0.69	0.475510204081633	FALSE
88	57	3820.33	3804.68	0	77	81	1104	283	562	1096	76370	547	17	1195	539	0.8	0.50355871886121	FALSE
89	57.1	3829.73	3810.9	9	69	29	1291	279	663	1131	81846	615	212	1133	470	1.39	0.420814479638009	FALSE
90	57.2	3839.14	3817.11	0	97	37	1174	309	599	1070	76600	483	93	963	564	1.07	0.515859766277129	FALSE
91	57.3	3848.54	3823.33	0	88	49	1434	339	618	957	73811	490	321	767	369	0.57	0.548543689320388	FALSE
92	57.4	3857.95	3829.54	0	88	46	1226	260	543	910	76467	370	69	727	474	0.5	0.478821362799263	FALSE
93	57.5	3867.35	3835.75	0	66	29	1012	249	462	1045	74628	544	276	598	442	0.45	0.538961038961039	FALSE
94	57.6	3876.76	3841.95	0	43	30	876	268	356	1074	74150	383	203	460	573	0.14	0.752808988764045	FALSE
95	57.7	3886.16	3848.16	10	36	55	881	258	433	1003	81816	266	231	695	380	-0.18	0.595842956120092	FALSE
96	57.8	3895.57	3854.36	0	68	62	794	273	359	1078	89575	394	167	448	291	-0.5	0.760445682451253	FALSE
97	57.9	3904.97	3860.56	0	26	41	788	242	434	1153	104628	270	284	706	490	-0.23	0.557603686635945	FALSE
98	58	3914.38	3866.76	0	34	0	701	217	310	1216	108911	365	184	660	394	0.01	0.7	FALSE
99	58.1	3923.78	3872.96	8	48	40	748	238	400	1128	100416	352	216	352	367	-0.29	0.595	FALSE
100	58.2	3933.19	3879.15	5	75	55	911	250	326	1230	104612	387	351	438	343	-0.38	0.766871165644172	FALSE
101	58.3	3942.59	3885.34	0	59	62	819	257	406	1214	101819	325	112	451	361	-0.5	0.633004926108374	FALSE
102	58.4	3952	3891.54	0	36	49	865	260	423	1340	95613	431	155	496	269	-0.39	0.614657210401891	FALSE
103	58.5	3961.4	3897.72	0	55	27	820	284	369	1324	88016	461	263	414	259	-0.23	0.769647696476965	FALSE
104	58.6	3970.81	3903.91	5	60	44	855	256	374	1381	85141	490	208	705	361	0.14	0.684491978609626	FALSE
105	58.7	3980.21	3910.1	21	64	52	795	283	314	1394	76124	522	115	661	285	0.3	0.901273885350318	TRUE
106	58.8	3989.62	3916.28	0	44	30	722	306	344	1357	70876	488	397	663	418	0.07	0.88953488372093	FALSE
107	58.9	3999.02	3922.46	0	53	49	773	238	343	1401	71150	412	200	455	324	-0.36	0.693877551020408	FALSE
108	59	4008.43	3928.64	0	51	43	815	238	450	1608	67734	463	277	668	541	0.28	0.528888888888889	FALSE
109	59.1	4017.83	3934.82	0	93	26	706	275	235	1490	56263	349	242	451	420	-0.05	1.17021276595745	TRUE
110	59.2	4027.24	3940.99	9	37	24	639	267	288	1531	53853	429	209	402	548	0.24	0.927083333333333	FALSE
111	59.3	4036.64	3947.16	14	26	42	559	236	217	1570	49539	279	272	384	490	-0.27	1.08755760368664	TRUE
112	59.4	4046.05	3953.34	14	44	49	650	301	273	1652	53127	293	311	444	672	0.11	1.1025641025641	FALSE
113	59.5	4055.45	3959.5	0	36	50	573	301	227	1511	53703	340	194	250	260	-0.84	1.32599118942731	TRUE
114	59.6	4064.86	3965.67	0	48	13	643	308	250	1460	57530	464	139	410	596	0.33	1.232	TRUE
115	59.7	4074.26	3971.84	0	45	18	802	245	350	1408	66225	451	107	696	503	0.42	0.7	FALSE
116	59.8	4083.67	3978	0	86	15	868	244	377	1288	66037	482	324	673	575	0.67	0.647214854111406	FALSE
117	59.9	4093.07	3984.16	0	49	53	905	252	381	1413	69634	463	164	923	316	0.06	0.661417322834646	FALSE
118	60	4102.48	3990.32	0	74	48	922	246	362	1251	68192	578	386	866	363	0.28	0.679558011049724	FALSE
119	60.1	4111.88	3996.48	12	34	45	834	244	407	1149	65839	426	114	530	181	-0.17	0.599508599508599	FALSE
120	60.2	4121.29	4002.63	0	71	52	624	224	270	1076	63714	498	381	566	449	-0.12	0.82962962962963	FALSE
121	60.3	4130.69	4008.79	6	30	38	471	193	165	1058	59203	291	89	394	548	-0.3	1.16969696969697	FALSE
122	60.4	4140.1	4014.94	0	29	66	394	173	212	943	60702	158	433	312	555	-1.04	0.816037735849057	FALSE
123	60.5	4149.5	4021.09	10	44	27	442	185	184	1060	85460	429	154	478	318	-0.26	1.0054347826087	FALSE
124	60.6	4158.91	4027.23	0	28	39	531	175	213	1079	97845	320	344	535	397	-0.68	0.821596244131455	FALSE
125	60.7	4168.31	4033.38	28	18	52	607	151	234	863	74924	309	102	838	428	0.13	0.645299145299145	FALSE
126	60.8	4177.72	4039.52	12	56	36	818	214	290	913	68792	397	372	700	502	0.28	0.737931034482759	FALSE
127	60.9	4187.12	4045.66	0	75	17	1028	212	382	794	69986	363	457	825	235	0.05	0.554973821989529	FALSE
128	61	4196.53	4051.8	40	81	54	1000	244	342	882	67759	334	189	905	409	0.84	0.713450292397661	FALSE
129	61.1	4205.93	4057.94	0	49	0	1059	227	391	874	65084	493	103	788	539	0.89	0.580562659846547	FALSE
130	61.2	4215.34	4064.08	0	57	38	1356	243	445	732	65829	519	249	1103	568	0.96	0.546067415730337	FALSE
131	61.3	4224.74	4070.21	0	68	46	1163	237	441	783	68770	420	141	815	347	0.25	0.537414965986395	FALSE
132	61.4	4234.15	4076.34	6	42	6	818	210	301	810	64121	285	282	592	478	0.18	0.697674418604651	FALSE
133	61.5	4243.55	4082.47	17	67	19	738	206	341	736	67345	315	92	538	345	0.25	0.604105571847507	FALSE
134	61.6	4252.96	4088.6	0	28	42	810	219	364	786	75521	374	352	835	583	0.13	0.601648351648352	FALSE
135	61.7	4262.36	4094.72	0	69	44	850	255	415	798	77532	440	179	570	370	0	0.614457831325301	FALSE
136	61.8	4271.77	4100.85	18	29	33	756	241	388	755	76408	414	294	475	339	0.04	0.621134020618557	FALSE
137	61.9	4281.17	4106.97	0	14	34	592	188	290	701	78325	372	410	495	568	-0.28	0.648275862068965	FALSE
138	62	4290.58	4113.09	0	36	22	481	196	225	674	89913	137	50	310	284	-0.91	0.871111111111111	FALSE
139	62.1	4300.2	4119.21	0	34	42	321	195	191	748	103596	246	205	444	383	-0.91	1.02094240837696	TRUE
140	62.2	4309.82	4125.32	15	20	70	332	186	166	684	104429	226	234	325	397	-1.04	1.12048192771084	TRUE
141	62.3	4319.44	4131.43	0	29	59	337	180	214	788	103972	156	257	350	470	-1.14	0.841121495327103	FALSE
142	62.4	4329.06	4137.55	9	29	47	510	216	241	865	100758	213	215	285	233	-1.04	0.896265560165975	FALSE
143	62.5	4338.68	4143.66	0	57	54	652	254	354	794	106694	196	176	605	326	-0.71	0.717514124293785	FALSE
144	62.6	4348.3	4149.76	0	40	62	638	226	212	869	99244	160	113	497	440	-0.87	1.06603773584906	TRUE
145	62.7	4357.93	4155.87	4	36	31	830	191	352	832	85799	340	208	550	421	-0.11	0.542613636363636	FALSE
146	62.8	4367.55	4161.97	0	50	31	1292	227	517	833	81604	428	154	840	502	0.63	0.439071566731141	FALSE
147	62.9	4377.17	4168.08	0	96	50	1323	257	556	894	81311	374	363	815	293	0.19	0.462230215827338	FALSE
148	63	4386.79	4174.18	0	82	47	1516	255	585	902	79084	421	395	985	397	0.58	0.435897435897436	FALSE
149	63.1	4396.41	4180.27	5	95	25	1413	281	591	893	79416	680	300	1276	408	1.49	0.475465313028765	FALSE
150	63.2	4406.03	4186.37	0	46	11	1245	306	517	1059	81688	436	194	966	250	0.51	0.591876208897485	FALSE
151	63.3	4415.65	4192.46	6	77	40	1086	235	438	1150	82809	400	81	788	454	0.51	0.536529680365297	FALSE
152	63.4	4425.27	4198.55	0	48	29	978	280	337	1320	75425	499	404	562	497	0.22	0.830860534124629	FALSE
153	63.5	4434.89	4204.64	0	47	53	851	281	351	1326	74054	345	222	753	558	0.05	0.800569800569801	FALSE
154	63.6	4444.51	4210.73	0	26	62	813	255	345	1384	69717	339	134	662	406	-0.36	0.739130434782609	FALSE
155	63.7	4454.14	4216.82	0	52	29	757	284	345	1477	66318	439	439	666	578	0.27	0.823188405797101	FALSE
156	63.8	4463.76	4222.9	0	55	57	615	259	260	1407	64849	348	367	569	288	-0.66	0.996153846153846	FALSE
157	63.9	4473.38	4228.98	0	62	52	745	308	276	1566	63128	262	235	622	349	-0.45	1.11594202898551	FALSE
158	64	4483	4235.06	0	68	54	950	241	331	1546	63107	245	16	620	621	0.11	0.72809667673716	FALSE
159	64.1	4492.62	4241.14	10	82	26	1131	313	408	1518	66785	356	145	721	428	0.61	0.767156862745098	FALSE
160	64.2	4502.24	4247.22	7	98	39	1544	308	627	1487	66417	647	62	1033	563	1.66	0.491228070175439	FALSE
161	64.3	4511.86	4253.29	0	94	32	1670	339	653	1442	65393	516	221	1085	496	1.34	0.519142419601838	FALSE
162	64.4	4521.48	4259.36	14	106	25	1683	301	817	1466	65265	719	338	1092	317	1.8	0.368421052631579	FALSE
163	64.5	4531.1	4265.43	0	82	36	1498	395	636	1610	68374	662	117	1308	524	1.63	0.621069182389937	FALSE
164	64.6	4540.72	4271.5	0	96	34	1262	334	455	1843	64928	552	147	961	471	0.99	0.734065934065934	FALSE
165	64.7	4550.35	4277.57	0	41	26	1224	359	457	1627	62611	524	269	831	591	0.86	0.785557986870897	FALSE
166	64.8	4559.97	4283.63	0	60	43	1024	277	407	1377	55252	548	163	581	522	0.49	0.680589680589681	FALSE
167	64.9	4569.59	4289.69	0	68	40	901	314	393	1312	56248	420	227	553	599	0.38	0.798982188295165	FALSE
168	65	4579.21	4295.76	0	54	48	830	265	336	1349	57252	429	313	613	552	0.12	0.788690476190476	FALSE
169	65.1	4588.83	4301.81	11	51	45	913	284	399	1220	60247	336	195	612	465	0.21	0.711779448621554	FALSE
170	65.2	4598.45	4307.87	0	67	35	1035	257	422	1204	64485	415	157	745	612	0.62	0.609004739336493	FALSE
171	65.3	4608.07	4313.92	0	70	44	1336	301	472	1235	69711	496	221	772	383	0.47	0.63771186440678	FALSE
172	65.4	4617.69	4319.98	0	87	35	1455	335	642	1274	78001	636	99	826	450	1.15	0.521806853582555	FALSE
173	65.5	4627.31	4326.03	13	78	43	1373	300	596	1275	86401	484	279	1041	546	1.17	0.503355704697987	FALSE
174	65.6	4636.93	4332.07	0	119	30	1593	310	698	1350	82821	669	210	1288	566	1.84	0.444126074498567	FALSE
175	65.7	4646.56	4338.12	0	122	51	1529	373	741	1403	82129	558	305	1188	323	1.09	0.503373819163293	FALSE
176	65.8	4656.18	4344.17	6	124	22	1495	305	714	1383	73928	659	233	977	782	2.12	0.427170868347339	FALSE
177	65.9	4665.8	4350.21	0	74	37	1199	302	766	1406	67646	733	297	945	332	1.07	0.394255874673629	FALSE
178	66	4675.42	4356.25	0	66	22	1038	320	555	1540	61097	452	210	701	541	0.76	0.576576576576577	FALSE
179	66.1	4685.04	4362.29	10	19	40	672	250	405	1506	52498	485	134	786	520	0.48	0.617283950617284	FALSE
180	66.2	4694.66	4368.32	11	11	32	549	258	338	1473	53671	586	428	915	457	0.45	0.763313609467456	FALSE
181	66.3	4704.28	4374.36	0	22	43	672	269	275	1766	55085	367	69	534	691	0.12	0.978181818181818	TRUE
182	66.4	4713.9	4380.39	0	39	20	721	258	398	1844	57304	360	196	405	476	0.03	0.648241206030151	FALSE
183	66.5	4723.52	4386.42	0	30	17	869	284	462	1911	59012	490	197	729	601	0.7	0.614718614718615	FALSE
184	66.6	4733.14	4392.45	15	77	42	1029	295	415	1846	62036	586	183	1108	399	1.03	0.710843373493976	FALSE
185	66.7	4742.77	4398.48	0	36	42	900	332	558	1839	59012	569	0	693	637	0.83	0.594982078853047	FALSE
186	66.8	4752.39	4404.5	0	25	39	949	321	401	1733	55095	630	251	605	489	0.43	0.800498753117207	FALSE
187	66.9	4762.01	4410.52	7	66	57	980	353	481	1724	58060	585	157	594	566	0.7	0.733887733887734	FALSE
188	67	4771.63	4416.54	0	37	47	860	296	403	1991	53966	394	311	570	626	0.18	0.734491315136476	FALSE
189	67.1	4781.25	4422.56	0	52	13	850	284	412	1774	52404	376	160	498	429	0.25	0.689320388349515	FALSE
190	67.2	4790.87	4428.58	0	70	18	744	341	378	1923	51946	335	423	430	547	0.17	0.902116402116402	FALSE
191	67.3	4800.49	4434.59	0	65	57	768	311	328	2055	48396	341	169	446	521	-0.12	0.948170731707317	FALSE
192	67.4	4810.11	4440.61	0	36	44	652	286	362	2103	57764	454	310	514	451	-0.12	0.790055248618785	FALSE
193	67.5	4819.73	4446.62	6	26	41	547	286	248	1975	51942	514	154	618	455	0.09	1.15322580645161	TRUE
194	67.6	4829.35	4452.62	0	17	43	536	297	281	1973	61786	470	299	693	303	-0.36	1.05693950177936	FALSE
195	67.7	4838.98	4458.63	0	33	44	405	261	174	2178	54714	397	265	462	411	-0.52	1.5	TRUE
196	67.8	4848.6	4464.64	0	44	55	487	304	266	4541	53111	365	229	489	541	-0.29	1.14285714285714	FALSE
197	67.9	4858.22	4470.64	7	26	21	651	305	326	2790	56505	320	261	459	373	-0.16	0.93558282208589	FALSE
198	68	4867.84	4476.64	0	73	27	834	297	404	2045	57108	515	212	629	532	0.58	0.735148514851485	FALSE
199	68.1	4877.46	4482.64	0	51	46	839	331	502	2264	54984	353	248	700	544	0.25	0.659362549800797	FALSE
200	68.2	4887.08	4488.64	0	69	37	1252	354	624	1931	57745	431	278	878	449	0.71	0.567307692307692	FALSE
201	68.3	4896.7	4494.63	12	131	56	1693	355	826	1807	59660	531	64	1191	398	1.66	0.429782082324455	FALSE
202	68.4	4906.32	4500.62	0	178	25	2365	390	1061	1465	71360	636	36	1571	365	2.64	0.367577756833176	FALSE
203	68.5	4915.94	4506.61	0	132	51	1574	280	721	1607	64853	625	242	1421	527	1.71	0.388349514563107	FALSE
204	68.6	4925.56	4512.6	10	146	27	2100	401	940	1490	64299	669	180	1478	477	2.61	0.426595744680851	FALSE
205	68.7	4935.19	4518.59	36	182	30	2302	376	881	1392	63140	582	98	1542	579	3.31	0.426787741203178	FALSE
206	68.8	4944.81	4524.58	0	148	21	2102	370	808	1412	56573	615	356	1024	641	2.18	0.457920792079208	FALSE
207	68.9	4954.43	4530.56	0	132	13	1664	316	713	1567	49418	479	111	787	570	1.63	0.443197755960729	FALSE
208	69	4964.05	4536.54	19	121	41	1434	297	559	1663	44605	361	141	399	346	0.75	0.531305903398927	FALSE
209	69.1	4973.67	4542.52	0	81	41	1000	278	506	1658	41028	302	53	265	338	-0.07	0.549407114624506	FALSE
210	69.2	4983.29	4548.5	0	50	37	654	316	332	1875	39853	248	166	599	596	0.06	0.951807228915663	FALSE
211	69.3	4992.91	4554.47	18	78	44	677	293	323	1814	43861	343	212	528	426	0.24	0.907120743034056	FALSE
212	69.4	5002.53	4560.44	7	52	47	630	293	273	1946	47080	424	163	563	339	-0.11	1.07326007326007	TRUE
213	69.5	5012.15	4566.41	8	46	50	537	293	258	1936	48227	286	113	662	595	0.07	1.13565891472868	TRUE
214	69.6	5021.77	4572.38	0	36	35	536	251	363	1861	44358	502	431	557	591	0.18	0.691460055096419	FALSE
215	69.7	5031.4	4578.35	0	61	61	651	281	364	1742	44968	386	135	482	396	-0.26	0.771978021978022	FALSE
216	69.8	5041.02	4584.32	0	29	11	536	277	268	1861	40604	458	404	358	535	0.05	1.03358208955224	TRUE
217	69.9	5050.64	4590.28	8	19	20	481	255	255	1847	43701	357	406	385	612	0.03	1	TRUE
218	70	5060.26	4596.24	5	0	0	418	251	231	1722	53590	249	379	637	297	-0.41	1.08658008658009	FALSE
219	70.1	5069.88	4602.2	5	63	34	442	222	158	1723	48318	315	440	486	403	-0.42	1.40506329113924	FALSE
220	70.2	5079.5	4608.16	0	43	22	425	263	216	1799	41985	176	258	481	302	-0.66	1.21759259259259	FALSE
221	70.3	5089.12	4614.11	11	40	44	507	292	248	2061	40317	286	149	486	375	-0.29	1.17741935483871	FALSE
222	70.4	5098.74	4620.06	20	27	37	543	355	321	1857	42312	258	122	477	744	0.47	1.10591900311526	FALSE
223	70.5	5108.36	4626.02	0	69	29	612	332	284	1880	43138	462	414	438	638	0.28	1.16901408450704	FALSE
224	70.6	5117.98	4631.97	0	21	0	636	275	273	1795	39719	353	274	304	657	0.21	1.00732600732601	FALSE
225	70.7	5127.61	4637.91	0	15	32	555	289	259	2089	37058	355	248	194	547	-0.33	1.11583011583012	FALSE
226	70.8	5137.23	4643.86	0	26	0	407	313	197	2052	39173	395	265	272	338	-0.31	1.58883248730964	TRUE
227	70.9	5146.85	4649.8	0	46	44	358	299	102	1963	38123	287	399	143	405	-0.92	2.93137254901961	TRUE
228	71	5156.47	4655.74	5	42	20	231	281	144	2044	33257	278	196	300	450	-0.39	1.95138888888889	TRUE
229	71.1	5166.09	4661.68	6	22	32	295	271	93	2038	37035	257	365	308	461	-0.66	2.91397849462366	TRUE
230	71.2	5175.71	4667.62	0	37	28	326	292	95	1870	38051	288	150	54	373	-0.82	3.07368421052632	TRUE
231	71.3	5185.33	4673.56	0	26	28	337	275	211	2043	34994	269	72	375	494	-0.37	1.30331753554502	FALSE
232	71.4	5194.95	4679.49	0	5	9	392	226	210	1888	36191	323	253	202	617	-0.22	1.07619047619048	FALSE
233	71.5	5204.57	4685.42	0	7	21	485	271	197	1863	40344	365	215	407	497	-0.25	1.3756345177665	FALSE
234	71.6	5214.19	4691.35	0	44	31	495	312	314	1817	41577	309	267	234	458	-0.38	0.993630573248408	FALSE
235	71.7	5223.82	4697.28	0	37	37	448	264	228	2036	40904	264	249	193	414	-0.69	1.15789473684211	FALSE
236	71.8	5233.44	4703.2	26	40	61	324	303	250	1900	38630	362	232	223	439	-0.22	1.212	FALSE
237	71.9	5243.06	4709.13	16	36	40	344	284	181	1795	40076	430	310	433	341	-0.24	1.56906077348066	FALSE
238	72	5252.68	4715.05	0	18	59	394	321	209	1908	42107	375	300	339	427	-0.73	1.53588516746411	FALSE
239	72.1	5262.3	4720.97	0	36	24	492	265	209	1783	40857	225	268	189	366	-0.72	1.26794258373206	FALSE
240	72.2	5271.92	4726.89	0	58	48	906	300	421	1487	48471	312	184	418	497	-0.05	0.712589073634204	FALSE
241	72.3	5281.54	4732.8	0	68	27	998	298	498	1598	49339	572	407	798	578	0.88	0.598393574297189	FALSE
242	72.4	5291.16	4738.71	4	82	40	1036	280	481	1377	52371	405	332	744	422	0.42	0.582120582120582	FALSE
243	72.5	5300.78	4744.63	8	23	25	876	232	427	1478	52214	370	167	605	457	0.29	0.543325526932084	FALSE
244	72.6	5310.4	4750.54	0	34	28	883	317	457	1509	53915	480	73	746	568	0.65	0.693654266958424	FALSE
245	72.7	5320.03	4756.44	0	48	48	633	252	308	1252	51039	539	68	629	464	0.17	0.818181818181818	FALSE
246	72.8	5329.65	4762.35	16	32	43	696	284	395	1389	49535	456	475	543	315	-0.01	0.718987341772152	FALSE
247	72.9	5339.27	4768.25	17	70	44	789	310	323	1194	60111	486	374	569	588	0.58	0.959752321981424	FALSE
248	73	5348.89	4774.16	18	51	50	654	278	292	1271	65891	269	333	569	453	-0.1	0.952054794520548	FALSE
249	73.1	5358.51	4780.05	11	17	54	486	248	221	1611	56117	265	290	357	603	-0.39	1.12217194570136	FALSE
250	73.2	5368.13	4785.95	0	47	55	519	280	266	1335	53346	396	375	463	514	-0.34	1.05263157894737	FALSE
251	73.3	5377.75	4791.85	0	20	24	523	240	304	1459	56348	353	220	505	480	-0.17	0.789473684210526	FALSE
252	73.4	5387.37	4797.74	0	39	68	516	259	304	1437	56238	311	520	512	246	-1	0.851973684210526	FALSE
253	73.5	5396.99	4803.63	0	39	28	557	255	188	1280	49363	446	292	388	547	-0.08	1.3563829787234	FALSE
254	73.6	5406.61	4809.52	24	36	46	608	228	253	1318	50496	333	128	476	521	0.19	0.901185770750988	FALSE
255	73.7	5416.24	4815.41	27	33	22	635	210	243	1366	47290	418	263	491	480	0.46	0.864197530864197	FALSE
256	73.8	5425.86	4821.3	0	33	32	507	249	286	1223	44014	260	248	328	452	-0.47	0.870629370629371	FALSE
257	73.9	5435.48	4827.18	0	17	16	358	226	185	1211	40451	304	226	508	417	-0.38	1.22162162162162	FALSE
258	74	5445.1	4833.06	0	24	38	369	191	211	1255	40162	311	111	360	319	-0.71	0.90521327014218	FALSE
259	74.1	5454.72	4838.94	0	14	34	221	207	115	1371	39224	288	303	365	392	-0.84	1.8	TRUE
260	74.2	5464.34	4844.82	0	33	10	231	254	94	1461	36162	282	371	186	240	-0.93	2.70212765957447	TRUE
261	74.3	5473.96	4850.7	5	0	39	156	177	95	1382	36059	83	342	237	474	-1.15	1.86315789473684	TRUE
262	74.4	5483.58	4856.57	0	0	49	128	211	100	3028	38398	103	265	0	604	-1.24	2.11	TRUE
263	74.5	5493.2	4862.44	0	0	47	95	224	49	1330	32885	0	198	0	367	-1.7	4.57142857142857	TRUE
264	74.6	5502.82	4868.31	0	20	58	126	188	18	1450	37113	132	215	40	297	-1.66	10.4444444444444	TRUE
265	74.7	5512.45	4874.18	0	16	20	166	179	92	1409	44423	163	421	157	501	-0.98	1.94565217391304	TRUE
266	74.8	5522.07	4880.05	0	31	39	189	249	76	1650	41239	42	172	159	487	-1.14	3.27631578947368	TRUE
267	74.9	5531.69	4885.91	0	5	14	236	242	134	2088	42396	88	217	188	367	-1.07	1.80597014925373	FALSE
268	75	5541.31	4891.78	11	15	35	232	268	104	2101	45336	134	0	0	507	-0.8	2.57692307692308	FALSE
269	75.1	5550.93	4897.64	0	38	27	303	276	119	1651	41387	141	145	270	473	-0.73	2.31932773109244	FALSE
270	75.2	5560.55	4903.49	8	38	40	402	283	238	1855	50068	300	390	357	357	-0.59	1.1890756302521	FALSE
271	75.3	5570.17	4909.35	0	7	57	513	286	215	1928	49727	401	239	361	265	-0.88	1.33023255813953	FALSE
272	75.4	5579.79	4915.2	0	15	40	505	284	253	1739	49406	446	157	308	591	-0.15	1.12252964426877	FALSE
273	75.5	5589.41	4921.06	0	0	33	346	240	206	1692	67211	249	238	114	530	-0.83	1.16504854368932	FALSE
274	75.6	5599.03	4926.91	10	28	28	353	264	130	1749	58616	251	240	144	475	-0.58	2.03076923076923	FALSE
275	75.7	5608.66	4932.75	10	0	28	276	221	136	1391	39276	164	82	327	453	-0.62	1.625	FALSE
276	75.8	5618.28	4938.6	0	14	36	406	257	191	1645	43186	161	299	299	637	-0.6	1.3455497382199	FALSE
277	75.9	5627.9	4944.45	0	33	57	744	318	276	1634	47719	270	229	433	393	-0.6	1.15217391304348	FALSE
278	76	5637.52	4950.29	0	97	39	1027	352	427	1674	56635	499	351	649	495	0.54	0.824355971896956	FALSE
279	76.1	5647.14	4956.13	0	83	58	1308	337	586	1615	59901	465	286	603	360	0.3	0.575085324232082	FALSE
280	76.2	5656.76	4961.97	0	67	36	1091	280	436	1491	57208	545	213	883	487	0.73	0.642201834862385	FALSE
281	76.3	5666.38	4967.8	0	41	29	677	256	459	1320	47494	438	252	804	599	0.54	0.557734204793028	FALSE
282	76.4	5676	4973.64	0	81	42	890	328	390	1446	56471	472	70	856	745	0.95	0.841025641025641	FALSE
283	76.5	5685.62	4979.47	34	120	38	1212	282	591	1292	65111	426	119	804	370	1.33	0.477157360406091	FALSE
284	76.6	5695.24	4985.3	0	37	34	674	225	238	962	46356	159	192	918	423	-0.24	0.945378151260504	FALSE
285	76.7	5704.87	4991.13	16	68	34	887	230	314	1123	59013	212	205	524	554	0.26	0.732484076433121	FALSE
286	76.8	5714.49	4996.96	0	40	49	822	248	352	1209	61361	360	333	662	564	0	0.704545454545455	FALSE
287	76.9	5724.11	5002.78	0	95	11	1361	234	470	1174	66061	461	526	726	453	0.73	0.497872340425532	FALSE
288	77	5733.73	5008.6	27	98	27	1489	298	600	1070	66402	499	220	915	435	1.55	0.496666666666667	FALSE
289	77.1	5743.35	5014.42	7	92	51	1997	284	810	1009	74420	619	325	1149	541	1.7	0.350617283950617	FALSE
290	77.2	5752.97	5020.24	0	90	24	1903	304	712	1087	83595	512	111	1051	434	1.4	0.426966292134831	FALSE
291	77.3	5762.59	5026.06	0	89	25	1443	263	584	1316	105159	426	303	1020	365	0.72	0.450342465753425	FALSE
292	77.4	5772.21	5031.87	0	52	24	839	256	351	1504	110205	266	315	729	443	-0.13	0.729344729344729	FALSE
293	77.5	5781.83	5037.69	0	28	36	536	239	273	1548	114950	159	151	265	354	-1.01	0.875457875457875	FALSE
294	77.6	5791.45	5043.5	0	21	51	586	188	219	1269	104955	242	167	295	426	-0.94	0.858447488584475	FALSE
295	77.7	5801.08	5049.31	0	28	43	623	185	263	1154	88674	138	432	555	370	-0.93	0.703422053231939	FALSE
296	77.8	5810.7	5055.11	7	49	43	741	209	296	1086	78933	267	280	466	190	-0.69	0.706081081081081	FALSE
297	77.9	5820.32	5060.92	0	40	66	604	242	240	1019	69699	348	380	267	374	-0.9	1.00833333333333	FALSE
298	78	5829.94	5066.72	7	14	44	533	235	186	1023	52493	314	407	543	433	-0.49	1.26344086021505	TRUE
299	78.1	5839.56	5072.52	4	47	45	433	231	222	1056	47419	237	146	355	273	-0.78	1.04054054054054	FALSE
300	78.2	5849.18	5078.32	0	21	44	454	266	206	1188	49300	262	313	461	250	-0.94	1.29126213592233	FALSE
301	78.3	5858.8	5084.12	15	34	64	406	224	224	1055	47398	201	263	193	462	-0.73	1	FALSE
302	78.4	5868.42	5089.91	0	23	46	553	253	305	1031	56522	315	353	326	282	-0.84	0.829508196721311	FALSE
303	78.5	5878.04	5095.7	18	42	24	576	296	226	1147	56470	206	231	462	460	-0.05	1.30973451327434	FALSE
304	78.6	5887.66	5101.5	19	8	36	507	216	285	922	49320	229	213	444	470	-0.19	0.757894736842105	FALSE
305	78.7	5897.29	5107.28	15	49	18	547	309	284	1007	57481	335	307	562	521	0.3	1.08802816901408	FALSE
306	78.8	5906.91	5113.07	0	13	26	525	279	300	1038	61943	301	454	472	611	-0.23	0.93	FALSE
307	78.9	5916.53	5118.86	8	51	19	426	234	173	1153	69577	293	360	444	489	-0.22	1.35260115606936	FALSE
308	79	5926.15	5124.64	0	34	41	433	213	186	1259	66932	373	218	421	400	-0.57	1.14516129032258	FALSE
309	79.1	5935.77	5130.42	0	33	21	421	244	185	1393	62034	315	224	418	435	-0.42	1.31891891891892	FALSE
310	79.2	5945.39	5136.2	0	35	23	256	202	107	1306	42826	326	145	436	418	-0.47	1.88785046728972	TRUE
311	79.3	5955.01	5141.98	23	37	20	450	231	203	1374	49999	342	256	551	584	0.4	1.13793103448276	FALSE
312	79.4	5964.63	5147.75	11	12	40	597	260	276	1321	51028	351	403	778	492	0	0.942028985507246	FALSE
313	79.5	5974.25	5153.52	8	75	67	655	286	261	1585	57985	461	233	314	382	-0.3	1.09578544061303	FALSE
314	79.6	5983.87	5159.3	0	74	49	761	304	392	1764	73006	253	85	470	501	-0.15	0.775510204081633	FALSE
315	79.7	5993.5	5165.06	0	56	22	750	317	334	1948	81653	214	171	476	292	-0.43	0.949101796407186	FALSE
316	79.8	6003.12	5170.83	0	82	98	713	278	325	2762	107943	125	108	187	257	-1.44	0.855384615384615	FALSE
317	79.9	6012.74	5176.6	0	46	60	590	267	267	2772	106806	96	428	277	464	-1.16	1	FALSE
318	80	6022.36	5182.36	0	56	54	447	211	205	3318	112067	139	255	193	409	-1.2	1.02926829268293	FALSE
319	80.1	6031.98	5188.12	0	36	52	367	257	503	3355	113223	36	242	205	149	-1.54	0.510934393638171	TRUE
320	80.2	6041.6	5193.88	0	37	22	298	263	200	2593	101112	186	236	322	226	-1.1	1.315	FALSE
321	80.3	6051.22	5199.64	29	18	47	322	226	216	2254	97043	191	354	271	318	-0.78	1.0462962962963	FALSE
322	80.4	6060.84	5205.39	0	16	51	478	271	167	1862	98859	254	270	257	313	-1.22	1.62275449101796	TRUE
323	80.5	6070.46	5211.15	11	91	43	485	240	252	1618	99973	228	259	480	347	-0.46	0.952380952380952	FALSE
324	80.6	6080.08	5216.9	0	39	47	437	225	211	1578	100086	214	415	440	327	-1.08	1.06635071090047	FALSE
325	80.7	6089.71	5222.65	0	40	63	563	230	258	1747	111462	0	259	297	217	-1.64	0.891472868217054	FALSE
326	80.8	6099.33	5228.39	0	52	37	535	236	296	1662	108162	116	289	183	229	-1.25	0.797297297297297	FALSE
327	80.9	6108.95	5234.14	4	22	41	489	215	196	1435	97485	132	257	435	618	-0.63	1.0969387755102	FALSE
328	81	6118.57	5239.88	0	0	54	356	195	189	1238	91924	255	433	383	509	-1.03	1.03174603174603	FALSE
329	81.1	6119.97	5245.62	9	13	44	383	202	173	1176	82303	419	284	375	636	-0.24	1.16763005780347	FALSE
330	81.2	6121.37	5251.36	22	34	81	433	224	188	1374	85353	321	124	521	592	-0.25	1.19148936170213	FALSE
331	81.3	6122.77	5257.1	0	9	28	282	196	92	902	59197	211	345	404	438	-0.89	2.1304347826087	TRUE
332	81.4	6124.17	5262.84	0	25	55	452	236	242	1006	69463	353	525	550	380	-0.78	0.975206611570248	FALSE
333	81.5	6125.57	5268.57	0	36	8	568	224	311	1180	77468	335	194	433	411	-0.18	0.720257234726688	FALSE
334	81.6	6126.97	5274.3	14	50	33	400	236	255	1124	71955	376	294	171	407	-0.34	0.925490196078431	FALSE
335	81.7	6128.37	5280.03	8	8	51	470	219	203	1129	68857	443	323	415	337	-0.62	1.07881773399015	FALSE
336	81.8	6129.77	5285.76	19	16	44	470	215	207	1140	67701	203	277	429	559	-0.31	1.03864734299517	FALSE
337	81.9	6131.17	5291.48	0	26	75	492	239	214	1163	68807	275	172	351	494	-0.87	1.11682242990654	FALSE
338	82	6132.57	5297.21	6	0	65	508	191	263	1127	60342	221	299	405	458	-0.86	0.726235741444867	FALSE
339	82.1	6133.97	5302.93	19	11	48	481	225	248	1056	67905	311	74	573	380	-0.24	0.907258064516129	FALSE
340	82.2	6135.37	5308.65	0	13	67	400	189	147	1018	62713	188	185	606	473	-0.92	1.28571428571429	FALSE
341	82.3	6136.77	5314.37	0	14	51	549	228	222	1042	69432	120	350	548	480	-0.87	1.02702702702703	FALSE
342	82.4	6138.17	5320.08	0	21	52	559	250	224	1240	79240	395	382	338	244	-0.98	1.11607142857143	FALSE
343	82.5	6139.57	5325.8	0	54	71	635	264	238	1190	88828	420	210	321	348	-0.77	1.10924369747899	FALSE
344	82.6	6140.97	5331.51	8	31	57	725	274	368	1468	120568	283	101	431	533	-0.34	0.744565217391304	FALSE
345	82.7	6142.37	5337.22	32	35	34	453	148	198	1001	90529	113	287	242	309	-0.62	0.747474747474748	FALSE
346	82.8	6143.77	5342.93	0	0	37	629	228	263	1298	106963	111	397	530	356	-1.07	0.866920152091255	FALSE
347	82.9	6145.17	5348.63	0	42	62	719	302	269	1300	111987	271	397	549	437	-0.75	1.12267657992565	FALSE
348	83	6146.57	5354.34	0	45	47	664	245	293	1175	100398	136	24	641	431	-0.56	0.83617747440273	FALSE
349	83.1	6147.97	5360.04	25	34	48	564	219	233	1229	105608	239	186	329	323	-0.54	0.939914163090129	FALSE
350	83.2	6149.37	5365.74	0	37	56	489	230	214	1416	129528	14	145	372	310	-1.45	1.07476635514019	FALSE
351	83.3	6150.77	5371.43	11	0	43	396	190	207	1107	105000	91	133	525	279	-1.07	0.917874396135266	FALSE
352	83.4	6152.17	5377.13	7	18	82	319	225	136	1160	104561	57	241	466	513	-1.3	1.65441176470588	TRUE
353	83.5	6153.57	5382.82	0	25	57	374	197	227	1320	108889	66	107	343	538	-1.09	0.86784140969163	FALSE
354	83.6	6154.97	5388.52	18	37	58	367	248	153	1291	108180	188	238	486	472	-0.66	1.62091503267974	TRUE
355	83.7	6156.37	5394.21	0	18	44	357	226	162	1278	92165	225	237	344	157	-1.38	1.39506172839506	FALSE
356	83.8	6157.77	5399.89	0	17	76	405	225	151	1153	80886	261	211	312	421	-1.2	1.49006622516556	FALSE
357	83.9	6159.17	5405.58	7	26	63	573	225	230	1195	84598	119	449	530	411	-0.99	0.978260869565217	FALSE
358	84	6160.57	5411.26	9	29	75	561	186	186	1070	74711	166	403	550	149	-1.34	1	FALSE
359	84.1	6161.97	5416.95	0	47	54	776	256	730	1101	83107	302	95	396	297	-0.32	0.350684931506849	TRUE
360	84.2	6163.37	5422.63	0	49	69	1048	246	289	1089	89333	366	71	798	439	-0.16	0.85121107266436	FALSE
361	84.3	6164.77	5428.3	0	41	53	1155	224	349	1024	87041	435	230	977	337	0.04	0.641833810888252	FALSE
362	84.4	6166.17	5433.98	12	51	36	884	231	293	988	86627	294	36	607	587	0.31	0.78839590443686	FALSE
363	84.5	6167.57	5439.65	25	11	48	535	241	237	1180	98622	209	326	498	307	-0.62	1.0168776371308	FALSE
364	84.6	6168.97	5445.33	18	46	27	458	289	202	1661	114443	0	190	340	411	-0.72	1.43069306930693	TRUE
365	84.7	6170.37	5451	0	7	33	432	215	166	1530	94440	181	286	413	260	-1.19	1.29518072289157	FALSE
366	84.8	6171.77	5456.66	12	16	51	534	251	232	1337	84700	411	280	513	484	-0.26	1.08189655172414	FALSE
367	84.9	6173.17	5462.33	0	39	56	692	273	307	1286	80356	502	223	759	575	0.13	0.889250814332248	FALSE
368	85	6174.57	5468	0	38	22	827	262	321	1349	81771	389	212	649	517	0.17	0.81619937694704	FALSE
369	85.1	6176.84	5473.66	38	40	45	685	269	253	1344	73300	574	220	865	492	0.95	1.06324110671937	FALSE
370	85.2	6179.11	5479.32	9	16	41	522	251	246	1483	71772	507	304	891	382	0.04	1.02032520325203	FALSE
371	85.3	6181.38	5484.98	0	53	65	696	318	297	1642	80116	475	169	834	550	0.11	1.07070707070707	FALSE
372	85.4	6183.64	5490.63	10	38	35	674	281	308	1722	81450	509	170	751	549	0.48	0.912337662337662	FALSE
373	85.5	6185.91	5496.29	20	38	57	933	292	353	1360	93213	477	180	1075	440	0.58	0.827195467422096	FALSE
374	85.6	6188.18	5501.94	18	26	20	948	312	759	1222	68362	519	395	1061	646	1.47	0.411067193675889	TRUE
375	85.6	6188.18	5501.94	11	44	46	952	546	490	97087	188875	233	525	148	0	-1.68	1.11428571428571	FALSE
376	85.7	6190.45	5507.59	0	75	59	1099	559	540	83693	175632	359	353	62	0	-1.5	1.03518518518519	FALSE
377	85.8	6192.72	5513.24	15	61	51	768	469	369	77726	218867	167	553	64	18	-1.92	1.2710027100271	FALSE
378	85.9	6194.99	5518.88	21	62	69	891	501	382	83101	182135	323	368	123	0	-1.5	1.31151832460733	FALSE
379	86	6197.26	5524.53	0	69	29	743	614	420	104152	182953	191	321	0	0	-1.84	1.46190476190476	FALSE
380	86.1	6199.53	5530.17	14	35	89	770	452	395	68529	198405	252	462	0	0	-2.15	1.14430379746835	FALSE
381	86.2	6201.8	5535.81	0	79	90	856	536	427	73798	204823	181	531	25	0	-2.34	1.25526932084309	FALSE
382	86.3	6204.07	5541.45	0	72	55	707	627	346	89589	220482	137	434	0	75	-2.19	1.8121387283237	TRUE
383	86.4	6206.33	5547.09	0	51	54	619	622	278	98741	234249	0	411	55	0	-2.67	2.23741007194245	TRUE
384	86.5	6208.6	5552.72	16	64	63	712	552	368	85772	222762	130	421	79	94	-1.91	1.5	FALSE
385	86.6	6210.87	5558.35	17	77	71	654	589	361	76138	252010	129	602	0	0	-2.24	1.63157894736842	FALSE
386	86.7	6213.14	5563.98	0	32	31	750	779	451	139202	239704	0	396	0	0	-2.52	1.72727272727273	FALSE
387	86.8	6215.41	5569.61	0	9	39	467	772	291	151183	229235	0	156	0	0	-2.81	2.65292096219931	TRUE
388	86.9	6217.68	5575.24	0	5	61	453	1068	210	206676	209880	0	0	0	0	-3.11	5.08571428571429	TRUE
389	87	6219.95	5580.86	0	4	37	325	877	191	193312	211264	0	0	0	144	-2.76	4.59162303664921	TRUE
390	87.1	6222.22	5586.49	0	0	35	332	870	148	172927	207711	0	0	0	0	-2.9	5.87837837837838	TRUE
391	87.2	6224.49	5592.11	0	29	15	492	893	191	172122	198448	0	21	0	70	-2.41	4.67539267015707	TRUE
392	87.3	6226.76	5597.72	0	18	8	394	927	214	173814	209494	11	0	0	17	-2.48	4.33177570093458	TRUE
393	87.4	6229.02	5603.34	0	23	33	391	954	268	184209	198647	0	0	0	0	-2.68	3.55970149253731	TRUE
394	87.5	6231.29	5608.96	13	0	41	371	1101	286	201926	207687	0	0	0	0	-2.65	3.84965034965035	TRUE
395	87.6	6233.56	5614.57	0	0	55	347	1088	208	198912	218731	0	0	0	0	-3.1	5.23076923076923	TRUE
396	87.7	6235.83	5620.18	0	0	37	407	1045	174	194307	212454	0	0	0	0	-2.92	6.00574712643678	FALSE
397	87.8	6238.1	5625.79	0	0	33	372	949	240	179602	214179	0	59	0	0	-2.85	3.95416666666667	FALSE
398	87.9	6240.37	5631.4	0	31	28	346	1149	213	198361	217069	0	0	0	0	-2.73	5.3943661971831	FALSE
399	88	6242.64	5637	0	9	43	226	993	172	183929	229475	0	0	0	0	-3.03	5.77325581395349	FALSE
400	88.1	6244.91	5642.6	0	32	48	153	1029	74	188676	238530	0	0	0	0	-3.14	13.9054054054054	TRUE
401	88.2	6247.18	5648.2	0	27	37	277	1218	176	217086	219445	0	0	0	0	-2.94	6.92045454545455	FALSE
402	88.3	6249.45	5653.8	0	0	47	298	1162	197	209743	221197	0	0	0	0	-3.09	5.89847715736041	FALSE
403	88.4	6251.71	5659.4	0	4	20	207	915	129	166825	251724	0	158	0	60	-2.89	7.09302325581395	FALSE
404	88.5	6253.98	5664.99	0	9	41	217	844	134	139595	258868	0	321	0	0	-3.13	6.29850746268657	FALSE
405	88.6	6256.25	5670.59	0	13	77	281	717	189	114161	250735	0	442	0	0	-3.33	3.79365079365079	FALSE
406	88.7	6258.52	5676.18	0	13	49	283	790	280	123939	227588	57	330	0	0	-2.83	2.82142857142857	FALSE
407	88.8	6260.79	5681.77	0	29	51	610	862	350	126125	226876	0	282	0	0	-2.67	2.46285714285714	FALSE
408	88.9	6263.06	5687.35	0	61	41	484	850	257	139282	220473	0	302	36	0	-2.61	3.30739299610895	FALSE
409	89	6265.33	5692.94	0	32	54	530	782	281	128696	226351	50	215	0	0	-2.7	2.78291814946619	FALSE
410	89.1	6267.6	5698.52	0	55	34	521	708	289	115971	265343	0	421	0	0	-2.68	2.44982698961938	FALSE
411	89.2	6269.87	5704.1	0	0	42	471	761	287	134543	255446	0	118	0	0	-2.86	2.65156794425087	FALSE
412	89.3	6272.14	5709.68	0	43	49	599	840	310	144883	232578	60	164	0	0	-2.6	2.70967741935484	FALSE
413	89.4	6274.4	5715.26	0	17	40	552	857	349	164815	221906	0	238	0	0	-2.76	2.45558739255014	FALSE
414	89.5	6276.67	5720.83	0	8	25	308	691	222	144849	214681	0	110	0	0	-2.74	3.11261261261261	FALSE
415	89.6	6278.94	5726.41	0	15	52	291	757	183	127156	244469	8	225	0	0	-3.02	4.13661202185792	FALSE
416	89.7	6281.21	5731.98	0	32	41	329	800	157	121993	260075	64	390	0	0	-2.88	5.09554140127389	FALSE
417	89.8	6283.48	5737.55	0	23	20	313	729	190	126138	260907	0	308	0	0	-2.8	3.83684210526316	FALSE
418	89.9	6285.75	5743.11	0	16	56	285	777	197	114554	272615	13	428	0	0	-3.15	3.94416243654822	FALSE
419	90	6288.02	5748.68	0	34	44	312	826	177	126855	253490	0	399	0	0	-2.98	4.66666666666667	FALSE
420	90.1	6290.29	5754.24	0	24	26	357	919	288	157909	233699	0	60	0	0	-2.65	3.19097222222222	FALSE
421	90.2	6292.56	5759.8	0	50	71	366	816	235	133803	220834	0	185	0	0	-2.93	3.47234042553192	FALSE
422	90.3	6294.83	5765.36	0	25	32	465	944	277	174205	187090	0	9	0	0	-2.57	3.40794223826715	FALSE
423	90.4	6297.09	5770.92	0	18	22	494	992	289	182447	189672	0	0	0	112	-2.35	3.43252595155709	FALSE
424	90.5	6299.36	5776.48	0	106	41	542	942	270	173094	191874	0	0	0	64	-2.26	3.48888888888889	FALSE
425	90.6	6301.63	5782.03	0	31	25	439	1009	226	182589	181848	0	0	0	18	-2.51	4.4646017699115	FALSE
426	90.7	6303.9	5787.58	9	35	43	482	1017	428	180472	178574	16	0	0	0	-2.29	2.37616822429907	FALSE
427	90.8	6306.17	5793.13	0	42	24	557	1031	384	179036	182986	133	40	0	0	-2.13	2.68489583333333	FALSE
428	90.9	6308.44	5798.68	0	27	34	586	1062	405	181821	177092	9	0	0	0	-2.39	2.62222222222222	FALSE
429	91	6310.71	5804.22	9	30	72	631	893	351	176704	170439	62	0	4	0	-2.5	2.54415954415954	FALSE
430	91.1	6312.98	5809.77	0	14	16	692	877	468	149997	182125	138	176	0	18	-1.99	1.87393162393162	FALSE
431	91.2	6315.25	5815.31	4	28	25	665	933	469	166636	184723	52	0	0	9	-2.07	1.98933901918977	FALSE
432	91.3	6317.52	5820.85	0	53	57	740	900	295	161629	186180	0	151	0	0	-2.59	3.05084745762712	FALSE
433	91.4	6319.78	5826.38	0	25	54	609	786	348	143445	177560	56	189	53	18	-2.48	2.25862068965517	FALSE
434	91.5	6322.05	5831.92	0	49	31	523	637	348	122979	185578	79	211	0	0	-2.25	1.83045977011494	FALSE
435	91.6	6324.32	5837.45	7	63	63	571	580	384	99318	185160	146	247	0	0	-2.14	1.51041666666667	FALSE
436	91.7	6326.59	5842.99	0	53	49	600	586	331	94809	194582	162	327	205	0	-2.1	1.77039274924471	FALSE
437	91.8	6328.86	5848.51	0	46	33	740	602	364	92662	193484	134	357	20	0	-2.07	1.65384615384615	FALSE
438	91.9	6331.13	5854.04	0	61	47	793	704	408	118763	177493	201	460	115	0	-2.01	1.72549019607843	FALSE
439	92	6333.4	5859.57	0	55	55	855	529	430	111295	155137	171	291	0	0	-2.05	1.23023255813953	FALSE
440	92.1	6335.67	5865.09	0	45	53	908	543	406	107954	151946	198	368	77	156	-1.77	1.33743842364532	FALSE
441	92.2	6337.94	5870.61	0	49	42	907	721	420	145935	152910	27	337	0	22	-2.22	1.71666666666667	FALSE
442	92.3	6340.21	5876.13	22	42	45	793	826	386	173699	146693	5	104	25	72	-1.84	2.13989637305699	FALSE
443	92.4	6342.47	5881.65	0	51	62	776	787	482	160355	152935	94	33	19	0	-2.22	1.63278008298755	FALSE
444	92.5	6344.74	5887.17	0	50	45	783	720	502	138131	153380	174	270	0	0	-1.99	1.43426294820717	FALSE
445	92.6	6347.01	5892.68	0	74	73	894	608	470	120159	149160	202	325	90	0	-2.01	1.2936170212766	FALSE
446	92.7	6349.28	5898.19	13	77	44	989	600	524	116501	164049	118	432	167	88	-1.45	1.14503816793893	FALSE
447	92.8	6351.55	5903.7	0	44	34	950	703	492	134109	182239	54	230	0	0	-2.08	1.42886178861789	FALSE
448	92.9	6353.82	5909.21	0	41	43	603	881	340	161351	201366	12	226	0	0	-2.59	2.59117647058824	TRUE
449	93	6356.09	5914.71	0	36	44	776	878	414	159541	178029	17	228	0	0	-2.42	2.1207729468599	FALSE
450	93.1	6358.36	5920.22	6	46	41	965	692	516	142566	185231	79	288	0	189	-1.77	1.34108527131783	FALSE
451	93.2	6360.63	5925.72	0	46	48	876	728	456	134049	173757	205	203	0	0	-2	1.59649122807018	FALSE
452	93.3	6362.9	5931.22	0	87	51	930	831	479	155320	169955	67	113	0	373	-1.52	1.7348643006263	FALSE
453	93.4	6365.16	5936.72	0	59	35	902	795	472	150147	178302	62	142	0	68	-1.96	1.68432203389831	FALSE
454	93.5	6367.43	5942.21	9	31	21	703	662	387	141506	174682	129	214	0	0	-1.93	1.71059431524548	FALSE
455	93.6	6369.7	5947.71	0	21	24	663	765	393	160006	172217	0	177	0	0	-2.37	1.94656488549618	FALSE
456	93.7	6371.97	5953.2	17	60	69	690	763	242	151531	156706	111	104	0	112	-2	3.15289256198347	TRUE
457	93.8	6374.24	5958.69	0	66	43	795	804	409	152734	164148	87	219	0	0	-2.15	1.96577017114914	FALSE
458	93.9	6376.51	5964.18	0	50	27	701	780	367	141427	185397	112	249	0	40	-2.08	2.12534059945504	FALSE
459	94	6378.78	5969.66	0	39	72	653	829	395	152821	185605	36	220	0	0	-2.69	2.09873417721519	FALSE
460	94.1	6381.05	5975.15	0	38	85	700	761	390	144003	179966	67	173	0	0	-2.69	1.95128205128205	FALSE
461	94.2	6383.32	5980.63	0	51	32	577	874	248	178807	175349	36	64	0	98	-2.3	3.5241935483871	TRUE
462	94.3	6385.59	5986.11	0	10	55	678	807	382	167341	171682	79	106	8	0	-2.55	2.11256544502618	FALSE
463	94.4	6387.85	5991.59	0	37	61	413	876	290	187611	151099	0	0	0	0	-2.75	3.02068965517241	TRUE
464	94.5	6390.12	5997.06	0	23	48	381	784	249	150838	160074	38	97	45	0	-2.59	3.14859437751004	TRUE
465	94.6	6392.39	6002.54	0	17	21	420	737	301	153309	161877	4	0	0	10	-2.37	2.4485049833887	FALSE
466	94.7	6394.66	6008.01	0	38	46	395	798	225	135964	179798	68	183	0	0	-2.55	3.54666666666667	TRUE
467	94.8	6396.93	6013.48	0	22	33	467	635	324	116259	183537	104	109	55	0	-2.25	1.95987654320988	FALSE
468	94.9	6399.2	6018.95	0	36	65	402	485	241	74027	202367	118	227	0	0	-2.56	2.01244813278008	FALSE
469	95	6401.47	6024.41	23	61	56	384	479	225	73847	190887	185	171	0	0	-1.84	2.12888888888889	FALSE
470	95.1	6403.74	6029.88	12	15	76	363	460	239	63393	206725	193	472	59	0	-2.46	1.92468619246862	FALSE
471	95.2	6406.01	6035.34	20	36	60	386	421	290	49149	220848	224	510	36	0	-2.04	1.45172413793103	TRUE
472	95.3	6408.28	6040.8	0	47	82	413	516	240	73419	220329	57	312	122	0	-2.75	2.15	FALSE
473	95.4	6410.54	6046.26	0	58	79	518	553	257	76832	206923	161	438	0	0	-2.59	2.15175097276265	FALSE
474	95.5	6412.81	6051.72	0	31	33	498	553	286	96921	196202	132	101	22	0	-2.19	1.93356643356643	FALSE
475	95.6	6415.08	6057.17	0	17	34	483	741	213	113091	194278	109	145	0	160	-2.16	3.47887323943662	TRUE
476	95.7	6417.35	6062.62	0	15	53	397	646	229	106742	194390	143	353	14	4	-2.61	2.82096069868996	TRUE
477	95.8	6419.62	6068.07	0	10	91	424	574	229	88193	190866	189	110	30	63	-2.61	2.50655021834061	FALSE
478	95.9	6421.89	6073.52	0	8	74	427	571	230	105538	190902	159	155	52	0	-2.68	2.48260869565217	FALSE
479	96	6424.16	6078.97	0	36	39	369	548	171	101930	188103	75	235	0	0	-2.52	3.2046783625731	FALSE
480	96.1	6426.43	6084.41	0	34	45	467	672	223	102798	206815	130	222	0	0	-2.44	3.01345291479821	FALSE
481	96.2	6428.7	6089.85	0	18	33	633	746	347	133828	208457	62	138	0	74	-2.3	2.14985590778098	FALSE
482	96.3	6430.97	6095.3	4	30	45	846	728	342	128782	188550	126	108	0	15	-2.12	2.12865497076023	FALSE
483	96.4	6433.23	6100.73	0	48	35	593	880	360	175163	171340	96	0	0	31	-2.2	2.44444444444444	FALSE
484	96.5	6435.5	6106.17	0	33	47	466	859	286	175793	168332	45	0	0	0	-2.57	3.0034965034965	FALSE
485	96.6	6437.77	6111.6	0	23	61	383	882	301	192206	161427	0	0	65	0	-2.81	2.93023255813953	FALSE
486	96.7	6440.04	6117.04	0	14	19	319	791	197	181679	173616	0	0	0	60	-2.56	4.01522842639594	TRUE
487	96.8	6442.31	6122.47	0	0	60	330	843	262	186059	185043	0	0	0	5	-3.02	3.2175572519084	FALSE
488	96.9	6444.58	6127.9	0	18	55	415	856	237	175943	190812	0	7	0	0	-2.88	3.61181434599156	FALSE
489	97	6446.85	6133.32	0	13	71	340	870	198	184276	175551	46	0	0	68	-2.92	4.39393939393939	FALSE
490	97.1	6449.12	6138.75	0	13	47	271	915	226	205308	156391	0	0	0	104	-2.75	4.04867256637168	FALSE
491	97.2	6451.39	6144.17	0	12	16	328	924	278	199323	159065	0	0	0	72	-2.45	3.32374100719424	FALSE
492	97.3	6453.66	6149.59	0	37	32	450	859	263	192101	157793	0	0	0	0	-2.55	3.26615969581749	FALSE
493	97.4	6455.92	6155.01	12	32	79	581	859	244	191334	159285	0	0	0	0	-2.73	3.52049180327869	FALSE
494	97.5	6458.19	6160.43	0	20	58	501	691	339	150316	170651	156	77	0	82	-2.37	2.03834808259587	FALSE
495	97.6	6460.46	6165.84	15	60	8	567	806	355	180318	167465	64	0	0	0	-1.78	2.27042253521127	FALSE
496	97.7	6462.73	6171.25	0	37	57	668	878	399	185847	174541	15	0	0	0	-2.58	2.20050125313283	FALSE
497	97.8	6465	6176.66	20	17	45	526	857	248	171869	162542	6	0	0	0	-2.27	3.45564516129032	FALSE
498	97.9	6467.27	6182.07	7	22	39	381	652	203	122427	138361	107	0	0	0	-2.17	3.21182266009852	FALSE
499	98	6469.54	6187.48	0	19	42	453	689	276	117159	147474	218	172	47	42	-2.08	2.4963768115942	FALSE
500	98.1	6471.81	6192.88	15	32	60	610	643	406	99651	155468	222	239	127	0	-1.75	1.58374384236453	FALSE
501	98.2	6474.08	6198.29	0	83	60	770	634	383	109984	162005	65	283	40	0	-2.17	1.65535248041775	FALSE
502	98.3	6476.35	6203.69	13	41	62	725	647	335	113361	171266	105	208	0	0	-2.12	1.93134328358209	FALSE
503	98.4	6478.61	6209.09	16	65	29	701	601	346	108525	173173	140	260	0	0	-1.67	1.73699421965318	FALSE
504	98.5	6480.88	6214.48	16	82	54	692	680	335	106892	182149	71	429	0	0	-2.01	2.02985074626866	FALSE
505	98.6	6483.15	6219.88	5	76	60	576	602	260	95810	187161	77	265	0	0	-2.29	2.31538461538462	FALSE
506	98.7	6485.42	6225.27	6	53	37	514	497	297	82090	182156	121	489	0	0	-2.14	1.67340067340067	FALSE
507	98.8	6487.69	6230.66	0	52	67	576	520	279	66755	172831	269	635	242	0	-2.12	1.86379928315412	FALSE
508	98.9	6489.96	6236.05	5	52	55	676	487	293	62602	180665	103	611	86	0	-2.21	1.66211604095563	FALSE
509	99	6492.23	6241.44	0	48	58	723	444	399	58456	172207	175	483	154	0	-2.01	1.11278195488722	FALSE
510	99.1	6494.5	6246.82	16	55	73	774	445	342	57527	164413	346	678	88	32	-1.67	1.30116959064327	FALSE
511	99.2	6496.77	6252.21	29	65	98	1089	426	467	30526	151144	358	824	148	0	-1.31	0.91220556745182	TRUE
512	99.3	6499.04	6257.59	13	94	78	900	361	407	27146	142528	349	765	183	425	-0.78	0.886977886977887	FALSE
513	99.4	6501.3	6262.97	17	72	67	1167	405	583	23033	124916	473	715	345	116	-0.51	0.694682675814751	FALSE
514	99.5	6503.57	6268.34	13	71	43	1390	353	682	19285	119432	400	757	45	0	-0.68	0.517595307917889	FALSE
515	99.6	6505.84	6273.72	43	98	47	1570	371	639	20315	116425	477	751	364	0	0.29	0.580594679186229	FALSE
516	99.7	6508.11	6279.09	0	127	49	1680	398	647	27879	134129	399	609	58	0	-0.7	0.615146831530139	FALSE
517	99.8	6510.38	6284.46	28	113	85	1442	380	551	34965	136363	497	436	98	26	-0.47	0.689655172413793	FALSE
518	99.9	6512.65	6289.83	18	98	15	1231	474	442	78382	146890	308	539	233	0	-0.7	1.07239819004525	FALSE
519	100	6514.92	6295.2	0	54	63	914	585	372	105083	162725	157	307	124	0	-2.08	1.57258064516129	FALSE
520	100.1	6517.19	6300.57	0	55	78	992	637	400	128730	152724	116	369	186	0	-2.25	1.5925	FALSE
521	100.2	6519.46	6305.93	33	79	72	972	686	387	128427	169789	138	348	0	0	-1.64	1.77260981912145	FALSE
522	100.3	6521.73	6311.29	24	81	51	1013	567	442	94632	189348	91	775	99	0	-1.7	1.28280542986425	FALSE
523	100.4	6523.99	6316.65	0	64	28	1278	596	565	89688	156854	358	322	75	76	-1.02	1.05486725663717	FALSE
524	100.5	6526.26	6322.01	22	74	41	1268	514	496	84724	151127	274	635	43	0	-1.12	1.03629032258065	FALSE
525	100.6	6528.53	6327.36	11	77	56	1259	649	509	103879	167647	228	360	65	0	-1.45	1.27504911591356	FALSE
526	100.7	6530.8	6332.71	0	72	53	919	776	338	131513	164095	182	442	0	254	-1.76	2.29585798816568	TRUE
527	100.8	6533.07	6338.07	0	70	60	914	587	446	119008	170331	218	244	0	0	-1.98	1.31614349775785	FALSE
528	100.9	6535.34	6343.42	0	68	53	961	563	416	111720	169956	247	341	8	0	-1.91	1.35336538461538	FALSE
529	101	6537.61	6348.76	0	83	46	887	557	396	96878	185608	289	406	18	0	-1.79	1.40656565656566	FALSE
530	101.1	6539.88	6354.11	0	72	43	719	641	332	116787	173097	180	213	93	0	-1.95	1.93072289156627	FALSE
531	101.2	6542.15	6359.45	0	48	47	828	626	332	112924	174440	116	332	0	0	-2.22	1.8855421686747	FALSE
532	101.3	6544.42	6364.79	0	47	40	657	601	354	114656	182330	76	395	94	0	-2.27	1.69774011299435	FALSE
533	101.4	6546.68	6370.13	0	79	72	674	605	349	83956	211249	144	658	60	0	-2.44	1.73352435530086	FALSE
534	101.5	6548.95	6375.47	0	71	62	682	594	407	99264	190515	117	217	0	0	-2.21	1.45945945945946	FALSE
535	101.6	6551.22	6380.81	0	37	59	726	627	428	96681	191720	161	355	0	0	-2.26	1.46495327102804	FALSE
536	101.7	6553.49	6386.14	36	50	58	615	570	210	98809	185735	137	282	0	0	-1.76	2.71428571428571	TRUE
537	101.8	6555.76	6391.47	0	52	65	651	591	319	95539	204746	133	354	0	0	-2.45	1.85266457680251	FALSE
538	101.9	6558.03	6396.8	4	53	59	540	456	270	80081	189504	134	311	50	0	-2.28	1.68888888888889	FALSE
539	102	6560.3	6402.13	0	49	70	534	398	252	68216	184946	169	503	53	0	-2.47	1.57936507936508	FALSE
540	102.1	6562.57	6407.45	0	61	50	764	433	299	45858	208936	233	389	0	0	-1.99	1.44816053511706	FALSE
541	102.2	6564.84	6412.78	25	50	69	589	281	297	29360	188033	221	683	178	0	-1.75	0.946127946127946	FALSE
542	102.3	6567.11	6418.1	0	55	98	600	286	338	28098	184827	268	498	242	114	-2.04	0.846153846153846	FALSE
543	102.4	6569.37	6423.42	9	54	80	622	336	310	32628	178439	347	549	186	0	-1.83	1.08387096774194	FALSE
544	102.5	6571.64	6428.74	17	46	67	677	314	312	32180	163365	406	481	157	83	-1.33	1.00641025641026	FALSE
545	102.6	6573.91	6434.05	21	64	37	730	363	311	33640	167358	352	582	18	0	-1.24	1.16720257234727	FALSE
546	102.7	6576.18	6439.37	0	64	64	780	399	309	49712	163081	288	547	129	0	-1.89	1.29126213592233	FALSE
547	102.8	6578.45	6444.68	0	100	66	1058	409	566	54452	160377	346	663	188	0	-1.42	0.722614840989399	FALSE
548	102.9	6580.72	6449.99	27	75	57	963	564	444	73868	168278	307	673	95	0	-1.24	1.27027027027027	FALSE
549	103	6582.99	6455.29	0	49	51	759	593	425	58010	150523	333	677	0	267	-1.39	1.39529411764706	FALSE
550	103.1	6585.26	6460.6	4	85	61	1100	637	454	70571	140267	354	554	254	0	-1.27	1.40308370044053	FALSE
551	103.2	6587.53	6465.9	0	92	41	1072	491	460	45136	140404	336	532	153	0	-1.17	1.06739130434783	FALSE
552	103.3	6589.8	6471.21	0	64	59	981	463	461	38867	139238	493	746	200	0	-1.28	1.00433839479393	FALSE
553	103.4	6592.06	6476.51	18	92	73	909	368	423	34560	148894	476	876	348	164	-0.82	0.869976359338062	FALSE
554	103.5	6594.33	6481.8	35	128	44	1780	445	729	24291	126178	709	1104	231	510	1.2	0.61042524005487	FALSE
555	103.6	6596.6	6487.1	51	116	45	1719	342	653	18800	114205	768	1018	119	338	1.19	0.523736600306279	FALSE
556	103.7	6598.87	6492.39	0	42	60	1152	415	462	47097	138643	478	799	127	302	-1.01	0.898268398268398	FALSE
557	103.8	6601.14	6497.69	10	71	62	878	464	519	61066	160149	278	758	160	355	-1.07	0.89402697495183	FALSE
558	103.9	6603.41	6502.98	0	75	39	994	504	430	71922	160672	341	691	0	11	-1.58	1.17209302325581	FALSE
559	104	6605.68	6508.26	0	79	41	1163	512	501	73764	168208	343	640	29	0	-1.46	1.02195608782435	FALSE
560	104.1	6607.95	6513.55	13	110	51	1131	538	507	64311	172255	334	506	123	147	-0.86	1.06114398422091	FALSE
561	104.2	6610.22	6518.83	8	77	60	1128	470	427	59762	182626	380	645	97	0	-1.46	1.10070257611241	FALSE
562	104.3	6612.49	6524.12	15	82	41	1117	500	503	75020	182511	280	604	249	124	-0.99	0.99403578528827	FALSE
563	104.4	6614.75	6529.4	42	87	49	1535	539	728	79756	144133	445	464	180	0	-0.05	0.740384615384615	FALSE
564	104.5	6617.02	6534.67	0	118	45	1666	823	608	122940	122942	302	271	164	11	-0.87	1.35361842105263	FALSE
565	104.6	6619.29	6539.95	9	113	50	1238	964	523	182806	112809	162	197	0	166	-1.22	1.84321223709369	TRUE
566	104.7	6621.56	6545.22	0	65	42	1156	1064	503	175387	125304	62	92	0	122	-1.66	2.11530815109344	TRUE
567	104.8	6623.83	6550.5	12	91	24	928	680	416	121836	159294	264	85	0	0	-1.21	1.63461538461538	FALSE
568	104.9	6626.1	6555.77	0	74	48	717	711	327	147976	156972	46	98	18	0	-2.24	2.1743119266055	TRUE
569	105	6628.37	6561.03	10	56	78	607	594	268	129374	139714	205	163	0	0	-2.19	2.21641791044776	TRUE
570	105.1	6630.64	6566.3	0	73	54	709	879	306	185968	127645	124	59	0	0	-2.23	2.87254901960784	TRUE
571	105.2	6632.91	6571.57	0	28	76	725	1029	387	206491	125539	59	0	0	0	-2.6	2.65891472868217	TRUE
572	105.3	6635.18	6576.83	0	16	43	685	1127	378	225561	118317	0	0	0	38	-2.44	2.98148148148148	TRUE
573	105.4	6637.44	6582.09	0	7	56	690	1115	248	232824	120250	0	0	0	0	-2.78	4.49596774193548	TRUE
574	105.5	6639.71	6587.35	0	43	40	650	994	431	215839	128985	0	0	0	0	-2.37	2.30626450116009	FALSE
575	105.6	6641.98	6592.6	0	63	70	702	1128	371	213103	121879	27	0	0	0	-2.49	3.04043126684636	FALSE
576	105.7	6644.25	6597.86	0	16	41	524	1044	231	197741	128149	0	0	0	0	-2.59	4.51948051948052	FALSE
577	105.8	6646.52	6603.11	0	29	32	473	1428	308	262728	90252	14	0	0	0	-2.46	4.63636363636364	FALSE
578	105.9	6648.79	6608.36	0	41	29	654	1134	357	244571	100965	0	0	0	0	-2.34	3.17647058823529	FALSE
579	106	6651.06	6613.61	0	34	36	682	796	308	176281	137011	213	0	14	0	-2.06	2.58441558441558	FALSE
580	106.1	6653.33	6618.85	0	28	45	574	984	326	198863	126237	146	0	15	0	-2.29	3.01840490797546	FALSE
581	106.2	6655.6	6624.1	0	29	48	460	1227	235	249406	107272	0	0	0	0	-2.73	5.22127659574468	TRUE
582	106.3	6657.87	6629.34	0	12	41	297	1207	167	250288	102539	0	0	0	0	-2.83	7.22754491017964	TRUE
583	106.4	6660.13	6634.58	0	0	36	212	1562	144	283244	95975	0	0	0	0	-2.9	10.8472222222222	TRUE
584	106.5	6662.4	6639.82	0	23	60	251	1419	199	254471	106283	0	0	0	0	-2.92	7.13065326633166	TRUE
585	106.6	6664.67	6645.06	0	43	66	351	854	200	176781	138210	14	0	0	0	-2.77	4.27	FALSE
586	106.7	6666.94	6650.29	0	27	53	466	863	205	203901	141747	0	0	0	0	-2.81	4.20975609756098	FALSE
587	106.8	6669.21	6655.52	0	18	76	496	853	308	203805	151603	0	0	0	140	-2.78	2.76948051948052	FALSE
588	106.9	6671.48	6660.75	0	40	27	461	870	240	208208	149379	39	0	0	0	-2.5	3.625	FALSE
589	107	6673.75	6665.98	0	18	16	419	854	259	181883	178525	29	0	0	0	-2.47	3.2972972972973	FALSE
590	107.1	6676.02	6671.21	0	32	60	455	702	228	146732	185213	0	32	0	0	-2.79	3.07894736842105	FALSE
591	107.2	6678.29	6676.43	0	25	39	405	564	151	114884	202295	0	263	0	0	-2.77	3.73509933774834	FALSE
592	107.3	6680.56	6681.66	0	31	66	431	624	299	105634	204143	36	203	0	0	-2.73	2.08695652173913	FALSE
593	107.4	6682.82	6686.88	0	24	50	448	577	198	95238	201675	37	155	0	0	-2.63	2.91414141414141	FALSE
594	107.5	6685.09	6692.1	0	24	65	410	465	239	74007	207696	237	375	84	0	-2.46	1.94560669456067	FALSE
595	107.6	6687.36	6697.31	0	40	68	494	456	242	89998	214677	78	423	0	0	-2.79	1.88429752066116	FALSE
596	107.7	6689.63	6702.53	11	34	32	470	467	206	79235	206881	171	329	71	0	-2.04	2.26699029126214	FALSE
597	107.8	6691.9	6707.74	0	25	69	550	411	311	69484	195906	268	384	121	0	-2.29	1.32154340836013	FALSE
598	107.9	6694.17	6712.95	0	33	64	566	439	230	66792	204523	124	399	0	0	-2.57	1.90869565217391	FALSE
599	108	6696.44	6718.16	0	62	53	499	431	213	51831	213516	203	393	185	0	-2.14	2.02347417840376	FALSE
600	108.1	6698.71	6723.37	0	49	58	367	307	198	38971	195421	241	310	97	0	-2.19	1.55050505050505	FALSE
601	108.2	6700.98	6728.57	0	25	58	398	342	122	34554	196885	213	379	84	0	-2.37	2.80327868852459	FALSE
602	108.3	6703.25	6733.77	13	30	70	433	348	202	36565	210213	148	461	0	0	-2.37	1.72277227722772	FALSE
603	108.4	6705.51	6738.98	22	44	68	539	353	277	45333	205981	199	560	115	0	-1.96	1.27436823104693	FALSE
604	108.5	6707.78	6744.17	0	30	63	545	340	249	39330	206355	210	311	0	0	-2.32	1.36546184738956	FALSE
605	108.6	6710.05	6749.37	0	100	82	562	333	303	42299	218485	140	473	25	0	-2.4	1.0990099009901	FALSE
606	108.7	6712.32	6754.57	6	45	58	552	330	250	43577	211074	215	591	153	0	-2.16	1.32	FALSE
607	108.8	6714.59	6759.76	17	62	56	464	360	203	46406	191232	206	562	132	0	-1.91	1.77339901477833	FALSE
608	108.9	6716.86	6764.95	0	23	48	587	453	269	55408	215764	186	448	0	0	-2.34	1.68401486988848	FALSE
609	109	6719.13	6770.14	18	71	76	687	372	215	50735	212485	131	355	46	0	-2.09	1.73023255813953	FALSE
610	109.1	6721.4	6775.33	0	55	85	685	385	283	36924	193918	199	463	26	0	-2.35	1.36042402826855	FALSE
611	109.2	6723.67	6780.51	0	46	45	688	324	342	32761	201373	270	668	172	0	-1.91	0.947368421052632	FALSE
612	109.3	6725.94	6785.69	0	67	92	597	281	364	31427	204749	149	640	25	0	-2.53	0.771978021978022	FALSE
613	109.4	6728.2	6790.88	0	50	92	567	255	335	26490	204451	191	644	93	0	-2.51	0.761194029850746	FALSE
614	109.5	6730.47	6796.05	13	38	60	657	345	362	32337	201453	228	497	0	0	-1.91	0.953038674033149	FALSE
615	109.6	6732.74	6801.23	12	47	69	735	337	357	35211	203048	270	581	146	0	-1.85	0.943977591036415	FALSE
616	109.7	6735.01	6806.41	0	51	63	780	307	258	35245	210177	226	585	76	0	-2.21	1.18992248062015	FALSE
617	109.8	6737.28	6811.58	0	51	41	707	288	298	27715	213979	270	695	189	0	-1.91	0.966442953020134	FALSE
618	109.9	6739.55	6816.75	0	49	71	572	330	256	30555	215073	214	613	133	0	-2.34	1.2890625	FALSE
619	110	6741.82	6821.92	14	53	56	518	315	231	29874	216944	134	546	12	0	-2.15	1.36363636363636	FALSE
620	110.1	6744.09	6827.09	16	65	43	670	299	284	28000	223803	127	585	139	0	-1.82	1.05281690140845	FALSE
621	110.2	6746.36	6832.25	14	73	66	581	272	255	24537	214550	172	520	214	0	-1.91	1.06666666666667	FALSE
622	110.3	6748.63	6837.42	0	42	80	478	332	237	30080	204800	215	657	0	0	-2.57	1.40084388185654	FALSE
623	110.4	6750.89	6842.58	33	88	116	711	346	384	33677	204185	176	527	0	0	-1.92	0.901041666666667	FALSE
624	110.5	6753.16	6847.74	14	73	69	631	347	239	36688	212915	158	535	86	0	-2.06	1.45188284518828	FALSE
625	110.6	6755.43	6852.89	19	62	88	668	335	308	30422	210637	188	586	147	0	-2.02	1.08766233766234	FALSE
626	110.7	6757.7	6858.05	0	60	64	575	322	329	28063	210787	257	537	66	0	-2.11	0.978723404255319	FALSE
627	110.8	6759.97	6863.2	10	52	78	511	305	236	37999	202118	267	427	64	0	-2.14	1.29237288135593	FALSE
628	110.9	6762.24	6868.35	0	19	34	475	334	244	44579	201021	174	384	231	0	-2.08	1.36885245901639	FALSE
629	111	6764.51	6873.5	0	44	68	606	428	318	49944	231854	122	662	0	0	-2.61	1.34591194968553	FALSE
630	111.1	6766.78	6878.65	7	86	62	584	336	316	38332	240714	198	694	24	0	-2.19	1.06329113924051	FALSE
631	111.2	6769.05	6883.8	11	80	74	657	288	231	27265	200161	252	509	76	0	-1.94	1.24675324675325	FALSE
632	111.3	6771.32	6888.94	0	57	37	730	248	270	18538	176368	329	426	0	0	-1.66	0.918518518518519	FALSE
633	111.4	6773.58	6894.08	0	55	83	550	265	279	23897	186002	262	710	107	0	-2.32	0.949820788530466	FALSE
634	111.5	6775.85	6899.22	0	78	88	753	357	377	28969	193735	244	546	0	45	-2.1	0.946949602122016	FALSE
635	111.6	6778.12	6904.36	0	47	65	826	302	303	37350	196222	229	597	0	0	-2.21	0.996699669966997	FALSE
636	111.7	6780.39	6909.49	13	33	43	1011	475	392	73231	198026	199	501	0	97	-1.65	1.21173469387755	FALSE
637	111.8	6782.66	6914.63	15	61	68	1071	540	276	83493	206888	204	576	198	112	-1.74	1.95652173913043	TRUE
638	111.9	6784.93	6919.76	0	60	46	1048	656	389	122070	187480	81	224	0	334	-1.64	1.68637532133676	TRUE
639	112	6787.2	6924.89	0	29	40	802	652	354	113931	210461	119	529	0	0	-2.41	1.84180790960452	FALSE
640	112.1	6789.47	6930.02	0	61	88	752	511	181	77543	237451	56	570	0	45	-2.87	2.8232044198895	TRUE
641	112.2	6791.74	6935.14	0	90	63	804	498	197	59385	231524	101	658	110	0	-2.41	2.52791878172589	TRUE
642	112.3	6794.01	6940.26	0	82	77	818	344	372	31068	226396	196	735	26	0	-2.28	0.924731182795699	FALSE
643	112.4	6796.27	6945.39	0	93	83	794	302	319	22518	220491	154	758	248	0	-2.23	0.946708463949843	FALSE
644	112.5	6798.54	6950.51	0	54	82	672	295	309	20078	232584	106	768	141	0	-2.57	0.954692556634304	FALSE
645	112.6	6800.81	6955.62	6	63	89	528	302	173	14811	219611	154	473	0	0	-2.48	1.74566473988439	FALSE
646	112.7	6803.08	6960.74	11	28	67	565	268	208	19543	227372	127	555	74	0	-2.36	1.28846153846154	FALSE
647	112.8	6805.35	6965.85	0	74	78	601	296	285	21294	225731	144	768	0	0	-2.54	1.03859649122807	FALSE
648	112.9	6807.62	6970.97	31	48	79	552	257	269	18325	229205	202	701	50	0	-1.96	0.955390334572491	FALSE
649	113	6809.89	6976.07	0	78	85	485	257	191	18443	224416	152	706	74	0	-2.61	1.3455497382199	FALSE
650	113.1	6812.16	6981.18	0	63	61	531	228	207	13522	211711	191	636	9	0	-2.33	1.10144927536232	FALSE
651	113.2	6814.43	6986.29	0	62	94	577	230	276	12782	211645	322	469	228	0	-2.15	0.833333333333333	FALSE
652	113.3	6816.7	6991.39	10	27	72	578	287	224	28355	206988	240	388	117	0	-2.12	1.28125	FALSE
653	113.4	6818.96	6996.49	0	30	78	504	395	290	59473	220040	162	469	48	0	-2.65	1.36206896551724	FALSE
654	113.5	6821.23	7001.59	0	10	57	559	501	298	102831	210390	45	269	126	0	-2.65	1.68120805369128	FALSE
655	113.6	6823.5	7006.69	13	59	106	372	472	128	79639	241637	50	353	0	0	-2.99	3.6875	TRUE
656	113.7	6825.77	7011.79	11	30	46	396	467	254	80525	247970	78	385	0	0	-2.49	1.83858267716535	FALSE
657	113.8	6828.04	7016.88	0	46	30	536	446	200	79847	237563	97	566	0	25	-2.48	2.23	FALSE
658	113.9	6830.31	7021.97	0	49	29	572	439	333	65727	220529	81	378	0	0	-2.21	1.31831831831832	FALSE
659	114	6832.58	7027.06	0	25	73	639	622	280	99196	209119	96	302	18	79	-2.57	2.22142857142857	FALSE
660	114.1	6834.85	7032.15	0	24	65	475	445	235	73384	211097	134	340	0	0	-2.64	1.8936170212766	FALSE
661	114.2	6837.12	7037.24	0	31	63	411	470	201	76159	211826	76	462	0	0	-2.79	2.33830845771144	FALSE
662	114.3	6839.39	7042.32	6	42	91	527	461	270	58741	232950	111	614	58	244	-2.41	1.70740740740741	FALSE
663	114.4	6841.65	7047.4	0	17	77	406	447	221	66530	229783	126	415	0	0	-2.87	2.02262443438914	FALSE
664	114.5	6843.92	7052.48	0	37	51	502	524	169	67187	261700	93	677	0	0	-2.82	3.10059171597633	TRUE
665	114.6	6846.19	7057.56	0	72	73	646	365	269	42604	255117	59	719	36	0	-2.72	1.35687732342007	FALSE
666	114.7	6848.46	7062.64	0	35	59	596	308	249	34074	248045	153	656	88	0	-2.53	1.23694779116466	FALSE
667	114.8	6850.73	7067.71	0	68	70	595	351	183	32215	252939	120	783	49	6	-2.68	1.91803278688525	FALSE
668	114.9	6853	7072.78	0	32	56	511	383	203	36775	251305	73	686	0	0	-2.77	1.88669950738916	FALSE
669	115	6855.27	7077.85	0	28	55	446	339	295	28032	258009	194	719	33	0	-2.54	1.14915254237288	FALSE
670	115.1	6857.54	7082.92	0	58	70	490	406	220	40742	256081	167	555	0	12	-2.61	1.84545454545455	FALSE
671	115.2	6859.81	7087.99	39	69	76	554	438	289	59888	239917	102	420	0	0	-1.9	1.51557093425606	FALSE
672	115.3	6862.08	7093.05	29	59	68	453	350	211	47275	251138	140	669	0	43	-2.15	1.65876777251185	FALSE
673	115.4	6864.34	7098.12	0	59	53	692	438	393	59207	241122	124	593	0	0	-2.37	1.11450381679389	FALSE
674	115.5	6866.61	7103.18	7	77	72	670	521	320	68328	234870	184	493	83	209	-1.92	1.628125	FALSE
675	115.6	6868.88	7108.23	0	38	63	748	511	274	69519	268954	75	668	27	0	-2.79	1.86496350364964	FALSE
676	115.7	6871.15	7113.29	0	55	37	707	403	279	52915	302260	57	1025	0	0	-2.77	1.44444444444444	FALSE
677	115.8	6873.42	7118.35	0	79	55	689	445	322	56639	284064	137	829	163	0	-2.46	1.38198757763975	FALSE
678	115.9	6875.69	7123.4	15	69	65	693	421	287	51033	270851	71	773	0	20	-2.43	1.46689895470383	FALSE
679	116	6877.96	7128.45	20	54	40	731	435	361	51190	274395	170	873	0	0	-2.04	1.20498614958449	FALSE
680	116.1	6880.23	7133.5	21	90	55	744	389	344	54562	220355	226	797	143	0	-1.7	1.13081395348837	FALSE
681	116.2	6882.5	7138.54	9	26	52	694	426	323	57960	211176	296	707	0	0	-2.08	1.31888544891641	FALSE
682	116.3	6884.77	7143.59	14	84	79	1063	434	423	50720	213693	254	764	6	140	-1.67	1.02600472813239	FALSE
683	116.4	6887.03	7148.63	0	89	62	1279	463	451	47357	224337	232	926	89	30	-1.87	1.02660753880266	FALSE
684	116.5	6889.3	7153.67	5	88	61	1061	438	413	47450	234757	269	938	163	0	-1.87	1.06053268765133	FALSE
685	116.6	6891.57	7158.71	0	60	37	1011	414	412	52927	234187	182	816	21	232	-1.73	1.00485436893204	FALSE
686	116.7	6893.84	7163.75	0	114	70	1185	482	480	56776	238461	170	1105	133	193	-1.85	1.00416666666667	FALSE
687	116.8	6896.11	7168.78	17	115	61	1435	434	586	46456	207810	356	1033	146	183	-0.88	0.74061433447099	FALSE
688	116.9	6898.38	7173.81	12	94	25	1418	443	556	46617	208610	359	1119	11	51	-1.07	0.796762589928058	FALSE
689	117	6900.65	7178.84	0	119	67	1563	429	580	50381	224196	266	1076	65	481	-1.03	0.739655172413793	FALSE
690	117.1	6902.92	7183.87	0	89	58	1274	389	609	37463	214178	347	939	120	245	-1.19	0.638752052545156	FALSE
691	117.2	6905.19	7188.9	0	93	59	1223	444	480	45077	212269	314	961	11	197	-1.51	0.925	FALSE
692	117.3	6907.46	7193.92	6	52	29	1140	429	481	57233	210514	306	860	48	141	-1.38	0.891891891891892	FALSE
693	117.4	6909.72	7198.95	13	109	44	1383	508	551	57953	212741	228	721	83	175	-1	0.921960072595281	FALSE
694	117.5	6911.99	7203.97	0	103	56	1389	538	597	66665	222608	271	957	178	100	-1.48	0.901172529313233	FALSE
695	117.6	6914.26	7208.98	0	69	55	1051	515	389	72078	252097	139	908	47	85	-2.25	1.32390745501285	FALSE
696	117.7	6916.53	7214	0	50	38	961	398	377	49435	302239	103	986	7	0	-2.53	1.05570291777188	FALSE
697	117.8	6918.8	7219.02	6	58	33	937	393	518	51421	293338	170	1008	51	0	-2.12	0.758687258687259	FALSE
698	117.9	6921.07	7224.03	0	93	80	1165	444	465	48110	259543	224	818	67	0	-2.18	0.954838709677419	FALSE
699	118	6923.34	7229.04	14	89	67	1364	355	492	43397	271041	131	914	0	28	-1.94	0.721544715447154	FALSE
700	118.1	6925.61	7234.05	0	108	68	1246	466	451	41040	317100	119	1011	0	0	-2.41	1.03325942350333	FALSE
701	118.2	6927.88	7239.06	0	68	40	1110	404	515	46441	300999	210	910	0	0	-2.12	0.784466019417476	FALSE
702	118.3	6930.15	7244.06	0	58	54	842	390	430	50508	289328	89	822	25	19	-2.52	0.906976744186046	FALSE
703	118.4	6932.41	7249.06	17	99	65	821	391	480	46985	301926	0	864	136	0	-2.25	0.814583333333333	FALSE
704	118.5	6934.68	7254.06	6	92	62	888	449	453	45865	328413	4	1080	62	0	-2.64	0.991169977924945	FALSE
705	118.6	6936.95	7259.06	0	55	61	777	379	372	48969	296317	91	678	0	137	-2.46	1.01881720430108	FALSE
706	118.7	6939.22	7264.06	0	61	66	859	471	372	59799	279373	201	745	0	0	-2.49	1.26612903225806	TRUE
707	118.8	6941.49	7269.06	5	40	58	777	499	408	66344	273096	106	726	117	0	-2.45	1.22303921568627	FALSE
708	118.9	6943.76	7274.05	0	58	49	738	463	379	65129	299578	41	907	44	82	-2.63	1.22163588390501	FALSE
709	119	6946.03	7279.04	22	46	70	750	425	430	59791	298017	113	903	89	0	-2.37	0.988372093023256	FALSE
710	119.1	6948.3	7284.03	0	51	58	624	430	441	63838	266369	104	758	11	0	-2.61	0.975056689342404	FALSE
711	119.2	6950.57	7289.02	5	63	46	634	455	306	59106	268829	64	821	0	0	-2.55	1.48692810457516	TRUE
712	119.3	6952.84	7294	4	87	42	853	495	366	63943	278910	93	727	0	0	-2.28	1.35245901639344	FALSE
713	119.4	6955.1	7298.98	8	79	67	718	393	344	47738	275969	163	731	97	0	-2.31	1.14244186046512	FALSE
714	119.5	6957.37	7303.96	5	73	45	904	374	396	56104	266718	0	812	0	0	-2.43	0.944444444444444	FALSE
715	119.6	6959.64	7308.94	4	61	23	821	491	384	59185	289206	41	924	0	0	-2.37	1.27864583333333	FALSE
716	119.7	6961.91	7313.92	0	56	54	990	402	330	58047	273784	147	716	102	33	-2.34	1.21818181818182	FALSE
717	119.8	6964.18	7318.9	0	62	68	839	518	439	73419	260646	111	729	0	0	-2.57	1.17995444191344	FALSE
718	119.9	6966.45	7323.87	0	59	55	742	429	401	51461	271873	204	895	0	0	-2.44	1.06982543640898	FALSE
719	120	6968.72	7328.84	19	79	55	920	457	379	55447	244310	144	730	52	0	-1.88	1.20580474934037	FALSE
720	120.1	6970.99	7333.81	0	105	81	1111	448	423	49422	239936	191	794	46	0	-2.19	1.05910165484634	FALSE
721	120.2	6973.26	7338.78	0	86	72	1021	440	420	51021	269540	107	772	0	0	-2.45	1.04761904761905	FALSE
722	120.3	6975.53	7343.74	0	89	70	899	441	403	65613	282732	93	775	0	0	-2.6	1.09429280397022	FALSE
723	120.4	6977.79	7348.7	0	68	57	881	417	423	68871	301136	84	960	0	193	-2.44	0.985815602836879	FALSE
724	120.5	6980.06	7353.67	0	78	88	935	467	448	57038	282515	88	982	65	129	-2.57	1.04241071428571	FALSE
725	120.6	6982.33	7358.63	9	63	50	1074	426	435	51335	271492	244	894	0	0	-2.01	0.979310344827586	FALSE
726	120.7	6984.6	7363.58	0	50	42	989	375	565	53133	257014	182	835	24	266	-1.73	0.663716814159292	TRUE
727	120.8	6986.87	7368.54	0	82	69	1114	436	510	36819	236695	187	997	5	188	-1.9	0.854901960784314	FALSE
728	120.9	6989.14	7373.49	7	64	61	952	380	447	27340	230520	209	943	146	0	-1.95	0.850111856823266	FALSE
729	121	6991.41	7378.44	24	88	60	970	336	473	28686	244420	241	932	23	75	-1.5	0.710359408033827	FALSE
730	121.1	6993.68	7383.39	0	75	94	986	343	476	35549	252858	242	1073	0	0	-2.51	0.720588235294118	FALSE
731	121.2	6995.95	7388.34	8	83	74	972	365	468	29617	260851	354	850	97	0	-1.84	0.77991452991453	FALSE
732	121.3	6998.22	7393.29	28	67	56	867	410	449	42682	268345	193	908	50	0	-1.77	0.913140311804009	FALSE
733	121.4	7000.48	7398.23	11	66	40	828	434	248	50932	249417	130	702	29	0	-2.1	1.75	TRUE
734	121.5	7002.75	7403.17	15	60	49	702	420	275	40615	248194	156	735	68	0	-2.06	1.52727272727273	FALSE
735	121.6	7005.02	7408.11	16	68	86	759	315	312	23810	241563	162	617	0	0	-2.21	1.00961538461538	FALSE
736	121.7	7007.29	7413.05	0	73	57	632	286	339	18477	280179	78	939	0	0	-2.62	0.843657817109145	FALSE
737	121.8	7009.56	7417.98	30	27	93	638	333	338	22789	279248	0	920	76	0	-2.59	0.985207100591716	FALSE
738	121.9	7011.83	7422.92	37	95	52	816	309	376	21462	257138	140	746	34	0	-1.47	0.821808510638298	FALSE
739	122	7014.1	7427.85	21	47	80	715	291	338	16270	253419	81	762	0	0	-2.32	0.86094674556213	FALSE
740	122.1	7016.37	7432.78	0	59	64	781	249	326	11638	252262	160	834	72	0	-2.38	0.763803680981595	FALSE
741	122.2	7018.64	7437.71	28	68	43	778	285	366	15948	237409	102	750	279	0	-1.5	0.778688524590164	FALSE
742	122.3	7020.91	7442.63	24	64	51	666	275	294	14232	238120	107	680	73	0	-1.84	0.935374149659864	FALSE
743	122.4	7023.17	7447.55	29	60	86	470	244	238	7426	216846	190	643	34	0	-2	1.02521008403361	FALSE
744	122.5	7025.44	7452.48	7	62	62	496	261	244	11967	201321	221	422	96	0	-1.96	1.06967213114754	FALSE
745	122.6	7027.71	7457.4	19	64	81	446	264	213	6745	195691	283	753	153	0	-1.92	1.23943661971831	TRUE
746	122.7	7029.98	7462.31	0	54	110	526	240	267	5106	190033	433	745	0	0	-2.36	0.898876404494382	FALSE
747	122.8	7032.25	7467.23	29	58	65	635	262	306	6034	189331	310	564	42	0	-1.41	0.856209150326797	FALSE
748	122.9	7034.52	7472.14	7	66	74	731	267	354	7553	195730	423	668	0	0	-1.73	0.754237288135593	FALSE
749	123	7036.79	7477.05	12	92	88	900	203	326	8985	196580	382	709	240	0	-1.58	0.622699386503067	FALSE
750	123.1	7039.06	7481.96	7	54	45	875	251	273	9561	179353	360	893	62	0	-1.65	0.919413919413919	FALSE
751	123.2	7041.33	7486.87	0	29	40	674	235	327	8081	154578	488	622	0	0	-1.52	0.718654434250764	FALSE
752	123.3	7043.6	7491.78	19	47	57	710	210	364	6685	158289	512	683	164	0	-1.11	0.576923076923077	FALSE
753	123.4	7045.86	7496.68	18	65	86	869	260	373	8266	163025	557	645	60	34	-1.2	0.697050938337802	FALSE
754	123.5	7048.13	7501.58	16	65	22	865	260	387	10335	154919	519	577	174	0	-0.65	0.671834625322997	FALSE
755	123.6	7050.4	7506.48	5	63	61	879	243	422	10419	151046	536	610	134	0	-1.18	0.575829383886256	FALSE
756	123.7	7052.67	7511.38	22	64	90	756	269	292	11234	154729	549	564	52	0	-1.28	0.921232876712329	FALSE
757	123.8	7054.94	7516.28	11	39	63	663	293	273	20157	182290	458	453	67	0	-1.56	1.07326007326007	FALSE
758	123.9	7057.21	7521.17	4	66	58	700	366	275	35583	204019	322	512	133	0	-1.82	1.33090909090909	FALSE
759	124	7059.48	7526.06	11	84	53	713	505	255	53877	231978	248	378	28	0	-1.82	1.98039215686275	TRUE
760	124.1	7063.49	7530.95	0	45	64	487	657	247	82396	235944	63	240	0	0	-2.65	2.65991902834008	TRUE
761	124.2	7067.49	7535.84	0	42	28	478	1096	210	140152	227037	0	192	0	0	-2.53	5.21904761904762	TRUE
762	124.3	7071.5	7540.73	0	11	33	341	1662	275	201497	203025	0	0	0	0	-2.62	6.04363636363636	TRUE
763	124.4	7075.51	7545.61	0	0	54	379	1832	196	227632	200194	0	0	0	0	-2.94	9.3469387755102	TRUE
764	124.5	7079.51	7550.49	6	18	62	434	1429	331	179039	199923	8	0	0	32	-2.57	4.31722054380665	TRUE
765	124.6	7083.52	7555.37	0	34	51	548	1409	277	167225	213426	75	87	0	0	-2.51	5.08664259927798	TRUE
766	124.7	7087.53	7560.25	21	57	58	583	939	302	127651	231071	45	174	0	0	-2.18	3.10927152317881	TRUE
767	124.8	7091.53	7565.13	0	45	66	631	691	339	87242	253127	203	372	0	0	-2.46	2.03834808259587	FALSE
768	124.9	7095.54	7570	0	24	63	478	763	284	102027	246025	91	335	117	80	-2.58	2.68661971830986	FALSE
769	125	7099.55	7574.87	0	0	30	364	991	172	134455	235564	13	242	0	0	-2.8	5.76162790697674	FALSE
770	125.1	7103.56	7579.75	0	11	30	267	1344	90	180459	202846	0	149	0	89	-2.71	14.9333333333333	TRUE
771	125.2	7107.56	7584.61	0	0	8	169	993	95	137993	211364	12	164	0	0	-2.65	10.4526315789474	TRUE
772	125.3	7111.57	7589.48	15	31	43	261	830	131	116749	208113	33	197	0	0	-2.45	6.33587786259542	FALSE
773	125.4	7115.58	7594.34	7	68	42	398	684	218	103008	210675	111	182	0	0	-2.22	3.13761467889908	FALSE
774	125.5	7119.58	7599.21	19	42	39	490	582	321	86336	196281	279	160	0	0	-1.62	1.81308411214953	FALSE
775	125.6	7123.59	7604.07	0	48	76	370	603	291	72989	194233	268	351	159	0	-2.26	2.07216494845361	FALSE
776	125.7	7127.6	7608.92	0	11	40	363	976	213	126467	192535	11	200	0	0	-2.65	4.58215962441315	FALSE
777	125.8	7131.6	7613.78	0	34	53	308	1058	194	133391	213503	104	92	0	7	-2.6	5.45360824742268	FALSE
778	125.9	7135.61	7618.64	0	0	54	169	1497	196	171034	202411	0	0	0	0	-2.88	7.63775510204082	FALSE
779	126	7139.62	7623.49	0	27	44	274	1273	251	164365	221737	0	0	0	0	-2.71	5.07171314741036	FALSE
780	126.1	7143.63	7628.34	0	21	54	420	914	184	127663	237614	0	198	0	0	-2.91	4.96739130434783	FALSE
781	126.2	7147.63	7633.19	0	35	38	324	913	220	107741	264001	0	382	0	0	-2.8	4.15	FALSE
782	126.3	7151.64	7638.03	0	51	48	362	741	193	101896	284124	0	452	0	77	-2.84	3.83937823834197	FALSE
783	126.4	7155.65	7642.88	0	41	45	502	742	274	84124	279243	61	606	0	0	-2.74	2.70802919708029	FALSE
784	126.5	7159.65	7647.72	0	58	32	565	766	317	92090	276958	70	525	0	0	-2.49	2.41640378548896	FALSE
785	126.6	7163.66	7652.56	0	15	70	605	892	338	99362	258649	53	519	107	0	-2.83	2.63905325443787	FALSE
786	126.7	7167.67	7657.4	5	25	20	589	1039	227	120938	255483	26	459	0	0	-2.48	4.57709251101322	FALSE
787	126.8	7171.67	7662.24	0	34	31	618	934	252	117869	255092	16	370	0	0	-2.59	3.70634920634921	FALSE
788	126.9	7175.68	7667.07	0	27	70	703	919	318	116050	247760	8	399	0	0	-2.87	2.88993710691824	FALSE
789	127	7179.69	7671.9	0	37	72	573	752	291	91708	272645	49	511	0	0	-2.94	2.58419243986254	FALSE
790	127.1	7183.7	7676.73	0	39	38	447	745	268	97087	251082	45	358	0	0	-2.6	2.77985074626866	FALSE
791	127.2	7187.7	7681.56	0	28	54	494	809	303	106190	240202	116	409	0	0	-2.64	2.66996699669967	FALSE
792	127.3	7191.71	7686.39	0	44	29	578	922	304	105389	232057	61	464	44	42	-2.29	3.03289473684211	FALSE
793	127.4	7195.72	7691.21	0	61	39	690	976	275	118297	234358	30	508	0	0	-2.5	3.54909090909091	FALSE
794	127.5	7199.72	7696.04	5	40	25	551	875	237	103723	228836	44	448	0	0	-2.34	3.69198312236287	FALSE
795	127.6	7203.73	7700.86	0	43	56	587	887	310	105943	236589	38	322	4	0	-2.6	2.86129032258065	FALSE
796	127.7	7207.74	7705.68	0	38	62	639	943	331	107006	239247	53	406	6	0	-2.65	2.84894259818731	FALSE
797	127.8	7211.74	7710.49	0	25	74	560	918	313	95173	269532	17	523	0	0	-2.99	2.93290734824281	FALSE
798	127.9	7215.75	7715.31	0	28	55	335	640	233	70300	313130	26	768	0	0	-3.16	2.74678111587983	FALSE
799	128	7219.76	7720.12	0	16	42	323	729	232	87687	308105	0	635	0	9	-3.09	3.14224137931034	FALSE
800	128.1	7223.77	7724.93	0	72	62	479	902	178	119560	264600	0	451	0	274	-2.55	5.06741573033708	TRUE
801	128.2	7227.77	7729.74	0	26	41	472	1144	303	153142	244419	0	189	0	0	-2.72	3.77557755775578	TRUE
802	128.3	7231.78	7734.55	0	32	43	431	1142	300	155868	247880	0	70	0	0	-2.7	3.80666666666667	FALSE
803	128.4	7235.79	7739.35	10	57	31	549	1212	232	146226	250502	0	239	0	0	-2.36	5.22413793103448	TRUE
804	128.5	7239.79	7744.15	0	49	57	739	1016	422	139012	226377	0	166	0	0	-2.5	2.40758293838863	FALSE
805	128.6	7243.8	7748.96	5	74	50	717	1138	380	184796	197277	7	15	0	0	-2.3	2.99473684210526	FALSE
806	128.7	7247.81	7753.75	0	31	25	596	1254	313	187305	204250	0	34	0	0	-2.44	4.00638977635783	TRUE
807	128.8	7251.81	7758.55	0	42	23	547	1168	331	177876	211419	0	0	0	101	-2.23	3.52870090634441	FALSE
808	128.9	7255.82	7763.35	0	25	41	510	1290	231	189049	197080	0	0	0	0	-2.65	5.58441558441558	TRUE
809	129	7259.83	7768.14	0	12	35	439	1679	218	234563	166390	0	0	0	0	-2.67	7.70183486238532	TRUE
810	129.1	7263.84	7772.93	0	0	28	230	2401	215	301700	132860	0	0	0	0	-2.71	11.1674418604651	TRUE
811	129.2	7267.84	7777.72	0	0	44	345	2217	217	305479	144277	0	0	0	76	-2.8	10.2165898617512	TRUE
812	129.3	7271.85	7782.51	0	0	23	393	2065	252	288283	149882	0	0	0	0	-2.67	8.19444444444444	TRUE
813	129.4	7275.86	7787.29	0	0	0	378	1755	242	266762	168773	0	0	0	11	-2.52	7.25206611570248	TRUE
814	129.5	7279.86	7792.07	0	40	68	416	1554	253	222437	214073	0	0	0	0	-2.97	6.14229249011858	FALSE
815	129.6	7283.87	7796.86	0	19	34	369	1415	171	216987	216561	0	0	0	0	-2.85	8.27485380116959	FALSE
816	129.7	7287.88	7801.63	0	22	0	327	1176	206	186269	250067	0	161	0	0	-2.64	5.70873786407767	FALSE
817	129.8	7291.88	7806.41	0	19	23	337	1426	264	224567	212881	0	0	0	0	-2.71	5.40151515151515	FALSE
818	129.9	7295.89	7811.19	0	29	16	455	1325	197	200766	216998	0	0	0	0	-2.57	6.7258883248731	FALSE
819	130	7299.9	7815.96	0	17	49	379	1087	194	176904	210214	89	0	0	105	-2.6	5.60309278350515	FALSE
820	130.1	7303.91	7820.73	0	23	37	312	1265	172	213899	195442	0	0	0	0	-2.85	7.3546511627907	FALSE
821	130.2	7307.91	7825.5	0	23	30	319	1406	170	227890	199117	0	0	0	0	-2.82	8.27058823529412	FALSE
822	130.3	7311.92	7830.27	0	0	0	288	1389	268	237894	198799	0	0	0	0	-2.62	5.18283582089552	FALSE
823	130.4	7315.93	7835.03	0	20	39	345	1491	198	242812	194993	0	0	0	0	-2.9	7.53030303030303	FALSE
824	130.5	7319.93	7839.8	0	7	6	316	1283	187	222367	197822	0	0	0	0	-2.66	6.86096256684492	FALSE
825	130.6	7323.94	7844.56	0	5	38	431	1332	245	220047	191370	0	0	0	0	-2.81	5.43673469387755	FALSE
826	130.7	7327.95	7849.32	0	0	35	342	1164	274	222428	185279	0	0	0	0	-2.86	4.24817518248175	FALSE
827	130.8	7331.95	7854.07	0	13	25	368	1111	244	197761	199326	0	0	0	0	-2.69	4.55327868852459	FALSE
828	130.9	7335.96	7858.83	0	44	60	467	995	293	166379	213677	0	84	0	37	-2.74	3.39590443686007	FALSE
829	131	7339.97	7863.58	0	44	38	511	987	260	169261	223529	0	56	0	75	-2.54	3.79615384615385	FALSE
830	131.1	7343.98	7868.33	0	16	29	314	1028	237	183485	201286	0	0	0	9	-2.7	4.33755274261603	FALSE
831	131.2	7347.98	7873.08	0	41	35	298	1026	127	200789	192504	0	0	52	0	-2.78	8.07874015748031	FALSE
832	131.3	7351.99	7877.83	0	22	60	539	792	199	162530	202676	57	0	0	67	-2.72	3.97989949748744	FALSE
833	131.4	7356	7882.58	0	36	57	495	851	348	162724	210054	98	0	0	0	-2.58	2.44540229885057	FALSE
834	131.5	7360	7887.32	0	0	0	426	933	261	175769	221174	0	0	0	64	-2.42	3.57471264367816	FALSE
835	131.6	7364.01	7892.06	0	24	30	423	942	208	165425	225996	34	156	0	0	-2.72	4.52884615384615	FALSE
836	131.7	7368.02	7896.8	0	35	66	566	840	245	159017	209651	44	18	0	0	-2.79	3.42857142857143	FALSE
837	131.8	7372.02	7901.54	0	0	24	595	888	345	163439	205536	21	219	0	63	-2.48	2.57391304347826	FALSE
838	131.9	7376.03	7906.27	0	53	37	532	825	298	128777	207386	17	287	0	110	-2.32	2.76845637583893	FALSE
839	132	7380.04	7911.01	0	47	30	599	800	192	120099	206772	79	316	0	0	-2.39	4.16666666666667	FALSE
840	132.1	7384.05	7915.74	10	77	45	786	624	363	89712	200527	149	455	0	0	-1.9	1.71900826446281	TRUE
841	132.2	7388.05	7920.47	0	76	73	751	691	359	82147	196933	158	658	7	0	-2.36	1.92479108635097	TRUE
842	132.3	7392.06	7925.2	0	25	55	654	790	359	109992	184625	33	392	0	0	-2.53	2.20055710306407	FALSE
843	132.4	7396.07	7929.92	0	33	26	556	809	295	133879	193543	0	290	0	0	-2.45	2.74237288135593	FALSE
844	132.5	7400.07	7934.65	0	33	36	486	829	219	134385	195167	17	311	0	0	-2.61	3.78538812785388	FALSE
845	132.6	7404.08	7939.37	7	23	61	386	1012	162	172045	182063	0	48	0	0	-2.79	6.24691358024691	TRUE
846	132.7	7408.09	7944.09	0	4	22	445	759	213	138694	195474	0	212	0	0	-2.63	3.56338028169014	FALSE
847	132.8	7412.09	7948.81	0	20	67	433	812	253	136307	203212	0	315	0	0	-2.98	3.20948616600791	FALSE
848	132.9	7416.1	7953.52	0	33	15	410	1058	268	181079	190750	0	144	0	0	-2.49	3.94776119402985	FALSE
849	133	7420.11	7958.23	0	42	68	399	936	260	153917	202785	27	219	0	0	-2.88	3.6	FALSE
850	133.1	7424.12	7962.95	0	43	47	412	880	194	129477	200372	115	271	0	0	-2.55	4.5360824742268	FALSE
851	133.2	7428.12	7967.66	0	16	12	692	963	329	151974	180954	84	204	0	0	-2.16	2.92705167173252	FALSE
852	133.3	7432.13	7972.36	0	53	16	918	779	397	137211	162699	221	331	17	0	-1.72	1.96221662468514	FALSE
853	133.4	7436.14	7977.07	0	25	64	802	1052	442	156439	159152	207	256	0	0	-2.23	2.38009049773756	FALSE
854	133.5	7440.14	7981.77	0	46	33	752	1043	415	178756	157738	20	0	0	0	-2.16	2.51325301204819	FALSE
855	133.6	7444.15	7986.48	0	23	12	748	972	411	162047	171226	130	122	49	0	-1.92	2.36496350364964	FALSE
856	133.7	7448.16	7991.18	0	62	19	579	921	317	164335	151163	0	96	0	0	-2.15	2.90536277602524	FALSE
857	133.8	7452.16	7995.87	0	43	55	613	1023	179	182881	170900	22	0	0	0	-2.66	5.71508379888268	TRUE
858	133.9	7456.17	8000.57	11	33	33	584	992	313	169791	239802	0	140	0	0	-2.45	3.16932907348243	FALSE
859	134	7460.18	8005.26	0	14	47	546	841	243	144596	186052	20	0	0	0	-2.6	3.46090534979424	FALSE
860	134.1	7464.19	8009.96	0	51	52	512	890	243	166992	180463	28	29	0	0	-2.6	3.66255144032922	FALSE
861	134.2	7468.19	8014.65	0	57	55	707	942	324	151260	193171	16	162	0	0	-2.5	2.90740740740741	FALSE
862	134.3	7472.2	8019.33	0	21	39	755	799	252	140198	172341	57	16	0	0	-2.34	3.17063492063492	FALSE
863	134.4	7476.21	8024.02	5	81	55	691	766	244	126119	192467	13	160	0	0	-2.34	3.13934426229508	FALSE
864	134.5	7480.21	8028.7	5	45	36	642	1084	329	147229	215261	0	232	0	145	-2.16	3.29483282674772	FALSE
865	134.6	7484.22	8033.39	0	53	94	662	926	388	147879	195791	0	149	0	0	-2.83	2.38659793814433	FALSE
866	134.7	7488.23	8038.07	0	46	46	1047	774	486	130413	177799	23	83	0	0	-2.08	1.59259259259259	FALSE
867	134.8	7492.23	8042.74	0	61	47	965	731	420	112376	188943	42	264	71	0	-2.1	1.74047619047619	FALSE
868	134.9	7496.24	8047.42	0	41	59	1186	741	502	128093	182595	52	229	0	0	-2.18	1.47609561752988	FALSE
869	135	7500.25	8052.09	0	66	39	889	721	373	112365	194836	78	370	0	0	-2.14	1.93297587131367	FALSE
870	135.1	7504.26	8056.77	0	67	48	797	684	262	115650	189432	0	101	0	0	-2.33	2.61068702290076	FALSE
871	135.2	7508.26	8061.44	0	47	70	621	715	372	129417	183880	60	144	0	0	-2.53	1.92204301075269	FALSE
872	135.3	7512.27	8066.11	0	44	49	637	725	295	135974	188014	87	249	0	0	-2.46	2.45762711864407	FALSE
873	135.4	7516.28	8070.77	0	32	59	553	651	298	104492	209540	61	257	6	87	-2.48	2.18456375838926	FALSE
874	135.5	7520.28	8075.44	0	15	16	536	691	228	119656	185369	22	292	0	0	-2.41	3.03070175438596	FALSE
875	135.6	7524.29	8080.1	0	29	20	607	590	263	92303	185596	154	430	0	0	-2.14	2.24334600760456	FALSE
876	135.7	7528.3	8084.76	0	83	71	875	444	379	49430	213741	201	716	0	0	-2.21	1.17150395778364	FALSE
877	135.8	7532.3	8089.42	16	65	69	992	390	394	36463	174151	366	760	263	216	-1.07	0.989847715736041	FALSE
878	135.9	7536.31	8094.07	18	50	79	721	252	250	20931	117252	492	621	225	0	-1.28	1.008	FALSE
879	136	7540.32	8098.73	12	55	61	808	201	332	9920	107553	489	553	137	0	-1.1	0.605421686746988	FALSE
880	136.1	7544.33	8103.38	14	68	57	1013	257	267	6426	117566	541	1015	0	0	-1.18	0.962546816479401	FALSE
881	136.2	7548.33	8108.03	0	44	38	1013	253	443	4219	120692	510	805	295	0	-0.97	0.571106094808126	FALSE
882	136.3	7552.34	8112.68	7	64	63	953	219	364	3844	113105	692	745	113	0	-0.9	0.601648351648352	FALSE
883	136.4	7556.35	8117.33	33	77	30	946	246	373	4851	107935	753	765	29	46	0.02	0.659517426273458	FALSE
884	136.5	7560.35	8121.97	41	64	63	1238	229	396	4153	99736	766	865	437	0	0.15	0.578282828282828	FALSE
885	136.6	7564.36	8126.61	29	86	47	1579	276	700	3465	101092	745	1271	240	0	0.19	0.394285714285714	FALSE
886	136.7	7568.37	8131.25	0	89	20	1754	277	737	3429	104703	807	968	214	127	0.36	0.37584803256445	FALSE
887	136.8	7572.37	8135.89	20	85	43	1718	287	714	3692	103060	768	825	26	165	0.44	0.401960784313726	FALSE
888	136.9	7576.38	8140.53	34	84	43	1934	258	653	7826	118657	815	953	136	196	0.77	0.39509954058193	FALSE
889	137	7580.39	8145.16	5	110	53	1738	267	527	20808	138098	709	770	121	0	-0.39	0.506641366223909	FALSE
890	137.1	7584.4	8149.8	27	123	57	1815	399	474	52219	193138	292	947	185	31	-0.82	0.841772151898734	FALSE
891	137.2	7588.4	8154.43	8	159	36	1790	454	658	52010	217759	194	732	175	0	-0.87	0.689969604863222	FALSE
892	137.3	7592.41	8159.05	30	129	18	1969	436	792	40965	215445	376	1018	155	124	0.1	0.55050505050505	FALSE
893	137.4	7596.42	8163.68	0	146	43	2267	356	669	16636	156148	591	1188	187	92	-0.15	0.532137518684604	FALSE
894	137.5	7600.42	8168.31	10	214	46	2831	267	873	5965	144027	642	983	108	297	1.06	0.305841924398625	FALSE
895	137.6	7604.43	8172.93	10	157	53	2718	295	857	5732	166972	599	1031	166	0	0.23	0.344224037339557	FALSE
896	137.7	7608.44	8177.55	8	186	29	3022	318	994	8074	186140	474	1214	0	305	0.73	0.319919517102616	FALSE
897	137.8	7612.44	8182.17	0	227	40	3246	391	1098	13566	176725	555	1200	108	0	0.57	0.356102003642987	FALSE
898	137.9	7616.45	8186.79	0	247	53	3321	360	969	7791	149805	620	1283	67	0	0.57	0.371517027863777	FALSE
899	138	7620.46	8191.4	0	252	47	3252	354	1160	14323	170431	447	1206	79	364	1	0.305172413793103	FALSE
900	138.1	7624.47	8196.01	8	178	61	2441	382	919	21697	199344	550	1309	157	103	-0.04	0.415669205658324	FALSE
901	138.2	7628.47	8200.62	0	156	66	2245	371	792	16751	207151	619	1588	285	153	-0.36	0.468434343434343	FALSE
902	138.3	7632.48	8205.23	10	129	50	2233	365	869	21348	183858	518	1332	333	121	-0.07	0.420023014959724	FALSE
903	138.4	7636.49	8209.84	46	145	98	2251	327	781	22883	189878	453	1535	166	263	0.05	0.418693982074264	FALSE
904	138.5	7640.49	8214.44	12	157	42	1961	324	666	19250	227546	297	1286	189	154	-0.59	0.486486486486487	FALSE
905	138.6	7644.5	8219.05	6	146	77	2023	351	793	21382	209213	379	1495	179	307	-0.63	0.442622950819672	FALSE
906	138.7	7648.51	8223.65	32	182	45	2605	453	935	38602	175648	451	1316	91	204	0.6	0.484491978609626	FALSE
907	138.8	7652.51	8228.25	24	179	50	2698	454	955	47965	161405	638	1251	125	217	0.78	0.475392670157068	FALSE
908	138.9	7656.52	8232.84	13	186	29	3042	393	1182	9755	161143	864	1602	231	409	1.73	0.33248730964467	FALSE
909	139	7660.53	8237.44	11	168	21	3073	381	1272	7897	179290	893	1512	169	440	1.82	0.299528301886792	FALSE
910	139.1	7664.54	8242.03	14	186	30	2675	405	1055	12544	179579	766	1486	193	285	1.16	0.383886255924171	FALSE
911	139.2	7668.54	8246.62	21	162	58	2455	372	917	16182	188182	733	1305	5	92	0.36	0.40567066521265	FALSE
912	139.3	7672.55	8251.21	6	172	30	2456	447	1000	17151	199896	611	1189	123	27	0.28	0.447	FALSE
913	139.4	7676.56	8255.8	0	147	39	2234	464	787	26739	187240	741	1333	83	95	-0.05	0.589580686149936	FALSE
914	139.5	7680.56	8260.38	0	188	96	2403	423	878	27720	183378	547	1549	213	297	-0.27	0.481776765375854	FALSE
915	139.6	7684.57	8264.97	0	185	48	2437	434	971	20862	205125	620	1136	86	0	-0.03	0.446961894953656	FALSE
916	139.7	7688.58	8269.55	32	161	55	2197	407	962	24148	216242	554	1241	167	73	0.29	0.423076923076923	FALSE
917	139.8	7692.58	8274.13	0	123	31	2220	387	817	24852	197929	564	937	131	0	-0.27	0.473684210526316	FALSE
918	139.9	7696.59	8278.7	5	136	48	1922	404	727	29702	192543	392	1029	198	0	-0.69	0.555708390646492	TRUE
919	140	7700.6	8283.28	24	123	51	1771	373	716	27062	182502	446	1035	148	109	-0.25	0.520949720670391	FALSE
920	140.1	7704.61	8287.85	13	123	32	1672	402	685	27875	175973	486	1199	26	0	-0.58	0.586861313868613	TRUE
921	140.2	7708.61	8292.42	12	109	54	1538	315	637	21783	163968	489	942	116	0	-0.71	0.494505494505495	FALSE
922	140.3	7712.62	8296.99	10	120	53	1754	328	725	15755	181195	526	865	143	40	-0.41	0.452413793103448	FALSE
923	140.4	7716.63	8301.56	5	114	65	1716	342	629	18707	163271	542	706	94	42	-0.61	0.543720190779014	FALSE
924	140.5	7720.63	8306.13	23	96	56	1675	332	716	14790	146693	595	916	100	0	-0.22	0.463687150837989	FALSE
925	140.6	7724.64	8310.69	0	117	44	1685	337	671	13473	166086	506	823	219	13	-0.54	0.502235469448584	FALSE
926	140.7	7728.65	8315.25	32	111	18	1557	275	658	9350	125979	533	916	227	0	0.3	0.417933130699088	FALSE
927	140.8	7732.65	8319.81	9	93	46	1694	315	691	9209	135352	563	863	200	345	0.17	0.455861070911722	FALSE
928	140.9	7736.66	8324.37	0	202	42	2314	353	1089	6306	143560	688	1028	62	207	0.77	0.32415059687787	TRUE
929	141	7740.67	8328.92	5	133	84	2569	395	1004	8189	160621	702	1240	233	313	0.42	0.393426294820717	FALSE
930	141.1	7744.68	8333.48	22	110	52	2268	389	984	11107	165455	624	1132	197	200	0.54	0.395325203252033	FALSE
931	141.2	7748.68	8338.03	0	115	47	2278	381	887	15769	164291	449	1198	123	454	0.14	0.429537767756483	FALSE
932	141.3	7752.69	8342.58	0	126	24	2610	387	1160	16038	151287	729	1298	96	234	0.77	0.333620689655172	TRUE
933	141.4	7756.7	8347.12	13	132	79	2189	349	938	14169	168926	564	1318	263	0	-0.3	0.372068230277185	FALSE
934	141.5	7760.7	8351.67	0	124	46	2100	351	933	14046	188806	466	1146	107	478	0.15	0.37620578778135	FALSE
935	141.6	7764.71	8356.21	0	145	46	2527	359	963	13324	164003	581	1499	180	448	0.49	0.372793354101765	FALSE
936	141.7	7768.72	8360.76	0	163	29	2511	390	931	13904	164401	790	1367	178	401	0.95	0.41890440386681	FALSE
937	141.8	7772.72	8365.29	35	133	31	2244	386	877	10803	166734	626	1161	132	336	1.08	0.440136830102623	FALSE
938	141.9	7776.73	8369.83	0	105	47	1805	374	764	12062	198195	507	983	0	97	-0.66	0.489528795811518	FALSE
939	142	7780.74	8374.37	8	79	48	925	327	435	35190	219356	188	737	0	0	-1.83	0.751724137931034	TRUE
940	142.1	7784.75	8378.9	11	58	50	747	259	325	21699	270174	176	820	8	0	-2.18	0.796923076923077	TRUE
941	142.2	7788.75	8383.43	20	74	47	1106	251	396	15925	224814	224	871	114	153	-1.26	0.633838383838384	TRUE
942	142.3	7792.76	8387.96	0	62	40	1210	281	548	9522	188896	409	839	14	0	-1.32	0.512773722627737	FALSE
943	142.4	7796.77	8392.49	30	104	43	1566	287	562	5941	174459	601	1292	180	115	-0.12	0.51067615658363	FALSE
944	142.5	7800.77	8397.02	8	93	41	1682	288	625	3288	132294	705	1128	245	341	0.26	0.4608	FALSE
945	142.6	7804.78	8401.54	16	111	44	1546	271	658	3256	121017	721	920	60	175	0.21	0.411854103343465	FALSE
946	142.7	7808.79	8406.06	7	76	43	1591	286	621	3599	122319	646	782	68	0	-0.37	0.460547504025765	FALSE
947	142.8	7812.79	8410.58	0	72	43	1477	241	528	4589	130535	624	763	29	49	-0.64	0.456439393939394	FALSE
948	142.9	7816.8	8415.1	0	85	85	1725	285	602	5285	152595	570	626	167	0	-0.86	0.473421926910299	FALSE
949	143	7820.81	8419.61	0	113	43	1622	264	635	4035	140763	382	765	122	0	-0.73	0.415748031496063	FALSE
950	143.1	7824.82	8424.13	33	63	32	1095	205	513	3176	133493	433	548	175	0	-0.28	0.399610136452242	FALSE
951	143.2	7828.82	8428.64	14	55	65	800	187	250	3062	86233	303	407	50	0	-1.33	0.748	TRUE
952	143.3	7832.83	8433.15	0	65	31	751	156	344	3481	93914	251	272	30	0	-1.26	0.453488372093023	FALSE
953	143.4	7836.84	8437.66	11	64	36	867	258	340	4586	113601	292	432	173	0	-1.02	0.758823529411765	TRUE
954	143.5	7840.84	8442.16	0	53	38	717	217	312	5274	202870	240	648	53	0	-1.87	0.69551282051282	TRUE
955	143.6	7844.85	8446.67	13	59	91	705	273	275	12730	332979	149	1178	0	0	-2.89	0.992727272727273	TRUE
956	143.7	7848.86	8451.17	0	64	65	950	291	447	15043	309090	128	1212	27	0	-2.62	0.651006711409396	FALSE
957	143.8	7852.86	8455.67	24	131	52	1378	247	591	8803	165371	497	631	85	0	-0.33	0.417935702199662	FALSE
958	143.9	7856.87	8460.17	0	106	48	1315	289	559	7416	157106	621	584	72	0	-0.64	0.516994633273703	FALSE
959	144	7860.88	8464.66	29	108	54	1422	275	536	10123	149101	499	703	16	0	-0.39	0.513059701492537	FALSE
960	144.1	7864.89	8469.16	0	78	33	1249	244	546	10593	156503	547	614	99	0	-0.77	0.446886446886447	FALSE
961	144.2	7868.89	8473.65	0	62	54	1369	271	577	10769	154867	596	731	123	0	-0.89	0.469670710571924	FALSE
962	144.3	7872.9	8478.14	7	127	82	1566	312	629	15997	184054	563	847	106	0	-0.87	0.496025437201908	FALSE
963	144.4	7876.91	8482.63	0	83	28	1488	356	557	10329	167426	505	737	96	45	-0.66	0.639138240574506	FALSE
964	144.5	7880.91	8487.11	12	106	31	1505	387	653	12847	190703	513	802	78	0	-0.47	0.592649310872894	FALSE
965	144.6	7884.92	8491.6	9	90	84	1176	373	534	13504	194645	501	742	68	0	-1.27	0.698501872659176	FALSE
966	144.7	7888.93	8496.08	31	96	73	1274	360	648	12380	204139	399	1058	122	117	-0.73	0.555555555555556	FALSE
967	144.8	7892.93	8500.56	38	108	41	1626	372	740	16443	192278	649	879	31	0	0.14	0.502702702702703	FALSE
968	144.9	7896.94	8505.04	41	100	60	1311	323	526	24097	166788	410	621	0	0	-0.49	0.614068441064639	FALSE
969	145	7900.95	8509.51	0	104	63	1367	439	603	23172	195881	406	777	140	0	-1.2	0.728026533996683	FALSE
970	145.1	7904.96	8513.99	0	89	63	1373	334	564	24864	221456	360	970	32	0	-1.62	0.592198581560284	FALSE
971	145.2	7908.96	8518.46	0	87	48	1345	340	472	21534	208340	408	647	95	0	-1.27	0.720338983050847	FALSE
972	145.3	7912.97	8522.93	7	89	50	1325	334	443	22069	189990	265	778	0	0	-1.45	0.753950338600451	FALSE
973	145.4	7916.98	8527.4	15	139	58	1440	371	449	26534	150181	354	644	59	0	-0.83	0.826280623608018	FALSE
974	145.5	7920.98	8531.87	0	99	40	1345	330	499	21474	157050	421	504	0	0	-0.97	0.661322645290581	FALSE
975	145.6	7924.99	8536.33	6	110	66	1394	377	467	16965	170246	492	813	42	0	-1.07	0.80728051391863	FALSE
976	145.7	7929	8540.79	24	95	55	1233	354	490	11385	124222	546	738	189	0	-0.39	0.722448979591837	FALSE
977	145.8	7933	8545.25	10	104	36	1353	327	402	14539	140751	619	840	112	0	-0.54	0.813432835820896	FALSE
978	145.9	7937.01	8549.71	13	96	69	1175	330	475	14979	197007	358	807	67	0	-1.34	0.694736842105263	FALSE
979	146	7941.02	8554.17	7	93	74	1345	452	462	23236	207645	410	660	0	0	-1.39	0.978354978354978	FALSE
980	146.1	7945.03	8558.62	0	106	50	1174	347	345	19790	190776	413	712	0	0	-1.41	1.00579710144928	FALSE
981	146.2	7949.03	8563.07	0	77	66	1025	339	413	15957	208926	306	637	69	0	-1.76	0.820823244552058	FALSE
982	146.3	7953.04	8567.53	0	81	49	1008	236	448	8906	177038	307	616	91	0	-1.46	0.526785714285714	FALSE
983	146.4	7957.05	8571.97	6	84	51	935	275	326	6099	153435	295	480	32	0	-1.38	0.843558282208589	FALSE
984	146.5	7961.05	8576.42	5	95	65	885	233	297	5525	173239	280	473	0	0	-1.63	0.784511784511784	FALSE
985	146.6	7965.06	8580.86	0	80	46	903	261	374	6064	185809	195	438	23	0	-1.66	0.697860962566845	FALSE
986	146.7	7969.07	8585.31	18	108	67	1019	304	431	7010	175743	328	272	120	0	-0.96	0.705336426914153	FALSE
987	146.8	7973.07	8589.75	30	97	65	894	273	314	6684	187618	215	456	0	0	-1.26	0.869426751592357	FALSE
988	146.9	7977.08	8594.19	17	69	87	730	250	260	5633	168343	358	679	273	0	-1.56	0.961538461538462	FALSE
989	147	7981.09	8598.62	0	79	69	553	241	278	6123	180062	196	645	164	0	-2.05	0.866906474820144	FALSE
990	147.1	7985.1	8603.06	0	31	73	467	201	207	3375	174263	178	631	70	0	-2.4	0.971014492753623	FALSE
991	147.2	7989.1	8607.49	25	92	89	968	208	500	4298	172598	312	750	224	0	-1.22	0.416	TRUE
992	147.3	7993.11	8611.92	7	108	45	956	251	446	3135	155038	397	681	108	0	-1.02	0.562780269058296	FALSE
993	147.4	7997.12	8616.35	0	79	45	1132	254	439	3267	148046	380	750	72	0	-1.25	0.578587699316629	FALSE
994	147.5	8001.12	8620.78	24	95	48	871	225	416	4085	171574	481	903	308	0	-0.75	0.540865384615385	FALSE
995	147.6	8005.13	8625.2	22	94	48	842	236	360	2661	171068	345	631	222	0	-0.95	0.655555555555556	FALSE
996	147.7	8009.14	8629.62	0	78	78	754	232	304	2836	174496	282	759	187	0	-1.93	0.763157894736842	FALSE
997	147.8	8013.14	8634.04	4	78	62	966	236	435	2326	177495	307	803	0	0	-1.65	0.542528735632184	FALSE
998	147.9	8017.15	8638.46	6	94	65	1056	254	411	2160	163033	385	513	43	0	-1.25	0.618004866180049	FALSE
999	148	8021.16	8642.88	17	97	51	1049	195	376	2379	167641	326	582	38	0	-1.1	0.518617021276596	FALSE
1000	148.1	8025.17	8647.29	10	56	43	587	208	271	3095	183302	202	591	0	0	-1.8	0.767527675276753	FALSE
1001	148.2	8029.17	8651.71	9	75	47	421	148	276	3598	215380	115	589	70	0	-2.03	0.536231884057971	FALSE
1002	148.3	8033.18	8656.12	16	21	65	445	163	299	2936	188975	291	454	0	0	-1.87	0.545150501672241	FALSE
1003	148.4	8037.19	8660.53	9	66	40	427	215	259	2862	198910	288	509	64	0	-1.67	0.83011583011583	FALSE
1004	148.5	8041.19	8664.93	7	57	44	369	175	176	3422	232255	125	643	0	0	-2.29	0.994318181818182	FALSE
1005	148.6	8045.2	8669.34	22	50	54	384	196	171	3777	231730	179	678	87	0	-2	1.14619883040936	TRUE
1006	148.7	8049.21	8673.74	13	68	77	314	207	176	3259	234897	106	662	7	0	-2.48	1.17613636363636	TRUE
1007	148.8	8053.21	8678.14	0	53	61	348	147	186	3958	241916	147	714	0	0	-2.62	0.790322580645161	FALSE
1008	148.9	8057.22	8682.54	16	43	52	274	184	182	4053	258319	30	755	22	0	-2.52	1.01098901098901	FALSE
1009	149	8061.23	8686.94	0	71	74	310	170	160	5076	285738	121	974	106	0	-2.91	1.0625	TRUE
1010	149.1	8065.24	8691.33	0	77	59	355	239	235	4160	241865	119	585	59	0	-2.4	1.01702127659574	FALSE
1011	149.2	8069.24	8695.73	0	56	63	309	159	134	3281	216848	180	574	0	0	-2.5	1.1865671641791	FALSE
1012	149.3	8073.25	8700.12	14	50	57	443	216	209	4531	211167	119	497	48	0	-2.09	1.03349282296651	FALSE
1013	149.4	8077.26	8704.51	13	78	58	658	261	221	7845	199345	47	466	114	0	-1.95	1.18099547511312	FALSE
1014	149.5	8081.26	8708.89	0	66	56	487	198	52	4033	201774	152	511	50	0	-2.33	3.80769230769231	TRUE
1015	149.6	8085.27	8713.28	16	63	30	471	217	293	3133	209440	214	473	29	0	-1.56	0.74061433447099	FALSE
1016	149.7	8089.28	8717.66	10	62	70	420	202	198	3091	205205	239	498	65	0	-2.06	1.02020202020202	FALSE
1017	149.8	8093.28	8722.04	9	64	44	371	180	145	2444	214366	113	469	0	0	-2.14	1.24137931034483	FALSE
1018	149.9	8097.29	8726.42	0	64	73	469	179	307	2666	205329	150	525	0	0	-2.34	0.583061889250814	FALSE
1019	150	8101.3	8730.8	13	75	29	708	209	395	3543	186314	252	355	89	0	-1.19	0.529113924050633	FALSE
1020	150.1	8105.31	8735.18	35	120	56	1079	241	417	3600	139590	303	387	0	0	-0.57	0.577937649880096	FALSE
1021	150.2	8109.31	8739.55	28	144	70	1010	268	504	6282	144369	270	533	171	0	-0.71	0.531746031746032	FALSE
1022	150.3	8113.32	8743.92	33	154	92	1085	323	426	5633	166075	306	421	0	0	-0.86	0.758215962441315	FALSE
1023	150.4	8117.33	8748.29	22	143	54	949	301	462	8601	196376	229	518	324	0	-0.84	0.651515151515151	FALSE
1024	150.5	8121.33	8752.66	20	78	58	849	272	461	7286	209724	239	432	0	0	-1.37	0.59002169197397	FALSE
1025	150.6	8125.34	8757.02	0	76	60	610	294	373	8596	232159	267	543	0	0	-2	0.788203753351206	FALSE
1026	150.7	8129.35	8761.38	16	54	67	549	268	371	7438	220194	259	540	45	0	-1.81	0.722371967654987	FALSE
1027	150.8	8133.35	8765.75	18	104	80	665	290	353	10187	216072	188	499	0	0	-1.79	0.821529745042493	FALSE
1028	150.9	8137.36	8770.11	0	82	85	690	311	391	9035	215859	244	416	0	0	-2.07	0.79539641943734	FALSE
1029	151	8141.37	8774.46	0	89	73	799	298	355	10506	218838	227	731	34	0	-2.1	0.83943661971831	FALSE
1030	151.1	8145.38	8778.82	38	84	63	769	318	398	9106	223210	173	704	0	0	-1.39	0.798994974874372	FALSE
1031	151.2	8149.38	8783.17	35	117	79	966	337	491	7532	219790	224	359	0	0	-1.08	0.686354378818737	FALSE
1032	151.3	8153.39	8787.52	43	95	58	865	228	394	4955	196997	310	550	104	0	-0.79	0.578680203045685	FALSE
1033	151.4	8157.4	8791.87	8	81	80	689	242	195	3221	169217	263	306	118	0	-1.75	1.24102564102564	TRUE
1034	151.5	8161.4	8796.22	9	72	62	647	239	331	3010	206227	163	389	165	0	-1.77	0.722054380664653	FALSE
1035	151.6	8165.41	8800.57	0	85	91	467	255	241	2489	242225	184	652	0	0	-2.57	1.05809128630705	FALSE
1036	151.7	8169.42	8804.91	20	73	70	351	171	156	1920	240061	99	765	43	0	-2.33	1.09615384615385	TRUE
1037	151.8	8173.42	8809.25	14	74	41	359	181	121	2054	231355	162	528	5	0	-2.01	1.49586776859504	TRUE
1038	151.9	8177.43	8813.59	0	92	55	434	169	261	2039	233775	177	513	23	0	-2.16	0.647509578544061	FALSE
1039	152	8181.44	8817.93	0	39	94	601	194	356	2182	243137	192	630	0	0	-2.61	0.544943820224719	FALSE
1040	152.1	8185.45	8822.26	0	66	104	556	222	265	2232	253902	325	693	0	51	-2.49	0.837735849056604	FALSE
1041	152.2	8189.45	8826.6	27	52	56	438	161	188	2153	250388	147	668	63	0	-2	0.856382978723404	FALSE
1042	152.3	8193.46	8830.93	0	75	57	356	226	213	2318	231638	208	743	192	0	-2.23	1.06103286384977	FALSE
1043	152.4	8197.47	8835.26	20	78	63	401	208	159	2118	216962	252	659	138	0	-1.83	1.30817610062893	TRUE
1044	152.5	8201.47	8839.59	0	79	62	585	193	310	2399	207654	208	614	69	0	-2.06	0.62258064516129	FALSE
1045	152.6	8205.48	8843.91	20	54	76	682	251	217	2734	195147	312	571	48	0	-1.74	1.15668202764977	FALSE
1046	152.7	8209.49	8848.24	8	70	70	569	224	269	3473	216813	257	743	0	0	-2.11	0.83271375464684	FALSE
1047	152.8	8213.49	8852.56	22	59	67	522	191	287	3321	226010	228	766	0	0	-1.95	0.665505226480836	FALSE
1048	152.9	8217.5	8856.88	0	44	51	368	210	157	3387	227131	160	765	0	0	-2.52	1.33757961783439	FALSE
1049	153	8221.51	8861.19	39	57	76	299	180	160	4205	223072	211	704	0	0	-1.9	1.125	FALSE
1050	153.1	8225.52	8865.51	0	67	69	346	220	221	5769	215125	138	591	152	0	-2.38	0.995475113122172	FALSE
1051	153.2	8229.52	8869.82	0	67	22	345	198	228	6318	204781	298	664	19	0	-1.85	0.868421052631579	FALSE
1052	153.3	8233.53	8874.14	0	50	48	361	217	184	6159	195944	300	644	135	0	-2.04	1.17934782608696	FALSE
1053	153.4	8237.54	8878.45	0	73	68	580	241	262	9960	188170	186	608	26	0	-2.19	0.919847328244275	FALSE
1054	153.5	8241.54	8882.75	0	51	44	684	269	320	9279	166605	246	686	67	0	-1.83	0.840625	FALSE
1055	153.6	8245.55	8887.06	0	121	64	1097	243	455	9611	177161	278	819	133	0	-1.52	0.534065934065934	FALSE
1056	153.7	8249.56	8891.36	11	94	57	1085	301	378	15699	163364	183	479	128	0	-1.36	0.796296296296296	FALSE
1057	153.8	8253.56	8895.67	11	65	43	1057	302	420	27564	168625	303	499	152	11	-1.19	0.719047619047619	FALSE
1058	153.9	8257.57	8899.97	0	77	37	855	306	381	21592	195367	263	687	182	0	-1.59	0.803149606299213	FALSE
1059	154	8261.58	8904.26	0	103	15	1008	364	376	27022	188083	226	695	232	0	-1.27	0.968085106382979	FALSE
1060	154.1	8269.11	8908.56	0	118	42	1231	379	440	36069	191844	294	914	111	11	-1.43	0.861363636363636	FALSE
1061	154.2	8276.65	8912.85	0	128	56	1296	362	452	32856	199621	256	826	73	0	-1.55	0.800884955752212	FALSE
1062	154.3	8284.19	8917.15	15	80	47	1198	349	326	28236	197884	219	834	66	77	-1.43	1.07055214723926	FALSE
1063	154.4	8291.72	8921.44	30	151	59	1700	441	639	33409	171818	299	894	77	343	-0.03	0.690140845070423	FALSE
1064	154.5	8299.26	8925.72	27	154	56	1978	391	617	21996	156684	514	1089	285	383	0.51	0.633711507293355	FALSE
1065	154.6	8306.79	8930.01	0	180	55	2031	392	674	19773	148131	542	1295	196	270	-0.06	0.58160237388724	FALSE
1066	154.7	8314.33	8934.29	6	196	47	2156	441	789	19456	148357	601	1352	161	238	0.32	0.55893536121673	FALSE
1067	154.8	8321.87	8938.58	0	176	53	2439	456	796	29666	154523	607	1441	365	587	0.73	0.57286432160804	FALSE
1068	154.9	8329.4	8942.86	18	182	37	2363	511	802	40246	176686	363	943	229	324	0.53	0.63715710723192	FALSE
1069	155	8336.94	8947.13	0	128	52	2086	532	725	52524	167769	340	758	270	0	-0.68	0.733793103448276	FALSE
1070	155.1	8344.47	8951.41	14	142	24	2089	551	673	67774	176644	447	804	246	16	-0.12	0.818722139673105	FALSE
1071	155.2	8352.01	8955.69	0	99	48	1501	598	512	80574	222183	173	615	0	0	-1.73	1.16796875	TRUE
1072	155.3	8359.55	8959.96	10	70	57	1169	509	335	74194	230624	193	501	0	132	-1.74	1.51940298507463	TRUE
1073	155.4	8367.08	8964.23	0	126	42	935	460	320	58660	262187	53	695	0	0	-2.21	1.4375	TRUE
1074	155.5	8374.62	8968.5	0	73	48	602	260	257	16351	283572	110	893	151	0	-2.46	1.01167315175097	FALSE
1075	155.6	8382.15	8972.76	0	72	76	487	211	265	6954	259764	0	757	245	0	-2.68	0.79622641509434	FALSE
1076	155.7	8389.69	8977.03	20	87	97	495	154	252	3435	249656	64	774	187	0	-2.38	0.611111111111111	FALSE
1077	155.8	8397.23	8981.29	16	96	95	467	223	249	2811	253606	142	744	64	0	-2.37	0.895582329317269	FALSE
1078	155.9	8404.76	8985.55	23	76	73	532	217	336	4172	275298	77	722	108	0	-2.15	0.645833333333333	FALSE
1079	156	8412.3	8989.81	4	87	89	480	222	200	3574	302367	0	994	39	0	-3.07	1.11	FALSE
1080	156.1	8419.83	8994.06	0	40	51	336	196	193	4052	313190	103	1128	156	9	-2.9	1.01554404145078	FALSE
1081	156.2	8427.37	8998.32	6	45	91	446	172	200	1736	326666	36	1295	84	0	-3.34	0.86	FALSE
1082	156.3	8434.91	9002.57	0	81	85	343	188	206	1795	359626	4	1404	58	0	-3.51	0.912621359223301	FALSE
1083	156.4	8442.44	9006.82	7	103	84	391	245	304	2251	358428	23	1361	73	0	-3.13	0.805921052631579	FALSE
1084	156.5	8449.98	9011.07	30	88	92	422	200	217	2541	340657	61	1200	0	0	-2.77	0.921658986175115	FALSE
1085	156.6	8457.51	9015.32	0	56	64	349	177	268	3255	327593	40	1216	85	0	-3.13	0.66044776119403	FALSE
1086	156.7	8465.05	9019.56	11	63	53	569	207	319	3208	313845	116	1148	26	0	-2.54	0.648902821316614	FALSE
1087	156.8	8472.59	9023.8	5	68	77	476	207	188	4180	318783	60	1134	0	0	-3.08	1.10106382978723	FALSE
1088	156.9	8480.12	9028.04	0	55	72	388	218	193	3557	345317	61	1281	135	0	-3.25	1.12953367875648	FALSE
1089	157	8487.66	9032.28	0	59	59	336	249	231	6075	363558	25	1390	200	0	-3.22	1.07792207792208	FALSE
1090	157.1	8495.19	9036.52	0	85	63	244	186	133	3127	380061	0	1419	0	0	-3.51	1.3984962406015	FALSE
1091	157.2	8502.73	9040.75	0	43	95	248	213	155	3493	378867	20	1572	0	0	-3.95	1.3741935483871	FALSE
1092	157.3	8510.27	9044.99	16	60	64	246	190	186	3473	379568	28	1414	49	0	-3.19	1.02150537634409	FALSE
1093	157.4	8517.8	9049.22	10	50	66	203	196	81	2662	396867	0	1727	0	0	-3.71	2.41975308641975	TRUE
1094	157.5	8525.34	9053.45	0	24	53	205	193	180	2752	409142	8	1866	46	0	-3.85	1.07222222222222	FALSE
1095	157.6	8532.87	9057.67	6	46	70	187	219	171	4118	414686	0	1855	27	0	-3.86	1.28070175438596	FALSE
1096	157.7	8540.41	9061.9	0	89	102	213	219	118	6019	405880	0	1760	55	0	-4.05	1.85593220338983	TRUE
1097	157.8	8547.95	9066.12	8	90	60	199	262	90	7773	378774	26	1329	24	0	-3.27	2.91111111111111	TRUE
1098	157.9	8555.48	9070.34	10	78	108	244	252	147	9752	360538	96	1315	106	0	-3.43	1.71428571428571	FALSE
1099	158	8563.02	9074.56	13	70	93	252	328	131	14247	362245	40	1482	27	0	-3.49	2.50381679389313	TRUE
1100	158.1	8570.55	9078.78	20	40	85	275	311	232	18604	356852	71	1327	0	0	-3.22	1.34051724137931	FALSE
1101	158.2	8578.09	9082.99	0	37	72	346	326	185	37413	310990	35	954	0	0	-3.32	1.76216216216216	FALSE
1102	158.3	8585.63	9087.2	4	72	64	428	448	254	62418	275932	19	531	92	0	-2.72	1.76377952755906	FALSE
1103	158.4	8593.16	9091.42	0	51	72	358	504	183	70755	274985	79	667	49	29	-3	2.75409836065574	TRUE
1104	158.5	8600.7	9095.62	0	36	57	488	603	191	76475	294047	42	841	0	0	-3.12	3.15706806282722	TRUE
1105	158.6	8608.23	9099.83	0	50	70	492	567	256	70373	309390	103	790	0	0	-3.05	2.21484375	FALSE
1106	158.7	8615.77	9104.04	0	52	79	456	563	241	61488	298371	62	660	0	0	-3.08	2.33609958506224	FALSE
1107	158.8	8623.31	9108.24	0	89	68	400	526	205	50957	325407	47	970	0	0	-3.11	2.56585365853659	FALSE
1108	158.9	8630.84	9112.44	0	73	64	491	489	289	50284	300933	168	908	18	0	-2.76	1.69204152249135	FALSE
1109	159	8638.38	9116.64	0	64	54	517	535	238	55240	287532	84	808	121	0	-2.71	2.24789915966387	FALSE
1110	159.1	8645.91	9120.84	0	48	47	443	432	220	42787	301641	46	868	40	0	-2.89	1.96363636363636	FALSE
1111	159.2	8653.45	9125.03	0	70	175	351	366	231	35975	301237	54	800	0	0	-3.93	1.58441558441558	FALSE
1112	159.3	8660.99	9129.22	0	47	79	434	472	312	48626	305269	98	954	64	0	-3.08	1.51282051282051	FALSE
1113	159.4	8668.52	9133.42	0	44	60	500	512	311	60200	283239	62	667	41	0	-2.81	1.64630225080386	FALSE
1114	159.5	8676.06	9137.6	0	49	56	538	567	307	65878	287696	125	646	0	0	-2.7	1.84690553745928	FALSE
1115	159.6	8683.59	9141.79	0	24	85	407	510	166	48933	334389	30	933	0	0	-3.54	3.07228915662651	FALSE
1116	159.7	8691.13	9145.98	0	98	56	510	481	245	50602	325058	61	1015	43	0	-2.88	1.96326530612245	FALSE
1117	159.8	8698.67	9150.16	0	67	65	794	467	385	56355	327162	57	951	0	0	-2.89	1.21298701298701	FALSE
1118	159.9	8706.2	9154.34	0	96	62	1108	565	376	65756	322947	116	854	0	0	-2.53	1.50265957446809	FALSE
1119	160	8713.74	9158.52	0	78	45	1113	472	397	61530	292994	142	812	57	0	-2.26	1.18891687657431	FALSE
1120	160.1	8721.27	9162.7	0	80	62	1061	568	396	78727	257031	132	746	15	0	-2.37	1.43434343434343	FALSE
1121	160.2	8728.81	9166.87	7	103	55	1274	629	456	76386	247386	260	750	70	0	-1.71	1.37938596491228	FALSE
1122	160.3	8736.35	9171.05	0	112	32	1725	615	569	68179	241495	312	766	99	0	-1.23	1.08084358523726	FALSE
1123	160.4	8743.88	9175.22	14	149	69	1618	529	655	46690	255634	302	867	0	0	-1.23	0.807633587786259	FALSE
1124	160.5	8751.42	9179.39	30	224	67	2013	554	719	37707	252267	336	1390	190	127	-0.29	0.770514603616134	FALSE
1125	160.6	8758.95	9183.55	0	164	62	2054	523	768	39609	249988	385	1257	180	0	-1.03	0.680989583333333	FALSE
1126	160.7	8766.49	9187.72	0	205	42	1833	638	567	46286	254567	418	1235	78	122	-0.8	1.12522045855379	FALSE
1127	160.8	8774.03	9191.88	24	164	51	2053	576	634	58073	216913	449	1134	115	110	-0.3	0.908517350157729	FALSE
1128	160.9	8781.56	9196.04	11	173	62	1998	640	753	40888	236109	515	1321	155	155	-0.4	0.849933598937583	FALSE
1129	161	8789.1	9200.2	15	140	61	1686	623	686	56614	251504	396	1046	33	0	-1.06	0.908163265306122	FALSE
1130	161.1	8796.63	9204.36	0	122	49	1238	696	540	76471	240445	281	799	0	10	-1.65	1.28888888888889	FALSE
1131	161.2	8804.17	9208.52	9	102	29	908	659	411	71683	267017	206	770	113	0	-1.71	1.60340632603406	FALSE
1132	161.3	8811.71	9212.67	0	100	59	904	857	313	84384	240705	92	603	56	0	-2.26	2.73801916932907	TRUE
1133	161.5	8826.78	9220.97	21	163	40	2802	472	910	23117	152874	503	55	1245	257	2.02	0.518681318681319	FALSE
1134	161.6	8834.31	9225.12	5	185	44	2816	504	900	29880	179018	422	0	1334	286	1.68	0.56	FALSE
1135	161.7	8841.85	9229.26	8	199	29	2436	535	681	43835	200613	333	187	1180	190	1.05	0.7856093979442	FALSE
1136	161.8	8849.39	9233.41	31	188	29	3031	460	851	24043	152927	631	6	1451	547	3.16	0.540540540540541	FALSE
1137	161.9	8856.92	9237.55	0	261	22	3262	523	1076	19680	141595	651	0	1562	421	3.16	0.486059479553903	FALSE
1138	162	8864.46	9241.69	17	272	15	3696	502	1191	17683	138723	715	169	1730	461	4.01	0.421494542401343	FALSE
1139	162.1	8871.99	9245.83	29	263	49	3791	549	1168	20785	168291	612	0	1698	380	3.63	0.470034246575342	FALSE
1140	162.2	8879.53	9249.96	6	273	20	3769	491	1271	15226	154979	667	127	1745	445	3.76	0.386309992132179	FALSE
1141	162.3	8887.07	9254.09	30	235	52	3227	458	1009	25832	187635	504	111	1517	330	2.71	0.453914767096135	FALSE
1142	162.4	8894.6	9258.23	7	174	52	2277	407	727	43007	214280	448	0	1265	170	0.92	0.559834938101788	FALSE
1143	162.5	8902.14	9262.36	14	114	65	1758	469	674	47322	211960	298	58	1052	191	0.16	0.695845697329377	FALSE
1144	162.6	8909.67	9266.48	0	118	43	2076	427	647	53413	181148	253	112	877	225	0.11	0.659969088098918	FALSE
1145	162.7	8917.21	9270.61	0	122	29	1936	464	748	58352	159749	256	13	702	139	0.13	0.620320855614973	FALSE
1146	162.8	8924.75	9274.73	8	123	35	2052	404	630	44536	150783	328	73	871	213	0.54	0.641269841269841	FALSE
1147	162.9	8932.28	9278.86	0	121	31	2260	484	725	49746	148305	814	83	905	248	1.32	0.667586206896552	FALSE
1148	163	8939.82	9282.98	15	125	30	2186	474	839	52452	156584	805	33	1021	244	1.72	0.564958283671037	FALSE
1149	163.1	8947.35	9287.09	10	122	46	2167	513	715	49718	160946	415	0	1063	148	0.75	0.717482517482517	FALSE
1150	163.2	8954.89	9291.21	6	188	25	2291	483	800	46961	172347	503	8	1074	327	1.55	0.60375	FALSE
1151	163.3	8962.43	9295.32	0	115	30	2219	477	793	49655	175234	411	109	1111	242	0.82	0.601513240857503	FALSE
1152	163.4	8969.96	9299.43	0	152	30	2172	503	720	54348	190427	254	18	887	272	0.54	0.698611111111111	FALSE
1153	163.5	8977.5	9303.54	0	131	38	1727	422	647	32815	201441	188	227	955	226	0	0.652241112828439	FALSE
1154	163.6	8985.03	9307.65	9	133	42	1877	464	647	27396	217977	341	69	1043	123	0.38	0.717156105100464	FALSE
1155	163.7	8992.57	9311.76	0	99	59	1680	368	631	31561	236803	197	0	1106	61	-0.45	0.583201267828843	FALSE
1156	163.8	9000.11	9315.86	11	114	76	1319	358	440	26407	267372	182	25	1039	173	-0.62	0.813636363636364	TRUE
