# Supplementary material for: Widespread population decline in South America correlates with mid-Holocene climate change
Source: Sci Rep. 2019 May 9;9:6850. doi: 10.1038/s41598-019-43086-w (PMC6509208; doi:10.1038/s41598-019-43086-w)
Supplement: Supplementary file 2 — Dataset 1 [file 41598_2019_43086_MOESM2_ESM.zip › JJA/paleo_view_generation_log.txt]

10 Sep 2018 12:22PM
  Grid Data Files Generated for Change in Mean Precipitation for Season JJA Relative to 11500 BP
  Region: User Defined
  Period: 8400 BP - 7900 BP
  Interval: 50 year intervals taken in 50 year steps
  Bias Correction: Off
  11 ESRI ASCII data files generated in C:\Users\thekl\OneDrive\Work\Publication\Mid-Holocene\Research\Data\Proxies\simulated\10Sep2018_1222PM_07.695s
