# Supplementary material for: Widespread population decline in South America correlates with mid-Holocene climate change
Source: Sci Rep. 2019 May 9;9:6850. doi: 10.1038/s41598-019-43086-w (PMC6509208; doi:10.1038/s41598-019-43086-w)
Supplement: Supplementary file 2 — Dataset 1 [file 41598_2019_43086_MOESM2_ESM.zip › bot.csv]

	age	bin	SrCa	outliers
1	3004.9737704918	1	39.244262295082	FALSE
2	3015.05	2	36.3533333333333	FALSE
3	3025.01833333333	3	37.5216666666667	FALSE
4	3035.01333333333	4	35.87	FALSE
5	3044.98333333333	5	35.6816666666667	FALSE
6	3055.05737704918	6	36.8475409836066	FALSE
7	3065.11666666667	7	36.9416666666667	FALSE
8	3075.10333333333	8	37.0883333333333	FALSE
9	3085.08333333333	9	38.4083333333333	FALSE
10	3095.065	10	41.24	TRUE
11	3105.05	11	43.12	TRUE
12	3115.02666666667	12	40.0466666666667	FALSE
13	3125.01666666667	13	38.0083333333333	FALSE
14	3134.98833333333	14	39.9416666666667	FALSE
15	3145.06557377049	15	42.3524590163934	FALSE
16	3155.11666666667	16	41.0533333333333	FALSE
17	3165.11166666667	17	38.9933333333333	FALSE
18	3175.08333333333	18	37.6466666666667	FALSE
19	3185.07333333333	19	37.6483333333333	FALSE
20	3195.05	20	38.44	FALSE
21	3205.03333333333	21	38.1583333333333	FALSE
22	3215.01666666667	22	37.5766666666667	FALSE
23	3224.99666666667	23	37.345	FALSE
24	3234.98333333333	24	37.5716666666667	FALSE
25	3245.04098360656	25	37.7409836065574	FALSE
26	3255.11666666667	26	37.615	FALSE
27	3265.08666666667	27	39.8866666666667	TRUE
28	3275.08166666667	28	42.8916666666667	TRUE
29	3285.05	29	44.7333333333333	TRUE
30	3295.04166666667	30	44.83	TRUE
31	3305.01666666667	31	44.4866666666667	TRUE
32	3315.005	32	44.2516666666667	FALSE
33	3324.98333333333	33	41.1366666666667	FALSE
34	3335.04918032787	34	40.9032786885246	FALSE
35	3345.11666666667	35	43.9016666666667	FALSE
36	3355.09333333333	36	44.2783333333333	FALSE
37	3365.08333333333	37	44.2133333333333	FALSE
38	3375.05666666667	38	44.295	FALSE
39	3385.05	39	44.2333333333333	FALSE
40	3395.01666666667	40	45.3616666666667	TRUE
41	3405.01166666667	41	47.3483333333333	TRUE
42	3414.98333333333	42	45.185	FALSE
43	3425.05737704918	43	44.8540983606557	FALSE
44	3435.11666666667	44	42.1016666666667	TRUE
45	3445.10166666667	45	41.9966666666667	TRUE
46	3455.08333333333	46	43.5283333333333	FALSE
47	3465.065	47	44.5133333333333	FALSE
48	3475.05	48	46.6066666666667	FALSE
49	3485.025	49	45.3383333333333	FALSE
50	3495.01666666667	50	43.11	FALSE
51	3504.98666666667	51	43.0833333333333	FALSE
52	3515.06557377049	52	41.2360655737705	FALSE
53	3525.11666666667	53	42.515	FALSE
54	3535.11	54	41.5333333333333	FALSE
55	3545.08333333333	55	39.9066666666667	FALSE
56	3555.07166666667	56	38.83	FALSE
57	3565.05	57	38.7116666666667	FALSE
58	3575.03333333333	58	39.6883333333333	FALSE
59	3585.01666666667	59	41.1833333333333	FALSE
60	3594.995	60	41.7766666666667	FALSE
61	3604.98333333333	61	40.7516666666667	FALSE
62	3615.04098360656	62	41.2147540983607	FALSE
63	3625.11666666667	63	41.255	FALSE
64	3635.085	64	41.1383333333333	FALSE
65	3645.18571428571	65	41.9238095238095	FALSE
66	3655.07462686567	66	43.5432835820896	TRUE
67	3665.09090909091	67	45.269696969697	TRUE
68	3675.01666666667	68	43.6742424242424	TRUE
69	3685.02537313433	69	41.4611940298507	FALSE
70	3695.04242424242	70	39.4424242424242	TRUE
71	3705.0447761194	71	41.9641791044776	FALSE
72	3715.05	72	38.9742424242424	FALSE
73	3725.07164179104	73	38.4761194029851	FALSE
74	3735.07272727273	74	39.4090909090909	FALSE
75	3745.07462686567	75	40.1835820895522	FALSE
76	3755.1	76	39.0606060606061	FALSE
77	3765.02575757576	77	38.5257575757576	FALSE
78	3775.02686567164	78	37.2283582089552	FALSE
79	3785.05	79	39.2393939393939	FALSE
80	3795.05373134328	80	38.9970149253731	FALSE
81	3805.05606060606	81	39.0939393939394	FALSE
82	3815.07462686567	82	37.334328358209	TRUE
83	3825.08181818182	83	37.1	TRUE
84	3835.00757575758	84	37.5227272727273	FALSE
85	3845.02537313433	85	38.9537313432836	FALSE
86	3855.03484848485	86	40.05	FALSE
87	3865.03582089552	87	40.4537313432836	FALSE
88	3875.05	88	41.3636363636364	FALSE
89	3885.06268656716	89	41.8925373134328	FALSE
90	3895.06515151515	90	42.1606060606061	FALSE
91	3905.07462686567	91	43.8208955223881	FALSE
92	3915.09090909091	92	43.3015151515152	FALSE
93	3925.01666666667	93	44.7590909090909	FALSE
94	3935.02537313433	94	44.5611940298507	FALSE
95	3945.04393939394	95	44.7363636363636	FALSE
96	3955.0447761194	96	43.8865671641791	FALSE
97	3965.05	97	43.5015151515152	FALSE
98	3975.07164179104	98	43.8567164179104	FALSE
99	3985.07424242424	99	41.8818181818182	TRUE
100	3995.07462686567	100	40.889552238806	TRUE
101	4005.1	101	41.2742424242424	FALSE
102	4015.02575757576	102	43.1393939393939	FALSE
103	4025.02835820896	103	41.5134328358209	FALSE
104	4035.05	104	40.0015151515152	FALSE
105	4045.05373134328	105	41.210447761194	FALSE
106	4055.05606060606	106	40.3181818181818	FALSE
107	4065.07462686567	107	42.0223880597015	FALSE
108	4075.08333333333	108	44.1439393939394	TRUE
109	4085.00757575758	109	44.2348484848485	TRUE
110	4095.02537313433	110	43.744776119403	FALSE
111	4105.03484848485	111	45.7060606060606	FALSE
112	4114.97647058824	112	44.3794117647059	FALSE
113	4125.04242424242	113	42.3181818181818	FALSE
114	4135.0447761194	114	42.9925373134328	FALSE
115	4145.05	115	42.0409090909091	FALSE
116	4155.07014925373	116	40.4208955223881	FALSE
117	4165.07272727273	117	41.5939393939394	FALSE
118	4175.07462686567	118	40.734328358209	FALSE
119	4185.1	119	41.1833333333333	FALSE
120	4195.02424242424	120	41.1	FALSE
121	4205.02686567164	121	41.4611940298507	FALSE
122	4215.05	122	40.2666666666667	FALSE
123	4225.05373134328	123	39.810447761194	FALSE
124	4235.05454545455	124	41.8409090909091	FALSE
125	4245.07462686567	125	42.7089552238806	FALSE
126	4255.08181818182	126	43.3924242424242	TRUE
127	4265.00757575758	127	42.2333333333333	FALSE
128	4275.02537313433	128	41.2597014925373	FALSE
129	4285.03333333333	129	41.8606060606061	FALSE
130	4295.03582089552	130	42.3925373134328	FALSE
131	4305.05	131	43.5530303030303	FALSE
132	4315.06268656716	132	42.9119402985075	FALSE
133	4325.06363636364	133	42.3227272727273	FALSE
134	4335.07462686567	134	41.1477611940298	FALSE
135	4345.09090909091	135	39.8136363636364	FALSE
136	4355.01666666667	136	41.1969696969697	FALSE
137	4365.02537313433	137	40.8328358208955	FALSE
138	4375.04242424242	138	41.7742424242424	FALSE
139	4385.0447761194	139	40.1238805970149	FALSE
140	4395.05	140	39.2606060606061	FALSE
141	4405.07164179104	141	38.7298507462687	FALSE
142	4415.07272727273	142	39.1212121212121	FALSE
143	4425.07462686567	143	41.2298507462687	FALSE
144	4435.1	144	41.480303030303	FALSE
145	4445.02575757576	145	42.3409090909091	FALSE
146	4455.02686567164	146	42.8492537313433	FALSE
147	4465.12647058823	147	42.5058823529412	FALSE
148	4475.07941176471	148	40.8676470588235	FALSE
149	4485.025	149	41.4588235294118	FALSE
150	4495.04637681159	150	41.7768115942029	FALSE
151	4505.06764705882	151	40.3102941176471	FALSE
152	4515.01323529412	152	40.1029411764706	FALSE
153	4525.0347826087	153	41.6623188405797	FALSE
154	4535.05441176471	154	41.8720588235294	FALSE
155	4545.07391304348	155	42.6202898550725	FALSE
156	4555.09411764706	156	42.4382352941176	FALSE
157	4565.04117647059	157	39.9029411764706	FALSE
158	4575.06231884058	158	38.8434782608696	FALSE
159	4585.08235294118	159	40.9823529411765	FALSE
160	4595.02941176471	160	42.8926470588235	FALSE
161	4605.04927536232	161	41.6913043478261	FALSE
162	4615.06911764706	162	41.8102941176471	FALSE
163	4625.01617647059	163	41.2397058823529	FALSE
164	4635.03623188406	164	41.1623188405797	FALSE
165	4645.05735294118	165	41.2955882352941	FALSE
166	4655.00294117647	166	41.4588235294118	FALSE
167	4665.02463768116	167	39.8652173913043	TRUE
168	4675.04411764706	168	40.5044117647059	FALSE
169	4685.06376811594	169	40.004347826087	FALSE
170	4695.08529411765	170	40.6147058823529	FALSE
171	4705.03088235294	171	42.0602941176471	FALSE
172	4715.05217391304	172	44.2768115942029	TRUE
173	4725.07205882353	173	43.7264705882353	TRUE
174	4735.01764705882	174	45.1	TRUE
175	4745.03913043478	175	43.8797101449275	FALSE
176	4755.06029411765	176	42.7897058823529	FALSE
177	4765.00588235294	177	42.4955882352941	FALSE
178	4775.02753623188	178	43.9478260869565	FALSE
179	4785.04558823529	179	43.5588235294118	FALSE
180	4795.06666666667	180	43.931884057971	FALSE
181	4805.08676470588	181	42.5911764705882	TRUE
182	4815.03382352941	182	42.1632352941176	FALSE
183	4825.05507246377	183	41.195652173913	FALSE
184	4835.075	184	41.0470588235294	FALSE
185	4845.02058823529	185	43.7367647058824	FALSE
186	4855.04202898551	186	45.0434782608696	FALSE
187	4865.06176470588	187	46.575	FALSE
188	4875.00882352941	188	44.5	FALSE
189	4885.02898550725	189	42.936231884058	FALSE
190	4895.04852941176	190	43.6147058823529	FALSE
191	4905.06956521739	191	43.6855072463768	FALSE
192	4915.08970588235	192	45.8838235294118	FALSE
193	4925.03676470588	193	45.5117647058824	FALSE
194	4935.05652173913	194	45.4188405797101	FALSE
195	4945.05	195	44.3903225806452	FALSE
196	4955.00317460317	196	43.0904761904762	FALSE
197	4965.03968253968	197	42.1968253968254	FALSE
198	4975.0746031746	198	41.0365079365079	FALSE
199	4985.10634920635	199	41.2793650793651	FALSE
200	4995.06129032258	200	40	FALSE
201	5005.01746031746	201	39.4269841269841	FALSE
202	5015.05238095238	202	41.4809523809524	FALSE
203	5025.08412698413	203	43.6174603174603	FALSE
204	5035.03870967742	204	43.7451612903226	FALSE
205	5044.99682539683	205	45.0904761904762	FALSE
206	5055.03015873016	206	46.115873015873	FALSE
207	5065.0619047619	207	47.7095238095238	FALSE
208	5075.09682539683	208	45.8492063492063	FALSE
209	5085.05483870968	209	45.2370967741935	FALSE
210	5095.00634920635	210	46.0793650793651	FALSE
211	5105.04126984127	211	44.3904761904762	FALSE
212	5115.07619047619	212	45.1285714285714	FALSE
213	5125.11111111111	213	47.3142857142857	TRUE
214	5135.06451612903	214	48.4548387096774	FALSE
215	5145.01904761905	215	47.7142857142857	FALSE
216	5155.05396825397	216	46.2079365079365	FALSE
217	5165.0484375	217	44.3953125	FALSE
218	5175.04193548387	218	45.9451612903226	FALSE
219	5184.99682539683	219	50.547619047619	TRUE
220	5195.03492063492	220	50.2126984126984	FALSE
221	5205.06507936508	221	48.6761904761905	FALSE
222	5215.1	222	46.3952380952381	FALSE
223	5225.05483870968	223	46.1870967741935	FALSE
224	5235.01111111111	224	44.6825396825397	FALSE
225	5245.04444444444	225	47.1460317460317	FALSE
226	5255.07777777778	226	48.2793650793651	FALSE
227	5265.03387096774	227	46.741935483871	FALSE
228	5274.98888888889	228	45.1412698412698	FALSE
229	5285.02222222222	229	45.4825396825397	FALSE
230	5295.05555555556	230	45.6777777777778	FALSE
231	5305.09206349206	231	45.7825396825397	FALSE
232	5315.04516129032	232	46.9435483870968	FALSE
233	5325	233	46.7746031746032	FALSE
234	5335.03492063492	234	45.2666666666667	FALSE
235	5345.06984126984	235	45.9825396825397	FALSE
236	5355.10317460317	236	47.2650793650794	FALSE
237	5365.05806451613	237	48.6193548387097	TRUE
238	5375.0126984127	238	49.1666666666667	TRUE
239	5385.04761904762	239	49.8777777777778	FALSE
240	5395.08095238095	240	47.8920634920635	FALSE
241	5405.03548387097	241	48.2048387096774	FALSE
242	5414.99206349206	242	47.5396825396825	FALSE
243	5425.0253968254	243	49.5603174603175	FALSE
244	5435.05873015873	244	49.4825396825397	FALSE
245	5445.09365079365	245	51.884126984127	TRUE
246	5455.04838709677	246	50.358064516129	FALSE
247	5465.00317460317	247	45.5253968253968	TRUE
248	5475.0380952381	248	44.9857142857143	TRUE
249	5485.07142857143	249	47.247619047619	FALSE
250	5495.10634920635	250	48.2650793650794	FALSE
251	5505.06129032258	251	49.1967741935484	FALSE
252	5515.01587301587	252	46.8904761904762	FALSE
253	5525.04920634921	253	46.2190476190476	FALSE
254	5535.08412698413	254	47.0968253968254	FALSE
255	5545.03870967742	255	47.5983870967742	FALSE
256	5554.99365079365	256	47.9984126984127	FALSE
257	5565.02698412698	257	48.6349206349206	FALSE
258	5575.0619047619	258	49.5079365079365	FALSE
259	5585.09682539683	259	48.9920634920635	FALSE
260	5595.05	260	48.108064516129	FALSE
261	5605.00634920635	261	49.5730158730159	FALSE
262	5615.04126984127	262	48.5666666666667	FALSE
263	5625.0746031746	263	47.7666666666667	FALSE
264	5635.10634920635	264	46.9603174603175	FALSE
265	5645.06451612903	265	47.9725806451613	FALSE
266	5655.01904761905	266	47.0920634920635	FALSE
267	5665.05238095238	267	47.1285714285714	FALSE
268	5675.08571428571	268	47.4920634920635	FALSE
269	5685.04193548387	269	45.6887096774194	TRUE
270	5694.99682539683	270	44.5920634920635	TRUE
271	5705.03015873016	271	47.9793650793651	FALSE
272	5715.06349206349	272	49.6746031746032	TRUE
273	5725.1	273	50.7174603174603	TRUE
274	5735.05483870968	274	50.2129032258064	FALSE
275	5745.00634920635	275	49.1380952380952	FALSE
276	5755.04444444444	276	49.1904761904762	FALSE
277	5765.07777777778	277	50.5619047619048	FALSE
278	5774.97735849057	278	50.9641509433962	FALSE
279	5785.06981132075	279	52.4490566037736	TRUE
280	5795.08269230769	280	53.4942307692308	TRUE
281	5805.08867924528	281	51.7698113207547	FALSE
282	5815.09807692308	282	49.0615384615385	FALSE
283	5825.00961538462	283	48.9269230769231	FALSE
284	5835.02075471698	284	50.388679245283	FALSE
285	5845.02692307692	285	52.1269230769231	FALSE
286	5855.03773584906	286	51.088679245283	FALSE
287	5865.04615384615	287	47.9903846153846	FALSE
288	5875.05471698113	288	48.1943396226415	FALSE
289	5885.06538461538	289	46.3519230769231	FALSE
290	5895.07358490566	290	47.0641509433962	FALSE
291	5905.08269230769	291	50.2923076923077	FALSE
292	5915.09056603774	292	51.2943396226415	FALSE
293	5925.1	293	51.6615384615385	FALSE
294	5935.01153846154	294	50.9846153846154	FALSE
295	5945.02075471698	295	49.5716981132075	FALSE
296	5955.03076923077	296	49.2480769230769	FALSE
297	5965.03962264151	297	47.3698113207547	FALSE
298	5975.04807692308	298	48.4673076923077	FALSE
299	5985.05849056604	299	49.1641509433962	FALSE
300	5995.06538461538	300	48.2596153846154	FALSE
301	6005.07547169811	301	48.1584905660377	FALSE
302	6015.08461538462	302	49.1807692307692	FALSE
303	6025.09245283019	303	48.7641509433962	FALSE
304	6035.1	304	46.0365384615385	TRUE
305	6045.01538461538	305	45.8057692307692	TRUE
306	6055.02264150943	306	46.0811320754717	FALSE
307	6065.03269230769	307	46.7192307692308	FALSE
308	6075.04150943396	308	47.0490566037736	FALSE
309	6085.05	309	47.05	FALSE
310	6095.05849056604	310	48.0660377358491	FALSE
311	6105.06923076923	311	48.6711538461538	FALSE
312	6115.07735849057	312	48.4754716981132	FALSE
313	6125.08461538462	313	48.5769230769231	FALSE
314	6135	314	48.0480769230769	FALSE
315	6145.00754716981	315	48.7358490566038	FALSE
316	6155.01538461538	316	48.7826923076923	FALSE
317	6165.02452830189	317	47.677358490566	FALSE
318	6175.03461538462	318	47.8634615384615	FALSE
319	6185.04150943396	319	46.8320754716981	TRUE
320	6195.05384615385	320	47.1288461538462	FALSE
321	6205.06037735849	321	48.1622641509434	FALSE
322	6215.06923076923	322	48.0326923076923	FALSE
323	6225.07924528302	323	47.8830188679245	FALSE
324	6235.08846153846	324	46.9288461538462	FALSE
325	6245	325	46.5096153846154	FALSE
326	6255.00943396226	326	49.0150943396226	FALSE
327	6265.01730769231	327	50.2019230769231	FALSE
328	6275.02641509434	328	49.1169811320755	FALSE
329	6285.03653846154	329	47.9384615384615	FALSE
330	6295.04528301887	330	48.0584905660377	FALSE
331	6305.05384615385	331	48.0211538461538	FALSE
332	6315.06226415094	332	49.4547169811321	FALSE
333	6325.07307692308	333	51.3019230769231	TRUE
334	6335.07924528302	334	49.8849056603774	FALSE
335	6345.09038461538	335	46.7538461538462	FALSE
336	6355.00192307692	336	46.3730769230769	FALSE
337	6365.01132075472	337	46.2320754716981	FALSE
338	6375.01923076923	338	46.3942307692308	FALSE
339	6385.03018867924	339	47.9056603773585	FALSE
340	6395.03653846154	340	50.3076923076923	FALSE
341	6405.04716981132	341	50.7301886792453	FALSE
342	6415.05576923077	342	50.7230769230769	FALSE
343	6425.0641509434	343	51.2716981132075	FALSE
344	6435.07307692308	344	51.4653846153846	FALSE
345	6445.08301886792	345	51.0301886792453	FALSE
346	6455.09230769231	346	48.8461538461538	FALSE
347	6465.00384615385	347	50.8423076923077	FALSE
348	6475.01320754717	348	52.6150943396226	TRUE
349	6485.02115384615	349	51.6634615384615	FALSE
350	6495.03018867924	350	50.2415094339623	FALSE
351	6505.04038461538	351	48.6192307692308	TRUE
352	6515.04905660377	352	48.6509433962264	TRUE
353	6525.05576923077	353	50.0096153846154	FALSE
354	6535.0679245283	354	51.1981132075472	FALSE
355	6545.075	355	51.3307692307692	FALSE
356	6555.08490566038	356	52.1924528301887	FALSE
357	6565.09423076923	357	53.0730769230769	FALSE
358	6575.00576923077	358	53.1711538461538	FALSE
359	6585.01320754717	359	51.7811320754717	FALSE
360	6595.025	360	51.5076923076923	FALSE
361	6605.0320754717	361	53.5037735849057	FALSE
362	6615.04038461538	362	52.7769230769231	FALSE
363	6625.05094339623	363	51.8584905660377	FALSE
364	6635.05961538462	364	52.4538461538462	FALSE
365	6645.0679245283	365	52.822641509434	FALSE
366	6655.07884615385	366	55.6980769230769	TRUE
367	6665.08679245283	367	55.8962264150943	TRUE
368	6675.09423076923	368	54.0903846153846	FALSE
369	6685.00769230769	369	52.3211538461538	FALSE
370	6695.01698113208	370	51.2150943396226	FALSE
371	6705.025	371	48.5519230769231	TRUE
372	6715.03396226415	372	50.6320754716981	FALSE
373	6725.04423076923	373	53.8480769230769	FALSE
374	6735.05094339623	374	53.1264150943396	FALSE
375	6745.06346153846	375	51.5192307692308	FALSE
376	6755.06981132075	376	48.2698113207547	FALSE
377	6765.07884615385	377	51.4076923076923	FALSE
378	6775.08867924528	378	54.6735849056604	FALSE
379	6785.09807692308	379	52.8384615384615	FALSE
380	6795.00769230769	380	51.7942307692308	FALSE
381	6805.01886792453	381	52.1641509433962	FALSE
382	6815.02692307692	382	48.4653846153846	TRUE
383	6825.0358490566	383	45.5433962264151	TRUE
384	6835.04615384615	384	46.55	FALSE
385	6845.05471698113	385	54.2094339622641	FALSE
386	6855.06346153846	386	57.8634615384615	FALSE
387	6865.07169811321	387	57.4094339622642	FALSE
388	6875.08269230769	388	61.5461538461538	FALSE
389	6884.99423076923	389	55.25	FALSE
390	6895.01842105263	390	54.2763157894737	FALSE
391	6905.05675675676	391	55.9162162162162	FALSE
392	6914.96216216216	392	55.0486486486487	FALSE
393	6925.01052631579	393	55.2157894736842	FALSE
394	6935.04864864865	394	57.072972972973	FALSE
395	6945.08684210526	395	54.2131578947368	FALSE
396	6955.12972972973	396	53.1027027027027	FALSE
397	6965.04054054054	397	54.8837837837838	FALSE
398	6975.07894736842	398	57.2736842105263	FALSE
399	6985.11891891892	399	56.7891891891892	FALSE
400	6995.02702702703	400	55.8135135135135	FALSE
401	7005.07105263158	401	53.9868421052632	FALSE
402	7015.11081081081	402	53.2864864864865	FALSE
403	7025.01891891892	403	53.7594594594595	FALSE
404	7035.05789473684	404	49.9078947368421	TRUE
405	7045.1	405	47.7756756756757	TRUE
406	7055.01081081081	406	51.8810810810811	FALSE
407	7065.1358974359	407	52.0435897435897	FALSE
408	7075.08918918919	408	48.1243243243243	FALSE
409	7084.9972972973	409	47.8918918918919	FALSE
410	7095.04210526316	410	49.3894736842105	FALSE
411	7105.08108108108	411	50.3648648648649	FALSE
412	7114.98648648649	412	50.1432432432432	FALSE
413	7125.02894736842	413	51.3815789473684	FALSE
414	7135.07297297297	414	51.1918918918919	FALSE
415	7144.97837837838	415	49.0756756756757	FALSE
416	7155.02105263158	416	49.3973684210526	FALSE
417	7165.05945945946	417	48.6702702702703	FALSE
418	7174.96756756757	418	48.2513513513514	FALSE
419	7185.01315789474	419	48.4605263157895	FALSE
420	7195.05135135135	420	48.4486486486486	FALSE
421	7205.08947368421	421	49.1315789473684	FALSE
422	7215.13513513513	422	50.2702702702703	FALSE
423	7225.04324324324	423	51.3054054054054	TRUE
424	7235.08157894737	424	51.8736842105263	TRUE
425	7245.12162162162	425	51.5162162162162	FALSE
426	7255.03243243243	426	50.1054054054054	FALSE
427	7265.07368421053	427	53.5447368421053	FALSE
428	7275.14736842105	428	55.9684210526316	TRUE
429	7285.02162162162	429	57.2837837837838	TRUE
430	7291.85	430	58.3142857142857	TRUE
431	7446.756	445	55.868	FALSE
432	7455.05405405405	446	55.2594594594595	FALSE
433	7465.09210526316	447	54.0342105263158	FALSE
434	7475.14054054054	448	51.7243243243243	FALSE
435	7485.04594594595	449	51.4864864864865	FALSE
436	7495.08421052632	450	51.6421052631579	FALSE
437	7505.12432432432	451	51.6945945945946	FALSE
438	7515.03783783784	452	51.8864864864865	FALSE
439	7525.07631578947	453	52.7973684210526	FALSE
440	7535.11621621622	454	53.2864864864865	FALSE
441	7545.02432432432	455	53.8810810810811	FALSE
442	7555.06578947368	456	53.3578947368421	FALSE
443	7565.10810810811	457	54.0918918918919	FALSE
444	7575.01621621622	458	54.7405405405405	FALSE
445	7585.05526315789	459	53.2078947368421	FALSE
446	7595.0945945946	460	51.5432432432432	FALSE
447	7605.00540540541	461	50.0756756756757	TRUE
448	7615.04736842105	462	49.3842105263158	TRUE
449	7625.08648648649	463	49.0972972972973	TRUE
450	7634.99189189189	464	49.4432432432432	FALSE
451	7645.03684210526	465	49.8315789473684	FALSE
452	7655.07837837838	466	48.7216216216216	FALSE
453	7664.98378378378	467	48.1162162162162	FALSE
454	7675.02368421053	468	49.7578947368421	FALSE
455	7685.06756756757	469	50.4216216216216	FALSE
456	7694.97567567568	470	48.3081081081081	FALSE
457	7705.01578947368	471	46.6184210526316	TRUE
458	7715.05675675676	472	44.4621621621622	TRUE
459	7724.96216216216	473	42.6972972972973	TRUE
460	7735.00789473684	474	42.1947368421053	TRUE
461	7745.04864864865	475	41.8540540540541	FALSE
462	7755.08684210526	476	42.4368421052632	FALSE
463	7765.12702702703	477	42.0216216216216	FALSE
464	7775.04054054054	478	39.7405405405405	FALSE
465	7785.07894736842	479	39.55	FALSE
466	7795.11891891892	480	40.8567567567568	FALSE
467	7805.02432432432	481	42.5378378378378	FALSE
468	7815.07105263158	482	43.6421052631579	TRUE
469	7825.11081081081	483	43.627027027027	FALSE
470	7835.01621621622	484	43.9405405405405	FALSE
471	7845.05789473684	485	44.0078947368421	FALSE
472	7855.1	486	46.2405405405405	TRUE
473	7865.00810810811	487	46.9783783783784	FALSE
474	7875.05	488	46.3710526315789	FALSE
475	7885.08918918919	489	46.1405405405405	FALSE
476	7894.99459459459	490	47.9864864864865	FALSE
477	7905.04210526316	491	47.0026315789474	FALSE
478	7915.08108108108	492	45.8918918918919	FALSE
479	7924.98648648649	493	46.1162162162162	FALSE
480	7935.02631578947	494	45.3131578947368	FALSE
481	7945.07297297297	495	44.4621621621622	TRUE
482	7954.97837837838	496	44.7459459459459	FALSE
483	7965.01842105263	497	45.2736842105263	FALSE
484	7975.05945945946	498	46.3	FALSE
485	7984.96756756757	499	47.0810810810811	FALSE
486	7995.63958333333	500	47.0958333333333	FALSE
487	8005.0935483871	501	46.7	FALSE
488	8015.10322580645	502	46.4451612903226	FALSE
489	8025.11290322581	503	47.441935483871	FALSE
490	8035.12419354839	504	48.6435483870968	FALSE
491	8045.05409836066	505	46.7409836065574	FALSE
492	8054.98225806452	506	47.7645161290323	FALSE
493	8064.99516129032	507	47.8145161290323	FALSE
494	8075.00322580645	508	47.6145161290323	FALSE
495	8085.01612903226	509	46.6870967741935	FALSE
496	8095.02741935484	510	49.8435483870968	FALSE
497	8105.03548387097	511	47.891935483871	FALSE
498	8115.04677419355	512	48.7935483870968	FALSE
499	8125.05806451613	513	48.8967741935484	FALSE
500	8135.06612903226	514	48.3564516129032	FALSE
501	8145.07903225806	515	49.1161290322581	FALSE
502	8155.08870967742	516	47.85	FALSE
503	8165.09838709677	517	48.5790322580645	FALSE
504	8175.11129032258	518	48.741935483871	FALSE
505	8185.11935483871	519	48.2725806451613	FALSE
506	8195.05081967213	520	45.2688524590164	TRUE
507	8204.98064516129	521	44.5145161290323	TRUE
508	8214.99032258064	522	42.9161290322581	TRUE
509	8225.00161290323	523	42.2129032258064	TRUE
510	8235.01129032258	524	41.7758064516129	FALSE
511	8245.02096774194	525	42.1193548387097	FALSE
512	8255.03387096774	526	43.6516129032258	FALSE
513	8265.04193548387	527	44.9758064516129	FALSE
514	8275.05483870968	528	46.6870967741935	FALSE
515	8285.06451612903	529	48.1435483870968	FALSE
516	8295.07419354839	530	47.6435483870968	FALSE
517	8305.08548387097	531	49.1225806451613	FALSE
518	8315.09677419355	532	50.4064516129032	FALSE
519	8325.10483870968	533	48.3112903225806	FALSE
520	8335.11774193548	534	45.8774193548387	FALSE
521	8345.04590163934	535	44.8868852459016	FALSE
522	8354.97580645161	536	47.7241935483871	FALSE
523	8364.98709677419	537	49.408064516129	FALSE
524	8374.99677419355	538	49.8387096774194	FALSE
525	8385.00806451613	539	51.191935483871	FALSE
526	8395.01935483871	540	51.1774193548387	FALSE
527	8405.02903225806	541	53.3032258064516	FALSE
528	8415.04032258065	542	52.4887096774194	FALSE
529	8425.05	543	52.5741935483871	FALSE
530	8435.05967741935	544	53.2435483870968	FALSE
531	8445.07096774194	545	52.5693548387097	FALSE
532	8455.08064516129	546	53.1677419354839	FALSE
533	8465.09193548387	547	52.4403225806452	FALSE
534	8475.10322580645	548	51.2048387096774	FALSE
535	8485.11290322581	549	48.5854838709677	TRUE
536	8495.12419354839	550	47.1306451612903	TRUE
537	8505.05409836066	551	46.5295081967213	TRUE
538	8514.98225806452	552	46.4854838709677	TRUE
539	8524.99516129032	553	44.5225806451613	FALSE
540	8535.00322580645	554	46.2790322580645	FALSE
541	8545.01451612903	555	47.7064516129032	FALSE
542	8555.02580645161	556	48.3887096774194	FALSE
543	8565.03548387097	557	49.7838709677419	FALSE
544	8575.04516129032	558	50.4483870967742	FALSE
545	8585.05806451613	559	50.4016129032258	FALSE
546	8595.06612903226	560	51.9193548387097	FALSE
547	8605.07903225807	561	51.4693548387097	FALSE
548	8615.08870967742	562	52.3758064516129	FALSE
549	8625.09838709677	563	52.8338709677419	FALSE
550	8635.10967741936	564	49.2322580645161	FALSE
551	8645.11935483871	565	51.2048387096774	FALSE
552	8655.04918032787	566	51.6016393442623	FALSE
553	8664.98064516129	567	51.5209677419355	FALSE
554	8674.98870967742	568	51.5790322580645	FALSE
555	8685.00161290323	569	51.5451612903226	FALSE
556	8694.80847457627	570	50.0423728813559	TRUE
557	8705.08085106383	571	48.7212765957447	TRUE
558	8715.06086956522	572	49.654347826087	FALSE
559	8725.04468085106	573	51.7617021276596	FALSE
560	8735.02608695652	574	51.345652173913	FALSE
561	8745.00638297872	575	49.1617021276596	TRUE
562	8755.09787234043	576	48.631914893617	FALSE
563	8765.08043478261	577	46.504347826087	FALSE
564	8775.06170212766	578	44.0106382978723	TRUE
565	8785.04347826087	579	45.7217391304348	FALSE
566	8795.02340425532	580	47.3851063829787	FALSE
567	8805.00652173913	581	45.3673913043478	FALSE
568	8814.9914893617	582	46.4446808510638	FALSE
569	8825.07872340425	583	48.2063829787234	FALSE
570	8835.06086956522	584	48.3	FALSE
571	8845.04255319149	585	46.8170212765957	FALSE
572	8855.02391304348	586	48.2869565217391	FALSE
573	8865.00638297872	587	48.8723404255319	FALSE
574	8875.09574468085	588	47.1787234042553	FALSE
575	8885.07826086956	589	46.004347826087	FALSE
576	8895.06170212766	590	46.7191489361702	FALSE
577	8905.04130434783	591	47.7413043478261	FALSE
578	8915.02340425532	592	47.4851063829787	FALSE
579	8925.00434782609	593	45.3869565217391	FALSE
580	8934.98936170213	594	46.131914893617	FALSE
581	8945.07872340425	595	49.7085106382979	FALSE
582	8955.05869565217	596	51.1152173913043	FALSE
583	8965.04042553192	597	49.5787234042553	FALSE
584	8975.02391304348	598	47.7021739130435	FALSE
585	8985.00425531915	599	47.1148936170213	FALSE
586	8995.09574468085	600	48.2446808510638	FALSE
