# Supplementary material for: Widespread population decline in South America correlates with mid-Holocene climate change
Source: Sci Rep. 2019 May 9;9:6850. doi: 10.1038/s41598-019-43086-w (PMC6509208; doi:10.1038/s41598-019-43086-w)
Supplement: Supplementary file 2 — Dataset 1 [file 41598_2019_43086_MOESM2_ESM.zip › carr.csv]

	Cariaco.grey.age	bin	Cariaco.grey.scale	outliers
1	3005.087	1	200.0325	FALSE
2	3015.378	2	199.095	TRUE
3	3025.313	3	200.1075	FALSE
4	3035.51525	4	200.715	FALSE
5	3045.54	5	200.715	FALSE
6	3055.74225	6	200.11	FALSE
7	3065.767	7	201.785	TRUE
8	3075.88125	8	201.845	TRUE
9	3085.995	9	201.76	TRUE
10	3096.10925	10	200.1925	FALSE
11	3106.22325	11	198.525	FALSE
12	3116.24875	12	196.9525	TRUE
13	3126.45225	13	196.32	TRUE
14	3136.478	14	196.0975	FALSE
15	3146.6815	15	196.12	FALSE
16	3156.619	16	196.49	FALSE
17	3166.9115	17	196.3825	FALSE
18	3176.8495	18	195.31	FALSE
19	3187.142	19	195.0575	TRUE
20	3197.08	20	196.4875	FALSE
21	3207.28425	21	198.715	TRUE
22	3217.3115	22	199.06	TRUE
23	3227.51625	23	198.01	FALSE
24	3237.54325	24	197.4775	FALSE
25	3246.35833333333	25	198.316666666667	FALSE
26	3255.29125	26	198.4025	FALSE
27	3265.319	27	197.6775	FALSE
28	3275.5245	28	198.275	FALSE
29	3285.4635	29	199.4775	FALSE
30	3295.758	30	199.3925	FALSE
31	3305.6975	31	197.44	FALSE
32	3315.9925	32	196.915	FALSE
33	3325.9325	33	198.2975	FALSE
34	3336.13875	34	200.5375	FALSE
35	3346.1675	35	201.9775	TRUE
36	3356.37375	36	201.1775	FALSE
37	3366.40325	37	199.93	FALSE
38	3376.521	38	198.095	FALSE
39	3386.6395	39	198.6075	FALSE
40	3396.669	40	199.465	FALSE
41	3406.8765	41	199.38	FALSE
42	3416.9065	42	199.045	FALSE
43	3427.114	43	199.0875	FALSE
44	3437.0555	44	198.1425	FALSE
45	3447.35225	45	197.24	FALSE
46	3457.294	46	197.6775	FALSE
47	3467.591	47	198.2375	FALSE
48	3477.53325	48	197.51	FALSE
49	3486.46933333333	49	195.983333333333	FALSE
50	3495.2875	50	194.9175	TRUE
51	3505.40725	51	194.24	TRUE
52	3515.52775	52	195.32	FALSE
53	3525.55925	53	195.8925	FALSE
54	3535.76875	54	195.9625	FALSE
55	3545.80075	55	196.26	FALSE
56	3556.01025	56	197.32	FALSE
57	3565.954	57	197.475	FALSE
58	3576.253	58	197.5125	FALSE
59	3586.196	59	197.62	FALSE
60	3596.496	60	197.035	FALSE
61	3606.44	61	196.1775	FALSE
62	3616.65025	62	195.8075	FALSE
63	3626.68375	63	195.82	FALSE
64	3636.8945	64	195.835	FALSE
65	3646.928	65	195.855	FALSE
66	3657.05075	66	196.0925	FALSE
67	3667.1735	67	196.5475	FALSE
68	3677.296	68	197	FALSE
69	3687.41925	69	196.13	FALSE
70	3696.12166666667	70	195.843333333333	FALSE
71	3705.1795	71	194.535	TRUE
72	3715.1255	72	194.965	TRUE
73	3725.4265	73	194.6575	FALSE
74	3735.373	74	194.18	FALSE
75	3745.5855	75	192.8925	TRUE
76	3755.621	76	193.085	FALSE
77	3765.83425	77	194.4875	FALSE
78	3775.87	78	196.465	FALSE
79	3785.99475	79	196.6325	FALSE
80	3796.1195	80	195.88	FALSE
81	3806.24475	81	195.5225	FALSE
82	3816.3695	82	195.6675	FALSE
83	3826.40625	83	196.4875	FALSE
84	3836.6205	84	197.6925	FALSE
85	3846.6575	85	198.095	TRUE
86	3856.8725	86	197.5825	FALSE
87	3866.82075	87	196.3425	FALSE
88	3877.12475	88	196.61	FALSE
89	3887.07375	89	197.975	FALSE
90	3897.378	90	200.345	TRUE
91	3907.327	91	200.7875	FALSE
92	3917.543	92	200.0475	FALSE
93	3927.58125	93	199.6675	FALSE
94	3936.52433333333	94	200.68	FALSE
95	3945.349	95	200.975	FALSE
96	3955.299	96	200.8675	FALSE
97	3965.249	97	199.415	FALSE
98	3975.1995	98	198.0475	TRUE
99	3985.23875	99	196.8575	TRUE
100	3995.456	100	196.585	TRUE
101	4005.40675	101	197.095	FALSE
102	4015.358	102	198.0825	FALSE
103	4025.309	103	198.44	FALSE
104	4035.26075	104	198.12	FALSE
105	4045.212	105	198.0475	FALSE
106	4055.164	106	197.5	FALSE
107	4066.36	107	197.134	FALSE
108	4077.556	108	197.68	FALSE
109	4087.50875	109	198.19	FALSE
110	4097.461	110	196.7375	TRUE
111	4107.414	111	196.25	TRUE
112	4117.367	112	196.145	FALSE
113	4127.32	113	196	FALSE
114	4137.2735	114	194.7125	FALSE
115	4147.22675	115	195.5125	FALSE
116	4157.1805	116	196.3825	FALSE
117	4167.1345	117	196.74	FALSE
118	4177.0885	118	196.5925	FALSE
119	4187.04275	119	197.3825	FALSE
120	4196.997	120	197.06	FALSE
121	4206.95175	121	195.4875	FALSE
122	4216.9065	122	194.56	FALSE
123	4226.8615	123	194.31	FALSE
124	4236.8165	124	194.1575	FALSE
125	4246.77225	125	193.535	FALSE
126	4256.7275	126	193.655	FALSE
127	4266.6835	127	193.725	FALSE
128	4276.6395	128	193.1775	FALSE
129	4286.5955	129	193.2975	FALSE
130	4296.55175	130	193.025	FALSE
131	4306.5085	131	192.465	FALSE
132	4316.465	132	190.5725	TRUE
133	4326.422	133	189.9625	TRUE
134	4336.379	134	190.74	TRUE
135	4346.33625	135	191.1775	FALSE
136	4356.294	136	191.665	FALSE
137	4366.2515	137	192.42	FALSE
138	4376.2095	138	193.2975	FALSE
139	4386.1675	139	192.9675	FALSE
140	4396.126	140	191.965	FALSE
141	4406.0845	141	192.01	FALSE
142	4416.04325	142	193.3	FALSE
143	4426.002	143	194.4525	FALSE
144	4435.961	144	194.595	FALSE
145	4445.92025	145	194.3825	FALSE
146	4455.88	146	194.3825	FALSE
147	4465.8395	147	195.2725	FALSE
148	4475.799	148	195.6925	FALSE
149	4485.7595	149	194.1675	FALSE
150	4495.72	150	192.645	TRUE
151	4505.68025	151	192.095	TRUE
152	4515.641	152	191.9875	TRUE
153	4525.602	153	191.085	FALSE
154	4535.563	154	191.7275	FALSE
155	4545.5245	155	192.405	FALSE
156	4555.48575	156	192.3325	FALSE
157	4565.4475	157	191.8825	FALSE
158	4575.4095	158	191.76	FALSE
159	4585.37175	159	192.19	FALSE
160	4595.334	160	192.37	FALSE
161	4605.29675	161	193.3475	TRUE
162	4615.25925	162	192.9525	FALSE
163	4625.22225	163	192.7525	FALSE
164	4635.1855	164	193.405	FALSE
165	4645.14875	165	193.595	FALSE
166	4656.358	166	193.296	FALSE
167	4667.5675	167	194.0125	FALSE
168	4677.5315	168	195.75	TRUE
169	4687.4955	169	195.9525	TRUE
170	4697.46025	170	195.81	TRUE
171	4707.425	171	195.55	FALSE
172	4717.39	172	196.0925	FALSE
173	4727.355	173	197.535	FALSE
174	4737.32025	174	198.965	TRUE
175	4747.286	175	198.715	FALSE
176	4757.252	176	197.9275	FALSE
177	4767.21775	177	197.4775	FALSE
178	4777.184	178	197.8775	FALSE
179	4787.1505	179	196.8675	FALSE
180	4797.11725	180	195.44	FALSE
181	4807.084	181	195.3	FALSE
182	4817.051	182	196.2475	FALSE
183	4827.01825	183	196.3925	FALSE
184	4836.986	184	195.9625	FALSE
185	4846.954	185	195.87	FALSE
186	4856.922	186	196.37	FALSE
187	4866.89	187	195.5825	FALSE
188	4876.85825	188	194.145	TRUE
189	4886.827	189	192.87	TRUE
190	4896.796	190	193.0225	TRUE
191	4906.765	191	193.6525	TRUE
192	4916.73425	192	193.285	FALSE
193	4926.70375	193	192.665	FALSE
194	4936.6735	194	193.4175	FALSE
195	4946.6435	195	194.8475	FALSE
196	4956.61375	196	194.8575	FALSE
197	4966.58425	197	194.965	FALSE
198	4976.555	198	194.8925	FALSE
199	4986.52575	199	194.595	FALSE
200	4996.497	200	194.0575	FALSE
201	5006.4685	201	194.5825	FALSE
202	5016.4395	202	195.14	FALSE
203	5026.4115	203	195.5925	FALSE
204	5036.0275	204	195.595	FALSE
205	5045.6435	205	195.31	FALSE
206	5055.349	206	194.0625	FALSE
207	5066.1944	207	194.018	FALSE
208	5077.0755	208	193.9275	FALSE
209	5086.69275	209	193.7625	FALSE
210	5096.39875	210	192.3925	FALSE
211	5106.10525	211	192.12	FALSE
212	5115.723	212	192.605	FALSE
213	5126.6056	213	193.892	FALSE
214	5137.45275	214	193.6525	FALSE
215	5147.16025	215	192.975	FALSE
216	5156.77875	216	192.7825	FALSE
217	5166.39775	217	193.335	FALSE
218	5176.10575	218	192.9625	FALSE
219	5185.725	219	192.095	FALSE
220	5195.4335	220	191.325	FALSE
221	5206.2644	221	192.524	FALSE
222	5217.167	222	196.715	TRUE
223	5226.7875	223	201.07	TRUE
224	5236.497	224	201.7125	TRUE
225	5246.20675	225	198.7725	TRUE
226	5255.82775	226	197.595	FALSE
227	5265.44875	227	195.595	FALSE
228	5276.3886	228	193.59	FALSE
229	5287.18625	229	192.7025	FALSE
230	5296.89725	230	193.215	FALSE
231	5306.5195	231	194.45	FALSE
232	5316.231	232	194.82	FALSE
233	5325.853	233	194.415	FALSE
234	5335.56525	234	194.5975	FALSE
235	5346.3822	235	195.926	FALSE
236	5357.30625	236	195.4275	FALSE
237	5366.9295	237	193.6325	FALSE
238	5376.6425	238	192.81	FALSE
239	5386.2665	239	193.475	FALSE
240	5396.24725	240	195.2975	FALSE
241	5406.05	241	197.1175	FALSE
242	5415.85275	242	197.3075	FALSE
243	5425.74525	243	195.62	FALSE
244	5435.4595	244	193.335	FALSE
245	5446.618	245	192.714	FALSE
246	5457.5625	246	193.0825	FALSE
247	5467.54475	247	193.87	FALSE
248	5477.26025	248	194.87	FALSE
249	5487.154	249	194.88	FALSE
250	5496.95875	250	194.25	FALSE
251	5506.764	251	192.545	FALSE
252	5516.65875	252	191.4875	FALSE
253	5526.375	253	191.5725	FALSE
254	5536.359	254	192.76	FALSE
255	5546.07625	255	193.155	FALSE
256	5555.972	256	193.8325	FALSE
257	5565.7785	257	194.99	FALSE
258	5575.5855	258	195.49	FALSE
259	5585.48175	259	194.7575	FALSE
260	5595.2	260	193.9775	FALSE
261	5605.186	261	193.6925	FALSE
262	5616.135	262	193.144	FALSE
263	5627.29875	263	193.12	FALSE
264	5637.01775	264	192.8575	FALSE
265	5646.9155	265	194.215	FALSE
266	5656.725	266	194.535	FALSE
267	5666.5335	267	194.785	FALSE
268	5676.43225	268	195.025	FALSE
269	5686.15275	269	194.94	FALSE
270	5696.1415	270	193.895	FALSE
271	5705.8625	271	193.785	FALSE
272	5715.762	272	194.7025	FALSE
273	5725.5725	273	194.3325	FALSE
274	5735.38375	274	193.8925	FALSE
275	5746.4794	275	194.134	FALSE
276	5757.504	276	194.14	FALSE
277	5767.49425	277	193.43	FALSE
278	5777.12775	278	193.3325	FALSE
279	5787.1185	279	192.93	FALSE
280	5796.842	280	191.76	TRUE
281	5806.744	281	191.12	TRUE
282	5816.5575	282	192.87	FALSE
283	5826.37025	283	194.975	FALSE
284	5836.36275	284	196.49	TRUE
285	5845.998	285	196.5225	FALSE
286	5855.99075	286	196.44	FALSE
287	5865.71575	287	195.0475	FALSE
288	5875.61975	288	193.56	FALSE
289	5885.43475	289	192.4425	FALSE
290	5895.25	290	191.0625	FALSE
291	5906.4218	291	191.104	FALSE
292	5917.37975	292	192.095	FALSE
293	5927.37425	293	192.295	FALSE
294	5937.012	294	192.4275	FALSE
295	5947.00725	295	192.8575	FALSE
296	5956.73475	296	192.225	FALSE
297	5966.6415	297	191.81	FALSE
298	5976.5475	298	193.2375	TRUE
299	5986.2765	299	194.5	TRUE
300	5996.2725	300	194.725	TRUE
301	6005.91225	301	193.9875	FALSE
302	6015.90925	302	193.7725	FALSE
303	6025.639	303	194.2	FALSE
304	6035.547	304	193.2725	FALSE
305	6045.45575	305	192.4875	FALSE
306	6055.186	306	192.1675	FALSE
307	6066.3626	307	192.916	FALSE
308	6077.3255	308	195.18	FALSE
309	6087.3245	309	195.45	FALSE
310	6096.96675	310	194.7025	FALSE
311	6106.966	311	193.8575	FALSE
312	6116.7875	312	194.9625	FALSE
313	6126.609	313	194.6425	FALSE
314	6136.51975	314	193.725	FALSE
315	6146.253	315	194.87	FALSE
316	6156.25375	316	195.6325	FALSE
317	6165.89775	317	194.7875	FALSE
318	6175.8995	318	193.31	TRUE
319	6185.7225	319	192.7125	TRUE
320	6195.546	320	191.8675	TRUE
321	6205.459	321	191.0125	TRUE
322	6215.19375	322	190.8325	FALSE
323	6226.3756	323	190.212	FALSE
324	6237.3435	324	190.535	FALSE
325	6247.34725	325	191.595	FALSE
326	6257.08275	326	191.0475	FALSE
327	6266.9975	327	190.6775	FALSE
328	6276.8235	328	190.405	FALSE
329	6286.6495	329	191.5225	FALSE
330	6296.56525	330	191.4275	FALSE
331	6306.30275	331	191.7975	FALSE
332	6316.308	332	192.035	FALSE
333	6326.046	333	192.75	FALSE
334	6335.96275	334	192.5225	FALSE
335	6345.7905	335	192.5125	FALSE
336	6355.6185	336	193.0575	FALSE
337	6365.5365	337	195.19	TRUE
338	6375.2755	338	197.4375	TRUE
339	6385.283	339	197.3225	TRUE
340	6396.2564	340	195.41	FALSE
341	6407.444	341	195.3075	FALSE
342	6416.4695	342	195.7475	FALSE
343	6426.7465	343	196.0125	FALSE
344	6436.10033333333	344	195.953333333333	FALSE
345	6445.514	345	196.335	FALSE
346	6456.4175	346	195.81	FALSE
347	6467.1425	347	194.5975	FALSE
348	6476.497	348	193.366666666667	TRUE
349	6485.912	349	191.5125	TRUE
350	6496.638	350	189.77	TRUE
351	6507.36425	351	188.535	TRUE
352	6516.78	352	188.983333333333	FALSE
353	6526.2255	353	189.5475	FALSE
354	6537.0425	354	189.44	FALSE
355	6546.459	355	189.016666666667	FALSE
356	6555.81625	356	188.8325	FALSE
357	6566.5445	357	189.51	FALSE
358	6577.273	358	188.7125	FALSE
359	6586.631	359	187.173333333333	TRUE
360	6596.1385	360	186.855	TRUE
361	6606.95725	361	187.405	FALSE
362	6616.316	362	187.51	FALSE
363	6625.73525	363	187.7275	FALSE
364	6636.4655	364	188.7275	FALSE
365	6647.1965	365	189.7525	FALSE
366	6656.61633333333	366	190.206666666667	FALSE
367	6666.066	367	189.7875	FALSE
368	6676.887	368	189.68	FALSE
369	6686.308	369	189.253333333333	FALSE
370	6695.669	370	190.1675	FALSE
371	6706.402	371	190.265	FALSE
372	6717.13525	372	190.37	FALSE
373	6726.49733333333	373	190.363333333333	FALSE
374	6736.009	374	190.37	FALSE
375	6746.8325	375	190.0375	FALSE
376	6756.19566666667	376	189.54	FALSE
377	6765.6185	377	189.275	TRUE
378	6776.3535	378	189.1675	TRUE
379	6787.0895	379	188.9625	TRUE
380	6796.51333333333	380	189.826666666667	FALSE
381	6805.8775	381	191.0475	FALSE
382	6816.793	382	192.1175	TRUE
383	6826.21766666667	383	192.493333333333	TRUE
384	6835.583	384	191.9875	FALSE
385	6846.32075	385	189.5975	FALSE
386	6857.0585	386	188.56	FALSE
387	6866.425	387	189.443333333333	FALSE
388	6875.85125	388	190.4525	FALSE
389	6886.769	389	189.415	FALSE
390	6896.13633333333	390	188.793333333333	FALSE
391	6905.563	391	189.9175	FALSE
392	6916.303	392	191.4075	FALSE
393	6927.044	393	193.24	TRUE
394	6936.47166666667	394	193.143333333333	TRUE
395	6945.84025	395	193.2125	FALSE
396	6956.67125	396	191.63	FALSE
397	6966.18966666667	397	191.24	FALSE
398	6975.55925	398	189.24	FALSE
399	6986.30175	399	188.5825	FALSE
400	6997.0445	400	189.01	FALSE
401	7006.415	401	190.476666666667	FALSE
402	7015.8455	402	191.6525	FALSE
403	7026.7685	403	192.2125	FALSE
404	7036.13966666667	404	192.746666666667	FALSE
405	7045.57125	405	194.8575	TRUE
406	7056.316	406	195.93	FALSE
407	7067.06125	407	194.7375	FALSE
408	7076.49366666667	408	192.096666666667	FALSE
409	7085.8665	409	190.595	FALSE
410	7096.7025	410	190.93	FALSE
411	7106.22533333333	411	191.383333333333	FALSE
412	7115.599	412	191.94	FALSE
413	7126.3465	413	191.6075	FALSE
414	7137.094	414	193.405	FALSE
415	7146.46933333333	415	193.92	FALSE
416	7155.904	416	193.9775	FALSE
417	7166.65275	417	193.095	FALSE
418	7176.8645	418	193.085	FALSE
419	7186.8975	419	192.335	FALSE
420	7196.93075	420	190.9875	FALSE
421	7207.23325	421	189.5025	TRUE
422	7217.357	422	188.75	TRUE
423	7227.391	423	188.7625	TRUE
424	7237.42575	424	189.665	FALSE
425	7247.46075	425	190.475	FALSE
426	7257.49625	426	190.0125	FALSE
427	7267.5315	427	188.06	FALSE
428	7276.313	428	187.253333333333	FALSE
429	7285.4535	429	187.235	FALSE
430	7295.49	430	187.915	FALSE
431	7305.527	431	188.345	FALSE
432	7315.56425	432	189.035	FALSE
433	7325.602	433	188.975	FALSE
434	7335.64	434	189.7725	FALSE
435	7345.6785	435	190.4625	FALSE
436	7355.986	436	190.215	FALSE
437	7366.11475	437	189.395	FALSE
438	7376.154	438	189.905	FALSE
439	7386.194	439	190.24	FALSE
440	7396.234	440	191.68	TRUE
441	7406.27425	441	192.5125	TRUE
442	7416.315	442	191.7025	FALSE
443	7426.5355	443	189.7275	FALSE
444	7436.7565	444	188.62	FALSE
445	7446.798	445	188.36	FALSE
446	7456.84025	446	187.845	FALSE
447	7466.883	447	187.76	FALSE
448	7476.92575	448	187.7375	FALSE
449	7486.969	449	188.75	FALSE
450	7497.0125	450	189.7975	FALSE
451	7507.4155	451	190.285	FALSE
452	7517.4595	452	190.3075	FALSE
453	7527.50425	453	191.0375	FALSE
454	7537.54925	454	191.535	FALSE
455	7547.59475	455	191.2475	FALSE
456	7556.38466666667	456	190.426666666667	FALSE
457	7565.175	457	190.1675	FALSE
458	7575.40075	458	189.1175	FALSE
459	7585.62675	459	188.655	FALSE
460	7595.674	460	189.3925	FALSE
461	7605.721	461	191.13	FALSE
462	7615.769	462	192.01	FALSE
463	7625.817	463	192.095	FALSE
464	7635.86575	464	192.31	FALSE
465	7645.9145	465	192.7025	FALSE
466	7656.32275	466	192.05	FALSE
467	7666.3725	467	191.465	FALSE
468	7676.42225	468	192	FALSE
469	7686.47275	469	191.8325	FALSE
470	7696.52325	470	190.7025	TRUE
471	7706.5745	471	190.1575	TRUE
472	7716.6255	472	191.4025	FALSE
473	7726.94675	473	192.49	FALSE
474	7737.0885	474	194.4375	TRUE
475	7747.14125	475	194.715	TRUE
476	7757.194	476	193.7975	FALSE
477	7767.24725	477	191.93	FALSE
478	7777.301	478	190.465	FALSE
479	7787.35475	479	190.525	FALSE
480	7796.15233333333	480	191.19	FALSE
481	7805.30925	481	191.725	FALSE
482	7815.36425	482	191.215	FALSE
483	7825.4195	483	189.7625	FALSE
484	7835.475	484	189.1425	FALSE
485	7845.53125	485	190.6775	FALSE
486	7855.588	486	192.2275	FALSE
487	7865.64475	487	192.8425	TRUE
488	7875.97125	488	192.5925	FALSE
489	7886.1185	489	191.33	FALSE
490	7896.1765	490	191.595	FALSE
491	7906.235	491	192.06	FALSE
492	7916.29375	492	193.325	FALSE
493	7926.35275	493	193.4425	FALSE
494	7936.4125	494	192.3925	FALSE
495	7946.652	495	192.07	FALSE
496	7956.8915	496	191.405	FALSE
497	7966.95225	497	192.655	FALSE
498	7977.013	498	193.7375	FALSE
499	7987.0745	499	194.0375	FALSE
500	7997.136	500	193.1325	FALSE
501	8007.19825	501	191.8575	FALSE
502	8017.26075	502	191.88	FALSE
503	8026.425	503	191.873333333333	FALSE
504	8035.23025	504	192	FALSE
505	8045.294	505	191.38	FALSE
506	8055.358	506	190.7025	FALSE
507	8065.422	507	190.1925	FALSE
508	8075.48675	508	189.775	FALSE
509	8085.55175	509	189.0725	TRUE
510	8095.797	510	188.2475	TRUE
511	8106.0425	511	187.2125	FALSE
512	8116.10875	512	185.5225	FALSE
513	8126.17525	513	184.465	TRUE
514	8136.24225	514	183.74	FALSE
515	8146.3095	515	183.965	FALSE
516	8156.3775	516	184.5025	FALSE
517	8166.4455	517	184.75	FALSE
518	8176.8735	518	185.31	FALSE
519	8186.9425	519	186.1575	FALSE
520	8197.01175	520	185.915	FALSE
521	8207.0815	521	183.715	FALSE
522	8217.1515	522	181.3	TRUE
523	8227.22175	523	180.7975	TRUE
524	8237.29275	524	182.5725	FALSE
525	8247.364	525	184.2125	FALSE
526	8257.436	526	183.2025	FALSE
527	8267.508	527	181.7025	FALSE
528	8277.58	528	184.0825	FALSE
529	8286.39366666667	529	187.603333333333	TRUE
530	8295.20725	530	190.275	TRUE
531	8305.28	531	191.93	TRUE
532	8315.35175	532	193.0475	TRUE
533	8325.4225	533	193.7625	FALSE
534	8335.49225	534	193.4275	FALSE
535	8345.56	535	192.855	FALSE
536	8355.626	536	192.6175	FALSE
537	8365.6895	537	191.785	FALSE
538	8375.75025	538	191.395	FALSE
539	8385.808	539	191	FALSE
540	8395.8625	540	191.1675	FALSE
541	8405.913	541	191.56	FALSE
542	8415.9595	542	191.8825	FALSE
543	8426.0015	543	192.3825	FALSE
544	8436.03825	544	192.8325	FALSE
545	8446.07075	545	191.94	FALSE
546	8456.097	546	192.07	FALSE
547	8466.11775	547	191.4275	FALSE
548	8476.13225	548	192.105	FALSE
549	8486.14025	549	191.75	FALSE
550	8496.14125	550	193.595	TRUE
551	8506.13525	551	194.13	TRUE
552	8516.12125	552	194.835	TRUE
553	8526.09925	553	194.145	FALSE
554	8536.06925	554	193.0925	FALSE
555	8546.03025	555	192.3925	FALSE
556	8555.98275	556	193.665	FALSE
557	8565.92575	557	194.5725	FALSE
558	8575.85875	558	193.9175	FALSE
559	8585.78175	559	193.1925	FALSE
560	8595.69475	560	192.88	FALSE
561	8605.5965	561	193.4875	FALSE
562	8615.48725	562	194.3825	FALSE
563	8625.6315	563	195.6175	TRUE
564	8635.5865	564	195.6675	FALSE
565	8645.7055	565	196.155	FALSE
566	8655.63525	566	196.31	FALSE
567	8665.72775	567	195.9275	FALSE
568	8675.63075	568	195.5475	FALSE
569	8685.695	569	195.575	FALSE
570	8695.57	570	195.5825	FALSE
571	8705.605	571	195.045	FALSE
572	8715.45	572	194.145	TRUE
573	8725.45375	573	193.51	TRUE
574	8736.4822	574	192.228	TRUE
575	8747.75075	575	190.01	TRUE
576	8757.4415	576	189.4175	TRUE
577	8767.46075	577	189.345	FALSE
578	8777.1175	578	188.6675	FALSE
579	8787.1005	579	187.9875	FALSE
580	8796.722	580	188.3075	FALSE
581	8806.6675	581	188.0475	FALSE
582	8816.252	582	187.9875	FALSE
583	8826.159	583	187.155	FALSE
584	8835.7045	584	187.5725	FALSE
585	8845.571	585	187.3	FALSE
586	8856.3316	586	187.58	FALSE
587	8867.27125	587	187.855	FALSE
588	8876.9015	588	187.5375	FALSE
589	8886.5115	589	187.5725	FALSE
590	8896.10125	590	188.5225	TRUE
591	8905.6715	591	189.57	TRUE
592	8916.4248	592	190.706	TRUE
593	8927.0875	593	191.25	TRUE
594	8936.675	594	192.3075	TRUE
595	8946.076	595	193.18	FALSE
596	8955.6225	596	192.8075	FALSE
597	8966.1416	597	192.856	FALSE
598	8976.884	598	195.18	FALSE
599	8986.118	599	197.14	FALSE
600	8996.811	600	197.104	FALSE
