# Supplementary material for: Widespread population decline in South America correlates with mid-Holocene climate change
Source: Sci Rep. 2019 May 9;9:6850. doi: 10.1038/s41598-019-43086-w (PMC6509208; doi:10.1038/s41598-019-43086-w)
Supplement: Supplementary file 2 — Dataset 1 [file 41598_2019_43086_MOESM2_ESM.zip › CTP.csv]

	Stalagtite	Age	d18o	outliers
1	NCB	3236	-6.29	FALSE
2	NCB	3276	-7.28	FALSE
3	NCB	3315	-6.88	FALSE
4	NCB	3355	-6.1	FALSE
5	NCB	3395	-7.15	FALSE
6	NCB	3435	-6.82	FALSE
7	NCB	3475	-6.52	FALSE
8	NCB	3515	-7.41	FALSE
9	NCB	3554	-7.81	FALSE
10	NCB	3594	-7.28	FALSE
11	NCB	3634	-6.98	FALSE
12	NCB	3674	-7.02	FALSE
13	NCB	3714	-6.7	TRUE
14	NCB	3753	-6.64	FALSE
15	NCB	3798	-7.03	TRUE
16	NCB	3837	-6.84	FALSE
17	NCB	3876	-6.78	FALSE
18	NCB	3922	-6.59	TRUE
19	NCB	3959	-6.93	FALSE
20	NCB	3994	-6.78	FALSE
21	NCB	4035	-7	FALSE
22	NCB	4067	-6.8	FALSE
23	NCB	4105	-6.78	FALSE
24	NCB	4138	-6.99	TRUE
25	NCB	4170	-6.57	FALSE
26	NCB	4209	-6.45	FALSE
27	NCB	4241	-6.39	FALSE
28	NCB	4273	-6.91	TRUE
29	NCB	4311	-6.82	FALSE
30	NCB	4345	-7.17	FALSE
31	NCB	4381	-6.96	FALSE
32	NCB	4428	-7.12	FALSE
33	NCB	4469	-7.19	FALSE
34	NCB	4519	-7.12	FALSE
35	NCB	4564	-6.96	FALSE
36	NCB	4612	-6.92	FALSE
37	NCB	4667	-6.93	FALSE
38	NCB	4710	-6.64	TRUE
39	NCB	4752	-6.75	FALSE
40	NCB	4803	-6.75	FALSE
41	NCB	4844	-7.06	TRUE
42	NCB	4886	-6.74	FALSE
43	NCB	4937	-6.55	FALSE
44	NCB	4980	-6.46	FALSE
45	NCB	5034	-6.64	FALSE
46	NCB	5081	-6.61	FALSE
47	NCB	5125	-6.42	TRUE
48	NCB	5173	-6.38	FALSE
49	NCB	5212	-6.91	TRUE
50	NCB	5253	-6.97	FALSE
51	NCB	5302	-6.88	FALSE
52	NCB	5342	-6.44	TRUE
53	NCB	5380	-6.8	FALSE
54	NCB	5427	-6.64	FALSE
55	NCB	5464	-5.98	TRUE
56	NCB	5499	-6.71	FALSE
57	NCB	5541	-6.86	FALSE
58	NCB	5574	-6.62	FALSE
59	NCB	5617	-6.97	FALSE
60	NCB	5650	-6.89	FALSE
61	NCB	5684	-6.92	FALSE
62	NCB	5724	-7.12	TRUE
63	NCB	5758	-6.99	FALSE
64	NCB	5792	-6.85	FALSE
65	NCB	5832	-6.91	FALSE
66	NCB	5866	-6.64	TRUE
67	NCB	5900	-7.26	FALSE
68	NCB	5942	-6.72	FALSE
69	NCB	5979	-6.68	FALSE
70	NCB	6023	-6.21	TRUE
71	NCB	6059	-6.64	FALSE
72	NCB	6097	-6.59	FALSE
73	NCB	6141	-6.59	FALSE
74	NCB	6177	-6.42	TRUE
75	NCB	6216	-6.36	FALSE
76	NCB	6266	-6.56	FALSE
77	NCB	6310	-6.41	FALSE
78	NCB	6352	-6.47	FALSE
79	NCB	6400	-6.61	FALSE
80	NCB	6438	-6.4	FALSE
81	NCB	6476	-6.49	FALSE
82	NCB	6505	-6.62	FALSE
83	NCB	6534	-6.33	FALSE
84	NCB	6566	-6.17	FALSE
85	NCB	6593	-6.55	FALSE
86	NCB	6618	-6.01	FALSE
87	NCB	6649	-5.87	FALSE
88	NCB	6674	-6.13	FALSE
89	NCB	6699	-6.5	FALSE
90	NCB	6728	-6.47	FALSE
91	NCB	6753	-6.09	TRUE
92	NCB	6781	-6.02	FALSE
93	NCB	6804	-6.07	FALSE
94	NCB	6828	-5.96	FALSE
95	NCB	6857	-6.23	FALSE
96	NCB	6879	-6.49	FALSE
97	NCB	6902	-6.05	FALSE
98	NCB	6929	-6.36	FALSE
99	NCB	6951	-6.17	FALSE
100	NCB	6974	-6.27	FALSE
101	NCB	7001	-6.49	FALSE
102	NCB	7023	-6.19	FALSE
103	NCB	7043	-6.35	FALSE
104	NCB	7069	-6.34	FALSE
105	NCB	7091	-6.34	FALSE
106	NCB	7116	-6.38	TRUE
107	NCB	7137	-6.3	FALSE
108	NCB	7159	-6.18	FALSE
109	NCB	7185	-5.86	FALSE
110	NCB	7205	-6.38	FALSE
111	NCB	7226	-5.89	FALSE
112	NCB	7255	-6.26	FALSE
113	NCB	7277	-5.78	FALSE
114	NCB	7298	-5.99	FALSE
115	NCB	7324	-6.23	FALSE
116	NCB	7344	-6.19	FALSE
117	NCB	7369	-5.91	TRUE
118	NCB	7392	-6.01	FALSE
119	NCB	7414	-6.24	FALSE
120	NCB	7442	-5.94	FALSE
121	NCB	7463	-5.8	FALSE
122	NCB	7485	-6.1	FALSE
123	NCB	7510	-5.74	FALSE
124	NCB	7531	-6.05	FALSE
125	NCB	7552	-6.23	FALSE
126	NCB	7576	-6.06	FALSE
127	NCB	7597	-5.73	FALSE
128	NCB	7622	-6.3	FALSE
129	NCB	7643	-5.73	FALSE
130	NCB	7666	-6.13	FALSE
131	NCB	7692	-6.09	FALSE
132	NCB	7714	-6.06	FALSE
133	NCB	7736	-6.35	TRUE
134	NCB	7763	-6.41	FALSE
135	NCB	7785	-6.04	TRUE
136	NCB	7808	-5.86	FALSE
137	NCB	7837	-6.09	FALSE
138	NCB	7862	-6.16	FALSE
139	NCB	7891	-6.02	FALSE
140	NCB	7914	-6.21	FALSE
141	NCB	7938	-5.16	TRUE
142	NCB	7969	-6.98	FALSE
143	NCB	7994	-6.47	FALSE
144	NCB	8019	-6.07	FALSE
145	NCB	8050	-6.17	FALSE
146	NCB	8076	-6.36	FALSE
147	NCB	8103	-6.44	FALSE
148	NCB	8135	-6.91	TRUE
149	NCB	8161	-6.15	FALSE
150	NCB	8188	-5.69	FALSE
151	NCB	8221	-5.98	FALSE
152	NCB	8248	-6.19	FALSE
153	NCB	8283	-5.9	FALSE
154	NCB	8310	-6.07	FALSE
155	NCB	8338	-6.23	FALSE
156	NCB	8375	-5.93	FALSE
157	NCB	8404	-5.89	FALSE
158	NCB	8433	-5.74	TRUE
159	NCB	8470	-6.34	TRUE
160	NCB	8500	-6.06	FALSE
161	NCB	8532	-5.81	FALSE
162	NCB	8568	-5.77	FALSE
163	NCB	8628	-6.21	TRUE
164	NCB	8680	-5.76	FALSE
165	NCB	8712	-6.15	FALSE
166	NCB	8737	-5.9	FALSE
167	NCB	8763	-6.24	FALSE
168	NCB	8795	-6.01	FALSE
169	NCB	8819	-5.5	FALSE
170	NCB	8844	-5.62	FALSE
171	NCB	8873	-5.72	FALSE
172	NCB	8898	-6.07	TRUE
173	NCB	8927	-6.15	FALSE
174	NCB	8952	-5.95	FALSE
175	NCB	8977	-6.08	FALSE
176	NCB	9009	-5.71	FALSE
