# Supplementary material for: Widespread population decline in South America correlates with mid-Holocene climate change
Source: Sci Rep. 2019 May 9;9:6850. doi: 10.1038/s41598-019-43086-w (PMC6509208; doi:10.1038/s41598-019-43086-w)
Supplement: Supplementary file 2 — Dataset 1 [file 41598_2019_43086_MOESM2_ESM.zip › lapagrande.csv]

	age_calkaBP	d18OcarbVPDB	Core	Age	outliers
1	3	-5.96	LG3	3000	FALSE
2	3.02	-6.41	LG3	3020	FALSE
3	3.04	-6.86	LG3	3040	TRUE
4	3.06	-5.41	LG3	3060	FALSE
5	3.08	-5.47	LG3	3080	FALSE
6	3.1	-5.52	LG3	3100	FALSE
7	3.11	-5.75	LG3	3110	FALSE
8	3.13	-5.43	LG3	3130	FALSE
9	3.15	-5.52	LG3	3150	FALSE
10	3.17	-5.49	LG3	3170	FALSE
11	3.19	-6.42	LG3	3190	TRUE
12	3.2	-7.73	LG3	3200	TRUE
13	3.22	-7.71	LG3	3220	TRUE
14	3.24	-5.53	LG3	3240	FALSE
15	3.26	-5.16	LG3	3260	FALSE
16	3.28	-5.79	LG3	3280	FALSE
17	3.29	-5.41	LG3	3290	FALSE
18	3.31	-5.3	LG3	3310	FALSE
19	3.33	-5.74	LG3	3330	FALSE
20	3.35	-5.59	LG3	3350	FALSE
21	3.37	-6.02	LG3	3370	FALSE
22	3.38	-6.27	LG3	3380	FALSE
23	3.4	-5.79	LG3	3400	FALSE
24	3.42	-5.8	LG3	3420	FALSE
25	3.44	-6.05	LG3	3440	FALSE
26	3.46	-6.02	LG3	3460	FALSE
27	3.48	-5.42	LG3	3480	TRUE
28	3.49	-6.22	LG3	3490	FALSE
29	3.51	-6.2	LG3	3510	FALSE
30	3.53	-5.88	LG3	3530	FALSE
31	3.55	-5.71	LG3	3550	FALSE
32	3.56	-5.7	LG3	3560	FALSE
33	3.58	-5.87	LG3	3580	FALSE
34	3.6	-5.14	LG3	3600	TRUE
35	3.64	-5.76	LG3	3640	FALSE
36	3.67	-5.75	LG3	3670	FALSE
37	3.71	-5.62	LG3	3710	FALSE
38	3.74	-6.29	LG3	3740	TRUE
39	3.78	-5.51	LG3	3780	FALSE
40	3.81	-6	LG3	3810	FALSE
41	3.85	-6.18	LG3	3850	FALSE
42	3.89	-5.71	LG3	3890	FALSE
43	3.92	-6.16	LG3	3920	FALSE
44	3.96	-7.09	LG3	3960	TRUE
45	3.99	-5.88	LG3	3990	FALSE
46	4.03	-6.46	LG3	4030	FALSE
47	4.06	-6.01	LG3	4060	FALSE
48	4.1	-5.85	LG3	4100	FALSE
49	4.13	-6.11	LG3	4130	FALSE
50	4.17	-6.03	LG3	4170	FALSE
51	4.21	-5.96	LG3	4210	FALSE
52	4.24	-5.21	LG3	4240	TRUE
53	4.28	-5.8	LG3	4280	FALSE
54	4.31	-5.7	LG3	4310	FALSE
55	4.35	-6.1	LG3	4350	FALSE
56	4.38	-5.32	LG3	4380	FALSE
57	4.42	-5.06	LG3	4420	FALSE
58	4.45	-5.33	LG3	4450	FALSE
59	4.49	-5.32	LG3	4490	FALSE
60	4.53	-6.05	LG3	4530	TRUE
61	4.56	-5.14	LG3	4560	FALSE
62	4.6	-5.7	LG3	4600	FALSE
63	4.63	-5.4	LG3	4630	FALSE
64	4.67	-4.74	LG3	4670	FALSE
65	4.7	-5.47	LG3	4700	FALSE
66	4.74	-5.25	LG3	4740	FALSE
67	4.77	-5.26	LG3	4770	FALSE
68	4.81	-7.4	LG3	4810	TRUE
69	4.84	-6.68	LG3	4840	TRUE
70	4.88	-5.19	LG3	4880	FALSE
71	4.92	-5.71	LG3	4920	FALSE
72	4.94	-5.95	LG3	4940	FALSE
73	4.96	-6.11	LG3	4960	FALSE
74	4.99	-6.1	LG3	4990	FALSE
75	5.01	-8.34	LG3	5010	TRUE
76	5.03	-7.39	LG3	5030	TRUE
77	5.06	-5.75	LG3	5060	FALSE
78	5.08	-5.33	LG3	5080	FALSE
79	5.1	-6.2	LG3	5100	FALSE
80	5.13	-6.62	LG3	5130	FALSE
81	5.15	-7.25	LG3	5150	FALSE
82	5.17	-6.93	LG3	5170	FALSE
83	5.2	-6.06	LG3	5200	FALSE
84	5.22	-5.44	LG3	5220	FALSE
85	5.25	-5.83	LG3	5250	FALSE
86	5.27	-5.67	LG3	5270	FALSE
87	5.29	-6.47	LG3	5290	FALSE
88	5.32	-5.73	LG3	5320	FALSE
89	5.34	-6.39	LG3	5340	FALSE
90	5.36	-5.17	LG3	5360	FALSE
91	5.39	-5.44	LG3	5390	FALSE
92	5.41	-5.13	LG3	5410	FALSE
93	5.43	-6.84	LG3	5430	FALSE
94	5.46	-7.57	LG3	5460	FALSE
95	5.48	-6.09	LG3	5480	FALSE
96	5.49	-5.17	LG3	5490	FALSE
97	5.5	-4.87	LG3	5500	FALSE
98	5.52	-4.62	LG3	5520	FALSE
99	5.53	-5.04	LG3	5530	FALSE
100	5.54	-5.08	LG3	5540	FALSE
101	5.55	-6.05	LG3	5550	TRUE
102	5.57	-6.57	LG3	5570	TRUE
103	5.58	-5.83	LG3	5580	FALSE
104	5.59	-5.64	LG3	5590	FALSE
105	5.6	-5.48	LG3	5600	FALSE
106	5.61	-6.25	LG3	5610	FALSE
107	5.63	-5.82	LG3	5630	FALSE
108	5.64	-5.63	LG3	5640	FALSE
109	5.65	-5.69	LG3	5650	FALSE
110	5.66	-5.92	LG3	5660	FALSE
111	5.67	-6.55	LG3	5670	TRUE
112	5.69	-6.7	LG3	5690	TRUE
113	5.7	-5.72	LG3	5700	FALSE
114	5.71	-5.69	LG3	5710	FALSE
115	5.72	-5.72	LG3	5720	FALSE
116	5.75	-6.04	LG3	5750	FALSE
117	5.76	-6.24	LG3	5760	FALSE
118	5.77	-6.15	LG3	5770	FALSE
119	5.79	-6.17	LG3	5790	FALSE
120	5.8	-6.39	LG3	5800	FALSE
121	5.81	-6.28	LG3	5810	FALSE
122	5.83	-6.23	LG3	5830	FALSE
123	5.84	-6.01	LG3	5840	FALSE
124	5.85	-5.38	LG3	5850	TRUE
125	5.87	-5.69	LG3	5870	FALSE
126	5.87	-6.03	LG3	5870	FALSE
127	6.21	-5.16	LG11	6210	FALSE
128	6.21	-4.45	LG11	6210	FALSE
129	6.22	-4.88	LG11	6220	FALSE
130	6.22	-5.25	LG11	6220	FALSE
131	6.23	-4.9	LG11	6230	FALSE
132	6.24	-5.3	LG11	6240	FALSE
133	6.24	-5.69	LG11	6240	FALSE
134	6.25	-5.62	LG11	6250	FALSE
135	6.25	-5.64	LG11	6250	FALSE
136	6.26	-5.43	LG11	6260	FALSE
137	6.26	-4.78	LG11	6260	TRUE
138	6.27	-5.3	LG11	6270	FALSE
139	6.27	-5.29	LG11	6270	FALSE
140	6.28	-5.36	LG11	6280	FALSE
141	6.29	-5.39	LG11	6290	FALSE
142	6.29	-4.99	LG11	6290	TRUE
143	6.3	-5.17	LG11	6300	FALSE
144	6.3	-5.43	LG11	6300	FALSE
145	6.31	-4.68	LG11	6310	TRUE
146	6.31	-5.21	LG11	6310	FALSE
147	6.32	-5.23	LG11	6320	FALSE
148	6.33	-5.36	LG11	6330	FALSE
149	6.33	-5.64	LG11	6330	TRUE
150	6.34	-5.37	LG11	6340	FALSE
151	6.35	-5.13	LG11	6350	FALSE
152	6.35	-5.48	LG11	6350	FALSE
153	6.36	-5.82	LG11	6360	FALSE
154	6.37	-6.12	LG11	6370	FALSE
155	6.37	-5.41	LG11	6370	FALSE
156	6.38	-5.97	LG11	6380	FALSE
157	6.39	-5.49	LG11	6390	FALSE
158	6.4	-5.39	LG11	6400	FALSE
159	6.4	-4.85	LG11	6400	FALSE
160	6.41	-5.25	LG11	6410	FALSE
161	6.42	-4.96	LG11	6420	FALSE
162	6.42	-4.83	LG11	6420	FALSE
163	6.43	-5.45	LG11	6430	FALSE
164	6.44	-5.13	LG11	6440	FALSE
165	6.45	-5.37	LG11	6450	FALSE
166	6.45	-4.74	LG11	6450	FALSE
167	6.46	-5.2	LG11	6460	FALSE
168	6.47	-5.24	LG11	6470	FALSE
169	6.47	-5.42	LG11	6470	FALSE
170	6.48	-5.91	LG11	6480	TRUE
171	6.49	-5.85	LG11	6490	FALSE
172	6.5	-6.91	LG11	6500	TRUE
173	6.5	-6.39	LG11	6500	FALSE
174	6.51	-6.31	LG11	6510	FALSE
175	6.52	-6.01	LG11	6520	FALSE
176	6.52	-6.39	LG11	6520	FALSE
177	6.53	-6.15	LG11	6530	FALSE
178	6.54	-5.46	LG11	6540	TRUE
179	6.54	-6.08	LG11	6540	FALSE
180	6.55	-6.01	LG11	6550	FALSE
181	6.56	-6.25	LG11	6560	FALSE
182	6.57	-6.18	LG11	6570	FALSE
183	6.57	-6.23	LG11	6570	FALSE
184	6.58	-6.25	LG11	6580	FALSE
185	6.59	-5.74	LG11	6590	TRUE
186	6.59	-5.74	LG11	6590	TRUE
187	6.6	-5.78	LG11	6600	FALSE
188	6.61	-6.2	LG11	6610	FALSE
189	6.62	-5.67	LG11	6620	FALSE
190	6.62	-5.87	LG11	6620	FALSE
191	6.63	-6.27	LG11	6630	TRUE
192	6.64	-5.98	LG11	6640	FALSE
193	6.64	-6.09	LG11	6640	FALSE
194	6.65	-6.43	LG11	6650	FALSE
195	6.66	-6.46	LG11	6660	FALSE
196	6.67	-6.06	LG11	6670	FALSE
197	6.67	-6.5	LG11	6670	FALSE
198	6.68	-6.34	LG11	6680	FALSE
199	6.69	-6.11	LG11	6690	FALSE
200	6.69	-6.01	LG11	6690	FALSE
201	6.7	-5.7	LG11	6700	FALSE
202	6.71	-5.7	LG11	6710	FALSE
203	6.71	-5.45	LG11	6710	FALSE
204	6.72	-5.41	LG11	6720	FALSE
205	6.73	-5.3	LG11	6730	FALSE
206	6.74	-5.29	LG11	6740	FALSE
207	6.74	-5.74	LG11	6740	FALSE
208	6.75	-5.75	LG11	6750	FALSE
209	6.76	-5.64	LG11	6760	FALSE
210	6.76	-4.97	LG11	6760	FALSE
211	6.77	-5.71	LG11	6770	FALSE
212	6.78	-5.18	LG11	6780	TRUE
213	6.79	-5.31	LG11	6790	FALSE
214	6.79	-5.86	LG11	6790	FALSE
215	6.8	-5.5	LG11	6800	FALSE
216	6.81	-5.07	LG11	6810	FALSE
217	6.81	-5.34	LG11	6810	FALSE
218	6.82	-5.71	LG11	6820	FALSE
219	6.83	-5.57	LG11	6830	FALSE
220	6.84	-5.38	LG11	6840	FALSE
221	6.84	-5.4	LG11	6840	FALSE
222	6.85	-6.33	LG11	6850	TRUE
223	6.86	-6.54	LG11	6860	TRUE
224	6.86	-6.5	LG11	6860	FALSE
225	6.87	-6.73	LG11	6870	FALSE
226	6.88	-6.27	LG11	6880	FALSE
227	6.88	-5.97	LG11	6880	TRUE
228	6.89	-6.13	LG11	6890	FALSE
229	6.9	-6.09	LG11	6900	FALSE
230	6.91	-5.64	LG11	6910	TRUE
231	6.92	-5.63	LG11	6920	FALSE
232	6.93	-6.03	LG11	6930	FALSE
233	6.94	-6.03	LG11	6940	FALSE
234	6.95	-6.03	LG11	6950	FALSE
235	6.96	-6	LG11	6960	FALSE
236	6.96	-6.03	LG11	6960	FALSE
237	6.97	-6.01	LG11	6970	TRUE
238	6.98	-6.03	LG11	6980	FALSE
239	6.99	-6.34	LG11	6990	TRUE
240	7	-6.13	LG11	7000	TRUE
241	7.01	-6.68	LG11	7010	TRUE
242	7.02	-6.81	LG11	7020	FALSE
243	7.03	-6.56	LG11	7030	FALSE
244	7.04	-6.44	LG11	7040	FALSE
245	7.05	-6.5	LG11	7050	FALSE
246	7.06	-6.03	LG11	7060	TRUE
247	7.07	-6.15	LG11	7070	FALSE
248	7.08	-5.82	LG11	7080	FALSE
249	7.09	-5.45	LG11	7090	FALSE
250	7.1	-5.04	LG11	7100	FALSE
251	7.11	-5.26	LG11	7110	FALSE
252	7.12	-5.68	LG11	7120	FALSE
253	7.12	-5.65	LG11	7120	FALSE
254	7.13	-5.36	LG11	7130	FALSE
255	7.14	-5.35	LG11	7140	FALSE
256	7.15	-5.42	LG11	7150	FALSE
257	7.16	-5.23	LG11	7160	FALSE
258	7.17	-5.72	LG11	7170	TRUE
259	7.19	-5.47	LG11	7190	FALSE
260	7.21	-5.64	LG11	7210	FALSE
261	7.23	-5.35	LG11	7230	FALSE
262	7.25	-5.26	LG11	7250	FALSE
263	7.27	-5.19	LG11	7270	FALSE
264	7.29	-5.39	LG11	7290	FALSE
265	7.31	-5.67	LG11	7310	FALSE
266	7.33	-5.54	LG11	7330	FALSE
267	7.35	-5.82	LG11	7350	FALSE
268	7.37	-5.71	LG11	7370	FALSE
269	7.39	-6.22	LG11	7390	TRUE
270	7.41	-6.5	LG11	7410	TRUE
271	7.43	-6.32	LG11	7430	FALSE
272	7.45	-6.49	LG11	7450	FALSE
273	7.47	-6.36	LG11	7470	FALSE
274	7.49	-6.1	LG11	7490	FALSE
275	7.51	-6.09	LG11	7510	FALSE
276	7.53	-6.35	LG11	7530	FALSE
277	7.55	-6.21	LG11	7550	FALSE
278	7.57	-6.35	LG11	7570	FALSE
279	7.59	-6.06	LG11	7590	FALSE
280	7.61	-6.06	LG11	7610	FALSE
281	7.63	-5.55	LG11	7630	TRUE
282	7.65	-6.09	LG11	7650	FALSE
283	7.67	-5.75	LG11	7670	FALSE
284	7.69	-5.6	LG11	7690	FALSE
285	7.71	-6.19	LG11	7710	FALSE
286	7.72	-5.78	LG11	7720	FALSE
287	7.75	-5.64	LG11	7750	FALSE
288	7.76	-5.05	LG11	7760	TRUE
289	7.79	-5.34	LG11	7790	FALSE
290	7.8	-5.5	LG11	7800	FALSE
291	7.82	-4.95	LG11	7820	FALSE
292	7.84	-5.25	LG11	7840	FALSE
293	7.85	-4.2	LG11	7850	TRUE
294	7.86	-5.2	LG11	7860	FALSE
295	7.87	-5.36	LG11	7870	FALSE
296	7.88	-4.32	LG11	7880	TRUE
297	7.89	-4.6	LG11	7890	FALSE
298	7.89	-4.6	LG11	7890	FALSE
299	7.9	-4.89	LG11	7900	FALSE
300	7.91	-4.22	LG11	7910	FALSE
301	7.92	-4.85	LG11	7920	FALSE
302	7.93	-5.22	LG11	7930	TRUE
303	7.94	-5.41	LG11	7940	FALSE
304	7.95	-5.77	LG11	7950	FALSE
305	7.96	-5.07	LG11	7960	FALSE
306	7.96	-5.85	LG11	7960	FALSE
307	7.97	-5.99	LG11	7970	FALSE
308	7.98	-6.01	LG11	7980	FALSE
309	7.99	-6.21	LG11	7990	FALSE
310	8	-4.83	LG11	8000	TRUE
311	8.01	-5.22	LG11	8010	TRUE
312	8.02	-5.54	LG11	8020	FALSE
313	8.03	-5.45	LG11	8030	FALSE
314	8.04	-5.53	LG11	8040	FALSE
315	8.05	-5.25	LG11	8050	FALSE
316	8.07	-6.06	LG11	8070	TRUE
317	8.08	-6.05	LG11	8080	FALSE
318	8.09	-6.08	LG11	8090	FALSE
319	8.1	-6.12	LG11	8100	FALSE
320	8.11	-5.87	LG11	8110	TRUE
321	8.12	-5.83	LG11	8120	TRUE
322	8.13	-6.55	LG11	8130	TRUE
323	8.14	-6.96	LG11	8140	TRUE
324	8.16	-6.05	LG11	8160	FALSE
325	8.17	-6.51	LG11	8170	FALSE
326	8.18	-7.48	LG11	8180	FALSE
327	8.19	-7.32	LG11	8190	FALSE
328	8.2	-7.02	LG11	8200	FALSE
329	8.21	-6.73	LG11	8210	FALSE
330	8.22	-5.65	LG11	8220	TRUE
331	8.24	-5.66	LG11	8240	FALSE
332	8.25	-5.21	LG11	8250	FALSE
333	8.26	-6.11	LG11	8260	FALSE
334	8.27	-7	LG11	8270	FALSE
335	8.28	-7.18	LG11	8280	FALSE
336	8.3	-6.57	LG11	8300	FALSE
337	8.32	-6.92	LG11	8320	FALSE
338	8.35	-6.83	LG11	8350	FALSE
339	8.37	-6.53	LG11	8370	FALSE
340	8.39	-5.95	LG11	8390	TRUE
341	8.4	-5.6	LG11	8400	FALSE
342	8.42	-5.9	LG11	8420	FALSE
343	8.43	-6.21	LG11	8430	FALSE
344	8.44	-5.8	LG11	8440	FALSE
345	8.46	-5.46	LG11	8460	FALSE
346	8.47	-5.28	LG11	8470	FALSE
347	8.48	-6.03	LG11	8480	FALSE
348	8.5	-6.23	LG11	8500	FALSE
349	8.51	-6.01	LG11	8510	FALSE
350	8.53	-5.77	LG11	8530	FALSE
351	8.54	-6.28	LG11	8540	FALSE
352	8.55	-5.95	LG11	8550	FALSE
353	8.56	-5.73	LG11	8560	FALSE
354	8.58	-5.8	LG11	8580	FALSE
355	8.6	-5.95	LG11	8600	FALSE
356	8.62	-5.57	LG11	8620	FALSE
357	8.64	-6.44	LG11	8640	TRUE
358	8.66	-5.79	LG11	8660	FALSE
359	8.68	-6.11	LG11	8680	FALSE
360	8.7	-6.37	LG11	8700	FALSE
361	8.72	-6.39	LG11	8720	FALSE
362	8.74	-5.58	LG11	8740	TRUE
363	8.76	-5.37	LG11	8760	FALSE
364	8.78	-5.66	LG11	8780	FALSE
365	8.8	-5.25	LG11	8800	FALSE
366	8.81	-5.09	LG11	8810	FALSE
367	8.83	-6.28	LG11	8830	TRUE
368	8.85	-6.36	LG11	8850	FALSE
369	8.87	-6.01	LG11	8870	FALSE
370	8.89	-5.81	LG11	8890	FALSE
371	8.91	-5.47	LG11	8910	FALSE
372	8.93	-5.54	LG11	8930	FALSE
373	8.95	-4.71	LG11	8950	TRUE
374	8.97	-5.27	LG11	8970	FALSE
375	8.99	-5.28	LG11	8990	FALSE
376	9.01	-5.36	LG11	9010	FALSE
