# Supplementary material for: Widespread population decline in South America correlates with mid-Holocene climate change
Source: Sci Rep. 2019 May 9;9:6850. doi: 10.1038/s41598-019-43086-w (PMC6509208; doi:10.1038/s41598-019-43086-w)
Supplement: Supplementary file 2 — Dataset 1 [file 41598_2019_43086_MOESM2_ESM.zip › midholo.csv]

UniqID	Sitename	Lat	Lon	Age	Error	DeltaR	DeltaRErr	LabNo	Material_D	Reference	CalCurve	Region	Region2
1	Amotape PV8-13	-4.738	-81.191	8125	80	175	34	SI-1414	shell	Richardson 1978	marine13	Highlands	Tropic
2	Amotape PV8-13	-4.738	-81.191	11200	115	132	40	SI-1415	shell	Richardson 1978	marine13	Highlands	Tropic
3	Amotape PV8-13	-4.738	-81.191	7840	90	132	40	SI-1417	shell	Richardson 1978	marine13	Highlands	Tropic
4	Ancon, Tank site PV45-2	-11.47	-77.11	3655	45	205	26	GrN-5546	shell	Ziolkowski et al 1994	marine13	Highlands	Tropic
5	Ascope 5 (PV-23-05)	-7.65	-79.083	9510	170	28	25	Gif-4913	shell	Delibrias & Guillier 1988	marine13	Highlands	Tropic
6	Bandurria	-11.910279	-77.135499	4400	80	27	40	AA-80422	shell	Jones 2009	marine13	Highlands	Tropic
7	Bandurria	-11.910279	-77.135499	4260	70	84	40	AA-80672	shell	Jones 2009	marine13	Highlands	Tropic
8	Barlovento	10.593917	-75.415631	3470	120	22	55	W-739	shell	Roosevelt 1998	marine13	Highlands	Tropic
9	Barlovento	10.593917	-75.415631	2980	120	-31	9	W-741	shell	Roosevelt 1998	marine13	Highlands	Tropic
10	Barlovento	10.593917	-75.415631	3140	120	-31	9	W-743	shell	Roosevelt 1998	marine13	Highlands	Tropic
11	Buena Vista	-1.59	-80.43	3450	50	24	40	SI-69	shell	Ziolkowski et al 1994	marine13	Highlands	Tropic
12	Buena Vista	-1.59	-80.43	4040	55	-66	41	SI-71	shell	Ziolkowski et al 1994	marine13	Highlands	Tropic
13	Casma Valley	-9.3	-77.5	2640	90	205	26	UCAL-729B	shell	Ziolkowski et al 1994	marine13	Highlands	Tropic
14	Chankillo	-8.290336	-78.952266	2610	70	143	40	AA-83388	shell	Jones 2009	marine13	Highlands	Tropic
15	Chilca Canyon 2444	-12.516667	-76.633333	2050	110	144	40	Gif-1072	shell	Engel 1964	marine13	Highlands	Tropic
16	Chira	-4.813	-81.032	7485	120	84	40	SI-1416	shell	Ziolkowski et al 1994	marine13	Highlands	Tropic
17	Cueva Conchitas 2	-12.183333	-76.916667	6970	90	90	40	PUCP-81	shell	Ziolkowski et al 1994	marine13	Highlands	Tropic
18	Cueva Conchitas 2	-12.183333	-76.916667	7260	140	84	40	PUCP-83	shell	Ziolkowski et al 1994	marine13	Highlands	Tropic
19	El Ahogado	-17.966667	-70.883333	4115	60	61	50	Pa-1770	shell	Gayo et al 2015	marine13	Highlands	Tropic
20	El Ahogado	-17.966667	-70.883333	4035	60	384	40	Pa-1773	shell	Gayo et al 2015	marine13	Highlands	Tropic
21	El Ahogado	-17.966667	-70.883333	7505	60	384	40	Pa-1784	shell	Gayo et al 2015	marine13	Highlands	Tropic
22	El Ahogado	-17.966667	-70.883333	7285	60	384	40	Pa-1785	shell	Gayo et al 2015	marine13	Highlands	Tropic
23	El Ahogado	-17.966667	-70.883333	3695	40	384	40	Pa-1790	shell	Gayo et al 2015	marine13	Highlands	Tropic
24	El Ahogado	-17.966667	-70.883333	3865	60	384	40	Pa-1791	shell	Gayo et al 2015	marine13	Highlands	Tropic
25	El Ahogado	-17.966667	-70.883333	4145	60	384	40	Pa-1792	shell	Gayo et al 2015	marine13	Highlands	Tropic
26	El Porvenir	-3.659946	-80.258174	2700	80	175	34	Beta-222663	shell	Moore 2010	marine13	Highlands	Tropic
27	El Porvenir	-3.659946	-80.258174	2610	80	-66	41	Beta-222667	shell	Moore 2010	marine13	Highlands	Tropic
28	El Porvenir	-3.659946	-80.258174	2870	80	-66	41	Beta-222668	shell	Moore 2010	marine13	Highlands	Tropic
29	El Porvenir	-3.659946	-80.258174	2580	80	-66	41	Beta-222669	shell	Moore 2010	marine13	Highlands	Tropic
30	El Porvenir	-3.659946	-80.258174	2860	70	-66	41	Beta-222670	shell	Moore 2010	marine13	Highlands	Tropic
31	El Porvenir	-3.659946	-80.258174	5940	70	-66	41	Beta-222671	shell	Moore 2010	marine13	Highlands	Tropic
32	El Porvenir	-3.659946	-80.258174	5100	70	-66	41	Beta-222673	shell	Moore 2010	marine13	Highlands	Tropic
33	El Porvenir	-3.659946	-80.258174	2910	80	-66	41	Beta-222678	shell	Moore 2010	marine13	Highlands	Tropic
34	El Porvenir	-3.659946	-80.258174	3570	80	-66	41	Beta-222679	shell	Moore 2010	marine13	Highlands	Tropic
35	El Porvenir	-3.659946	-80.258174	3740	70	-66	41	Beta-222680	shell	Moore 2010	marine13	Highlands	Tropic
36	El Porvenir	-3.659946	-80.258174	5610	60	-66	41	Beta-222681	shell	Moore 2010	marine13	Highlands	Tropic
37	El Porvenir	-3.659946	-80.258174	3160	80	-66	41	Beta-222682	shell	Moore 2010	marine13	Highlands	Tropic
38	El Porvenir	-3.659946	-80.258174	6040	80	-66	41	Beta-222683	shell	Moore 2010	marine13	Highlands	Tropic
39	El Porvenir	-3.659946	-80.258174	6050	100	-66	41	Beta-222684	shell	Moore 2010	marine13	Highlands	Tropic
40	Guayaquil	-2.17425	-79.878465	2175	60	24	40	UW-123	shell	Ziolkowski et al 1994	marine13	Highlands	Tropic
41	Huaca Negra	-8.25	-78.52	5650	200	22	55	L-122b	shell	Ziolkowski et al 1994	marine13	Highlands	Tropic
42	Huaca Negra	-8.25	-78.52	4300	200	22	55	L-122d	shell	Ziolkowski et al 1994	marine13	Highlands	Tropic
43	Huaca Negra	-8.25	-78.52	5300	200	22	55	L-122g	shell	Ziolkowski et al 1994	marine13	Highlands	Tropic
44	Kilometer 4	-17.54757	-71.362696	5850	70	24	40	Beta-135323	shell	Gayo et al 2015	marine13	Highlands	Tropic
45	Kilometer 4	-17.54757	-71.362696	5720	80	24	40	Beta-135325	shell	Gayo et al 2015	marine13	Highlands	Tropic
46	Kilometer 4	-17.54757	-71.362696	4950	50	24	40	CAMS-1744-1s	shell	Gayo et al 2015	marine13	Highlands	Tropic
47	Kilometer 4	-17.54757	-71.362696	5050	60	24	40	CAMS-1744-3s	shell	Gayo et al 2015	marine13	Highlands	Tropic
48	Kilometer 4	-17.54757	-71.362696	4950	70	384	40	CAMS-1744-52	shell	Gayo et al 2015	marine13	Highlands	Tropic
49	Kilometer 4	-17.54757	-71.362696	5070	60	384	40	CAMS-1744-6s	shell	Gayo et al 2015	marine13	Highlands	Tropic
50	Kilometer 4	-17.54757	-71.362696	4990	50	384	40	CAMS-1744-7s	shell	Gayo et al 2015	marine13	Highlands	Tropic
51	Kilometer 4	-17.54757	-71.362696	4990	70	384	40	CAMS-1744-8s	shell	Gayo et al 2015	marine13	Highlands	Tropic
52	Kilometer 4	-17.54757	-71.362696	4990	60	384	40	CAMS-1744-9s	shell	Gayo et al 2015	marine13	Highlands	Tropic
53	Kilometer 4	-17.54757	-71.362696	4890	60	384	40	CAMS-1745-2s	shell	Gayo et al 2015	marine13	Highlands	Tropic
54	La Cabuya G-110	-1.58	-80.46	2830	45	384	40	SI-67	shell	Ziolkowski et al 1994	marine13	Highlands	Tropic
55	La Paloma (12b-VII-613)	-12.417	-76.75	2130	70	158	37	Ny-228	shell	Ziolkowski et al 1994	marine13	Highlands	Tropic
56	La Paloma (12b-VII-613)	-12.417	-76.75	3460	70	158	37	Ny-356	shell	Ziolkowski et al 1994	marine13	Highlands	Tropic
57	Las Higueras (18b-IX-5a)	-16.238889	-71.5825	9310	120	90	40	Ny-381	shell	Coppens et al 1979	marine13	Highlands	Tropic
58	Las Vegas	-2.276565	-80.818195	8600	200	143	40	L-1042A	shell	Stothert et al 2003	marine13	Highlands	Tropic
59	Las Vegas	-2.276565	-80.818195	7600	100	90	40	L-1042F	shell	Stothert et al 2003	marine13	Highlands	Tropic
60	Las Vegas	-2.276565	-80.818195	7440	100	24	40	TX-3313	shell	Stothert et al 2003	marine13	Highlands	Tropic
61	Las Vegas	-2.276565	-80.818195	7150	70	384	40	TX-3314	shell	Stothert et al 2003	marine13	Highlands	Tropic
62	Las Vegas	-2.276565	-80.818195	8170	70	-66	41	TX-3315	shell	Stothert et al 2003	marine13	Highlands	Tropic
63	Las Vegas	-2.276565	-80.818195	9550	120	-66	41	TX-3316	Shell	Stothert 1988	marine13	Highlands	Tropic
64	Las Vegas	-2.276565	-80.818195	9800	100	-66	41	TX-3772	Shell	Stothert 1988	marine13	Highlands	Tropic
65	Las Vegas	-2.276565	-80.818195	8920	120	-66	41	Tx-4460	shell	Stothert et al 2003	marine13	Highlands	Tropic
66	Las Vegas	-2.276565	-80.818195	10100	130	-66	41	TX-4461	Shell	Stothert 1988	marine13	Highlands	Tropic
67	Loma de Camotillo	-12.31	-76.4	2530	60	-66	41	Ny-229	shell	Ziolkowski et al 1994	marine13	Highlands	Tropic
68	Loma de Los Cardos	-12.31	-76.39	4070	90	-66	41	Ny-224	shell	Ziolkowski et al 1994	marine13	Highlands	Tropic
69	Loma Huarangal	-12.3	-76.4	3340	80	143	40	Ny-227	shell	Ziolkowski et al 1994	marine13	Highlands	Tropic
70	Loreto Viejo	-17.172533	-70.950858	3936	55	175	34	AA-37164	shell	Gayo et al 2015	marine13	Highlands	Tropic
71	Loreto Viejo	-17.172533	-70.950858	3961	47	84	40	AA-37166	shell	Gayo et al 2015	marine13	Highlands	Tropic
72	Loreto Viejo	-17.172533	-70.950858	3951	46	84	40	AA-40294	shell	Gayo et al 2015	marine13	Highlands	Tropic
73	Miraflores	-17.512367	-71.362696	8292	44	175	34	PaBO-77	shell	Gayo et al 2015	marine13	Highlands	Tropic
74	Monsu	10.181439	-75.455657	3240	60	61	50	TK-625a	shell	Reichel-Dolmatoff 1985	marine13	Highlands	Tropic
75	Monsu	10.181439	-75.455657	3230	90	24	40	TK-625b	shell	Reichel-Dolmatoff 1985	marine13	Highlands	Tropic
76	Monsu	10.181439	-75.455657	4200	80	61	50	UCLA-2149b	shell	Reichel-Dolmatoff 1985	marine13	Highlands	Tropic
77	Monsu	10.181439	-75.455657	4175	70	61	50	UCLA-2565a	shell	Reichel-Dolmatoff 1985	marine13	Highlands	Tropic
78	Monsu	10.181439	-75.455657	4270	80	-31	9	UCLA-2565g	shell	Reichel-Dolmatoff 1985	marine13	Highlands	Tropic
79	N llo	-17.316667	-71.433333	8385	82	384	40	PaBO-13	shell	Gayo et al 2015	marine13	Highlands	Tropic
80	N llo	-17.316667	-71.433333	8687	77	384	40	PaBO-15	shell	Gayo et al 2015	marine13	Highlands	Tropic
81	N llo	-17.316667	-71.433333	8664	116	28	25	PaBO-58	shell	Gayo et al 2015	marine13	Highlands	Tropic
82	Ostra Base Camp	-8.25823	-78.961193	6240	50	384	40	Uga-187	shell	Jones 2009	marine13	Highlands	Tropic
83	Pachacamac	-12.15	-76.54	3900	150	384	40	L-1232H	shell	Hill 1975	marine13	Highlands	Tropic
84	Pachacamac	-12.15	-76.54	3800	200	384	40	L-123a	shell	Hill 1975	marine13	Highlands	Tropic
85	Paijan	-7.4	-79.06	7220	140	22	55	Gif-4164	shell	Ziolkowski et al 1994	marine13	Highlands	Tropic
86	Pampa de Fosiles 13 (PV-22-13)	-7.567	-79.333	7740	150	144	40	Gif-4163	shell	Delibrias & Guillier 1988	marine13	Highlands	Tropic
87	Pampa de Fosiles 13 (PV-22-13)	-7.567	-79.333	8810	160	84	40	Gif-4165	shell	Ziolkowski et al 1994	marine13	Highlands	Tropic
88	Pampa Los Perros	-11.54	-76.07	5330	120	84	40	Birm-150a	shell	Ziolkowski et al 1994	marine13	Highlands	Tropic
89	Pampa Los Perros	-11.54	-76.07	5470	100	144	40	Birm-510b	shell	Ziolkowski et al 1994	marine13	Highlands	Tropic
90	Pampa Los Perros	-11.54	-76.07	6810	140	144	40	Birm-517a	shell	Ziolkowski et al 1994	marine13	Highlands	Tropic
91	Pampa Los Perros	-11.54	-76.07	7150	140	144	40	Birm-517b	shell	Ziolkowski et al 1994	marine13	Highlands	Tropic
92	Panam Km	-16.333333	-73	9334	159	84	40	PaBO-19	shell	Gayo et al 2015	marine13	Highlands	Tropic
93	Panam Km	-16.333333	-73	8255	88	84	40	PaBO-24	shell	Gayo et al 2015	marine13	Highlands	Tropic
94	Panam Km	-16.333333	-73	8184	84	84	40	PaBO-25	shell	Gayo et al 2015	marine13	Highlands	Tropic
95	Panam Km	-16.333333	-73	9129	156	84	40	PaBO-45	shell	Gayo et al 2015	marine13	Highlands	Tropic
96	Panam Km	-16.333333	-73	9327	35	84	40	PaBO-78	shell	Gayo et al 2015	marine13	Highlands	Tropic
97	Panam Km	-16.333333	-73	9245	35	84	40	PaBO-80	shell	Gayo et al 2015	marine13	Highlands	Tropic
98	Panam Km	-16.333333	-73	9402	41	84	40	PaBO-81	shell	Gayo et al 2015	marine13	Highlands	Tropic
99	PC-339	-16.51	-72.96	8428	114	61	50	AA62074	shell	McInnis 2006	marine13	Highlands	Tropic
100	PC-339	-16.51	-72.96	8762	135	61	50	BGS-2537	shell	McInnis 2006	marine13	Highlands	Tropic
101	PC-343	-16.49	-72.95	8300	122	61	50	Beta-197076	shell	McInnis 2006	marine13	Highlands	Tropic
102	PC-343	-16.49	-72.95	8280	128	61	50	Beta-197077	shell	McInnis 2006	marine13	Highlands	Tropic
103	PC-355	-16.51	-72.96	7357	120	24	40	BGS-2536	shell	McInnis 2006	marine13	Highlands	Tropic
104	PC-358	-16.5	-72.97	9730	172	84	40	Beta-197078	shell	McInnis 2006	marine13	Highlands	Tropic
105	PC-358	-16.5	-72.97	8354	128	84	40	BGS-2542	shell	McInnis 2006	marine13	Highlands	Tropic
106	PC-491	-16.47	-72.95	9380	128	84	40	Beta-197075	shell	McInnis 2006	marine13	Highlands	Tropic
107	PC-494	-16.46	-72.95	9820	122	84	40	Beta-197080	shell	McInnis 2006	marine13	Highlands	Tropic
108	PC-498	-16.46	-72.95	8920	135	84	40	Beta-197081	shell	McInnis 2006	marine13	Highlands	Tropic
109	PC-498	-16.46	-72.95	8847	122	84	40	BGS-2538	shell	McInnis 2006	marine13	Highlands	Tropic
110	PC-498	-16.46	-72.95	8888	138	84	40	BGS-2539	shell	McInnis 2006	marine13	Highlands	Tropic
111	PC-500	-16.47	-72.95	8800	128	84	40	Beta-197079	shell	McInnis 2006	marine13	Highlands	Tropic
112	PC-500	-16.47	-72.95	9266	160	84	40	BGS-2541	shell	McInnis 2006	marine13	Highlands	Tropic
113	Playa Chira (PV-85-1)	-16.519444	-72.906944	8730	115	24	40	BGS-1961	shell	Sandweiss et al 1998	marine13	Highlands	Tropic
114	Puerto Hormiga	10.133333	-75.483333	4875	170	58	26	I-445	shell	Long & Mielke 1966	marine13	Highlands	Tropic
115	Puerto Hormiga	10.133333	-75.483333	4970	70	58	26	SI-152	shell	Long & Mielke 1966	marine13	Highlands	Tropic
116	Puerto Hormiga	10.133333	-75.483333	5040	70	58	26	SI-153	shell	Long & Mielke 1966	marine13	Highlands	Tropic
117	Punta Bombon	-17.233333	-71.6	2810	60	58	26	PaBO-23	shell	Gayo et al 2015	marine13	Highlands	Tropic
118	Punta Concepcion	-2.223547	-80.925466	4460	90	-31	9	I-7167	shell	Ziolkowski et al 1994	marine13	Highlands	Tropic
119	Punta Concepcion	-2.223547	-80.925466	4450	100	384	40	L-1042C	shell	Ziolkowski et al 1994	marine13	Highlands	Tropic
120	Punta Concepcion	-2.223547	-80.925466	4700	100	61	50	L-1042D	shell	Ziolkowski et al 1994	marine13	Highlands	Tropic
121	Punta Concepcion	-2.223547	-80.925466	4250	100	61	50	L-1232	shell	Ziolkowski et al 1994	marine13	Highlands	Tropic
122	Quebrada de los Burros	-18.016667	-70.833333	6110	80	143	40	Gif-10399	shell	Gayo et al 2015	marine13	Highlands	Tropic
123	Quebrada de los Burros	-18.016667	-70.833333	8860	130	143	40	Gif-10400	shell	Ziolkowski et al 1994	marine13	Highlands	Tropic
124	Quebrada de los Burros	-18.016667	-70.833333	8780	70	143	40	Gif-10401	shell	Ziolkowski et al 1994	marine13	Highlands	Tropic
125	Quebrada de los Burros	-18.016667	-70.833333	8020	65	143	40	Gif-10402	shell	Ziolkowski et al 1994	marine13	Highlands	Tropic
126	Quebrada de los Burros	-18.016667	-70.833333	9545	55	143	40	GIF-10403	shell	Gayo et al 2015	marine13	Highlands	Tropic
127	Quebrada de los Burros	-18.016667	-70.833333	4445	40	61	50	Gif-10404	shell	Gayo et al 2015	marine13	Highlands	Tropic
128	Quebrada de los Burros	-18.016667	-70.833333	8430	90	61	50	Gif-10405	shell	Ziolkowski et al 1994	marine13	Highlands	Tropic
129	Quebrada de los Burros	-18.016667	-70.833333	7160	80	61	50	Gif-10647	shell	Gayo et al 2015	marine13	Highlands	Tropic
130	Quebrada de los Burros	-18.016667	-70.833333	6640	50	22	55	GIF-10649	shell	Gayo et al 2015	marine13	Highlands	Tropic
131	Quebrada de los Burros	-18.016667	-70.833333	3595	90	384	40	GIF-10722	shell	Gayo et al 2015	marine13	Highlands	Tropic
132	Quebrada de los Burros	-18.016667	-70.833333	9820	80	384	40	GIF-10723	shell	Gayo et al 2015	marine13	Highlands	Tropic
133	Quebrada de los Burros	-18.016667	-70.833333	7310	50	384	40	Gif-11450	shell	Gayo et al 2015	marine13	Highlands	Tropic
134	Quebrada de los Burros	-18.016667	-70.833333	7095	50	384	40	Gif-11451	shell	Gayo et al 2015	marine13	Highlands	Tropic
135	Quebrada de los Burros	-18.016667	-70.833333	7480	80	384	40	GiFA 99510	shell	Gayo et al 2015	marine13	Highlands	Tropic
136	Quebrada Jaguay	-16.5	-72.633	9200	115	384	40	BGS-1967	shell	Sandweiss et al. 1998	marine13	Highlands	Tropic
137	Quebrada Jaguay	-16.5	-72.633	7540	110	384	40	BGS-1999	shell	Sandweiss et al. 1998	marine13	Highlands	Tropic
138	Quebrada Jaguay	-16.5	-72.633	9039	110	384	40	BGS-2020	shell	Gayo et al 2015	marine13	Highlands	Tropic
139	Quebrada Jaguay	-16.5	-72.633	8757	110	384	40	BGS-2021	shell	Sandweiss et al. 1998	marine13	Highlands	Tropic
140	Quebrada Tacahuay	-17.8	-71.1	9630	40	384	40	Beta-108859A	shell	Ziolkowski et al 1994	marine13	Highlands	Tropic
141	Quebrada Tacahuay	-17.8	-71.1	9986	80	384	40	Pa-1811	shell	deFrance & Alvarez 2004	marine13	Highlands	Tropic
142	Quebrada Tacahuay	-17.8	-71.1	9345	100	384	40	Pa-1914	shell	Gayo et al 2015	marine13	Highlands	Tropic
143	Quebrada Tacahuay	-17.8	-71.1	9065	50	384	40	Pa-1937	shell	Gayo et al 2015	marine13	Highlands	Tropic
144	Quebrada Tacahuay	-17.8	-71.1	8293	60	384	40	Pa-1943	shell	Ortlieb et al 2011	marine13	Highlands	Tropic
145	Quipa/Chilca Village 304 (12b-VII-304)	-12.433	-76.767	3910	80	84	40	U-2455	shell	Ziolkowski et al 1994	marine13	Highlands	Tropic
146	Quipa/Chilca Village 304 (12b-VII-304)	-12.433	-76.767	3610	100	84	40	U-2456	shell	Ziolkowski et al 1994	marine13	Highlands	Tropic
147	Quipa/Chilca Village 304 (12b-VII-304)	-12.433	-76.767	3685	70	384	40	U-2457	shell	Ziolkowski et al 1994	marine13	Highlands	Tropic
148	Quipa/Chilca Village 304 (12b-VII-304)	-12.433	-76.767	3180	90	384	40	U-2458	shell	Ziolkowski et al 1994	marine13	Highlands	Tropic
149	Ring Site	-17.693119	-71.351753	10575	105	384	40	SI-6783	shell	Sandweiss et al. 1998	marine13	Highlands	Tropic
150	Ring Site	-17.693119	-71.351753	7675	60	384	40	SI-6784	shell	Sandweiss et al. 1998	marine13	Highlands	Tropic
151	Ring Site	-17.693119	-71.351753	7810	105	61	50	SI-6930	shell	Sandweiss et al. 1998	marine13	Highlands	Tropic
152	Ring Site	-17.693119	-71.351753	8755	120	61	50	SI-6931	shell	Sandweiss et al. 1998	marine13	Highlands	Tropic
153	Salinillas	-14.050046	-76.249469	3350	65	384	40	WIS-321	shell	Ziolkowski et al 1994	marine13	Highlands	Tropic
154	Salinillas	-14.050046	-76.249469	3650	65	384	40	WIS-325	shell	Ziolkowski et al 1994	marine13	Highlands	Tropic
155	San Nicolas, Bahia (16A-11-40)	-15.13	-75.13	5560	80	96	17	P-1844	shell	Ziolkowski et al 1994	marine13	Highlands	Tropic
156	Santa Elena	-2.12	-80.57	8100	130	96	17	Tx-3773	shell	Ziolkowski et al 1994	marine13	Highlands	Tropic
157	Santa Elena	-2.12	-80.57	9460	100	96	17	Tx-3774	shell	Ziolkowski et al 1994	marine13	Highlands	Tropic
158	Santa Elena	-2.12	-80.57	8600	100	96	17	Tx-3775	shell	Ziolkowski et al 1994	marine13	Highlands	Tropic
159	Santa Elena	-2.12	-80.57	7780	90	96	17	Tx-3776	shell	Ziolkowski et al 1994	marine13	Highlands	Tropic
160	Santa Elena	-2.12	-80.57	6900	80	84	40	Tx-3777	shell	Ziolkowski et al 1994	marine13	Highlands	Tropic
161	Santa Elena	-2.12	-80.57	5830	80	175	34	Tx-4485	shell	Ziolkowski et al 1994	marine13	Highlands	Tropic
162	Santa Rosa	-3.546189	-80.444255	4950	80	-66	41	Beta-239639	shell	Moore 2010	marine13	Highlands	Tropic
163	Santa Rosa	-3.546189	-80.444255	4790	70	-66	41	Beta-239641	shell	Moore 2010	marine13	Highlands	Tropic
164	Santa Rosa	-3.546189	-80.444255	4630	70	90	40	Beta-239642	shell	Moore 2010	marine13	Highlands	Tropic
165	Tablada de Lurin	-12.11	-76.55	6450	140	90	40	GaK-1859	shell	Ziolkowski et al 1994	marine13	Highlands	Tropic
166	Tablada de Lurin	-12.11	-76.55	9510	100	90	40	PUCP-101	shell	Ziolkowski et al 1994	marine13	Highlands	Tropic
167	Tablada de Lurin	-12.11	-76.55	6950	90	90	40	PUCP-14	shell	Ziolkowski et al 1994	marine13	Highlands	Tropic
168	Una de Gato	-3.525629	-80.315165	2980	70	205	26	Beta-239628	shell	Moore 2010	marine13	Highlands	Tropic
169	Una de Gato	-3.525629	-80.315165	3620	60	384	40	Beta-239633	shell	Moore 2010	marine13	Highlands	Tropic
170	Una de Gato	-3.525629	-80.315165	2840	60	384	40	Beta-239635	shell	Moore 2010	marine13	Highlands	Tropic
171	Una de Gato	-3.525629	-80.315165	3550	70	384	40	Beta-239636	shell	Moore 2010	marine13	Highlands	Tropic
172	Una de Gato	-3.525629	-80.315165	3380	70	384	40	Beta-239638	shell	Moore 2010	marine13	Highlands	Tropic
173	Validivia	-1.947707	-80.720827	4075	110	384	40	Hv-4675	shell	Ziolkowski et al 1994	marine13	Highlands	Tropic
174	Validivia	-1.947707	-80.720827	4620	100	384	40	Hv-4835	shell	Ziolkowski et al 1994	marine13	Highlands	Tropic
175	Validivia	-1.947707	-80.720827	4685	95	384	40	I-7069	shell	Ziolkowski et al 1994	marine13	Highlands	Tropic
176	Validivia	-1.947707	-80.720827	4100	140	84	40	M-1321	shell	Ziolkowski et al 1994	marine13	Highlands	Tropic
177	Validivia	-1.947707	-80.720827	4220	100	84	40	SI-16	shell	Ziolkowski et al 1994	marine13	Highlands	Tropic
178	Validivia	-1.947707	-80.720827	4230	100	84	40	SI-18	shell	Ziolkowski et al 1994	marine13	Highlands	Tropic
179	Validivia	-1.947707	-80.720827	3970	65	61	50	SI-78	shell	Ziolkowski et al 1994	marine13	Highlands	Tropic
180	Validivia	-1.947707	-80.720827	4140	60	61	50	SI-80	shell	Ziolkowski et al 1994	marine13	Highlands	Tropic
181	Validivia	-1.947707	-80.720827	4270	60	24	40	SI-81	shell	Ziolkowski et al 1994	marine13	Highlands	Tropic
182	Validivia	-1.947707	-80.720827	4120	65	22	55	SI-82	shell	Ziolkowski et al 1994	marine13	Highlands	Tropic
183	Validivia	-1.947707	-80.720827	4530	55	22	55	SI-83	shell	Ziolkowski et al 1994	marine13	Highlands	Tropic
184	Validivia	-1.947707	-80.720827	4390	60	22	55	SI-84	shell	Ziolkowski et al 1994	marine13	Highlands	Tropic
185	Validivia	-1.947707	-80.720827	4170	65	22	55	SI-85	shell	Ziolkowski et al 1994	marine13	Highlands	Tropic
186	Validivia	-1.947707	-80.720827	4050	200	22	55	W-630	shell	Ziolkowski et al 1994	marine13	Highlands	Tropic
187	Validivia	-1.947707	-80.720827	4450	200	22	55	W-631	shell	Ziolkowski et al 1994	marine13	Highlands	Tropic
188	Validivia	-1.947707	-80.720827	4190	200	24	40	W-632	shell	Ziolkowski et al 1994	marine13	Highlands	Tropic
189	Yara	-17.519984	-71.367159	3230	50	-66	41	Beta-122101	shell	Gayo et al 2015	marine13	Highlands	Tropic
190	Yara	-17.519984	-71.367159	3960	80	96	17	Beta-127638	shell	Gayo et al 2015	marine13	Highlands	Tropic
191	Guaguacanoayacu O-IV-BI-07	-1.022227	-77.426228	9850	60	0	0	Beta-115899	?	Sanchez Mosquera, A.M. & Merino Ramirez, Y. 2013	shcal13	Highlands	Tropic
192	Paranarumi OIVB1-12	-1.014147	-77.403341	2800	40	0	0	Beta-115902	?	Sanchez Mosquera, A.M. & Merino Ramirez, Y. 2013	shcal13	Highlands	Tropic
193	Timbela OIVB1-11	-1.023237	-77.42847	2730	100	0	0	Beta-115901	?	Sanchez Mosquera, A.M. & Merino Ramirez, Y. 2013	shcal13	Highlands	Tropic
194	Yuralpa OIVB1-03	-1.006174	-77.419697	3050	50	0	0	Beta-109206	?	Sanchez Mosquera, A.M. & Merino Ramirez, Y. 2013	shcal13	Highlands	Tropic
195	Cruzpata	-17.3	-66	2320	50	0	0	Tx-1818A	apatite	Ziolkowski et al 1994	shcal13	Highlands	Tropic
196	Cruzpata	-17.3	-66	2400	80	0	0	Tx-1818B	apatite	Ziolkowski et al 1994	shcal13	Highlands	Tropic
197	Aguazuque	4.677759	-74.254218	5910	70	0	0	unknown	bone	Correal 1990	shcal13	Highlands	Tropic
198	Aguazuque	4.677759	-74.254218	6830	110	0	0	unknown	bone	Correal 1990	shcal13	Highlands	Tropic
199	CA	-6.95	-79.24	7130	70	0	0	Beta-219745	bone	Piperno & Dillehay 2008	shcal13	Highlands	Tropic
200	Chanapata	-13.28	-72.01	2645	115	0	0	GX-453	bone	Ziolkowski et al 1994	shcal13	Highlands	Tropic
201	Chavin de Huantar	-9.25	-77.3	2060	90	0	0	VRI-814	bone	Ziolkowski et al 1994	shcal13	Highlands	Tropic
202	Chavin de Huantar	-9.25	-77.3	2290	90	0	0	VRI-815	bone	Ziolkowski et al 1994	shcal13	Highlands	Tropic
203	Chavin de Huantar	-9.25	-77.3	2890	125	0	0	SI-1212	bone	Ziolkowski et al 1994	shcal13	Highlands	Tropic
204	Chavin de Huantar	-9.25	-77.3	3025	80	0	0	SI-1210	bone	Ziolkowski et al 1994	shcal13	Highlands	Tropic
205	Chavin de Huantar	-9.25	-77.3	3370	190	0	0	SI-1211	bone	Ziolkowski et al 1994	shcal13	Highlands	Tropic
206	Chillon Valley	-11.3	-76.5	3349	114	0	0	Gsy-75	bone	Ziolkowski et al 1994	shcal13	Highlands	Tropic
207	Chobshi	-3.0244	-78.80815	8615	90	0	0	SI-1505	bone	Ziolkowski et al 1994	shcal13	Highlands	Tropic
208	Cotocollao	-0.130262	-78.520143	2370	140	0	0	GX-8344-G	bone	Ziolkowski et al 1994	shcal13	Highlands	Tropic
209	Cotocollao	-0.130262	-78.520143	2395	140	0	0	GX-8345-G	bone	Ziolkowski et al 1994	shcal13	Highlands	Tropic
210	Cotocollao	-0.130262	-78.520143	2495	140	0	0	GX-8346-G	bone	Ziolkowski et al 1994	shcal13	Highlands	Tropic
211	Cotocollao	-0.130262	-78.520143	2595	145	0	0	GX-8347-G	bone	Ziolkowski et al 1994	shcal13	Highlands	Tropic
212	Cotocollao	-0.130262	-78.520143	2615	145	0	0	GX-8341-G	bone	Ziolkowski et al 1994	shcal13	Highlands	Tropic
213	Cotocollao	-0.130262	-78.520143	2625	140	0	0	GX-8342-G	bone	Ziolkowski et al 1994	shcal13	Highlands	Tropic
214	Cotocollao	-0.130262	-78.520143	2645	165	0	0	GX-8343-G	bone	Ziolkowski et al 1994	shcal13	Highlands	Tropic
215	Cotocollao	-0.130262	-78.520143	2660	140	0	0	GX-8340-G	bone	Ziolkowski et al 1994	shcal13	Highlands	Tropic
216	Cotocollao	-0.130262	-78.520143	2725	150	0	0	GX-8338-G	bone	Ziolkowski et al 1994	shcal13	Highlands	Tropic
217	Culebras 9A-V-10	-9.57	-78.14	3275	175	0	0	Gsy-74	bone	Ziolkowski et al 1994	shcal13	Highlands	Tropic
218	Guavio I	4.683333	-73.5	9360	45	0	0	GACHASN	bone	Correal 1990	shcal13	Highlands	Tropic
219	Hacha	-15.29	-74.38	2590	200	0	0	UCR-2207	bone	Ziolkowski et al 1994	shcal13	Highlands	Tropic
220	Las Vegas	-2.276565	-80.818195	6600	150	0	0	Tx-4463	bone	Stothert et al 2003	shcal13	Highlands	Tropic
221	Las Vegas	-2.276565	-80.818195	6750	150	0	0	Tx-3318	bone	Stothert et al 2003	shcal13	Highlands	Tropic
222	Las Vegas	-2.276565	-80.818195	8250	120	0	0	Tx-3413	bone	Stothert et al 2003	shcal13	Highlands	Tropic
223	Otavalo	0.230884	-78.260808	2670	150	0	0	Birm-360b	bone	Ziolkowski et al 1994	shcal13	Highlands	Tropic
224	Salango	-1.598294	-80.829325	2160	130	0	0	GX-10632	bone	Ziolkowski et al 1994	shcal13	Highlands	Tropic
225	Salango	-1.598294	-80.829325	2475	165	0	0	GX-13670	bone	Ziolkowski et al 1994	shcal13	Highlands	Tropic
226	Salango	-1.598294	-80.829325	2540	85	0	0	GX-13028	bone	Ziolkowski et al 1994	shcal13	Highlands	Tropic
227	Salango	-1.598294	-80.829325	2655	85	0	0	GX-13025	bone	Ziolkowski et al 1994	shcal13	Highlands	Tropic
228	Salango	-1.598294	-80.829325	2750	190	0	0	GX-9994	bone	Ziolkowski et al 1994	shcal13	Highlands	Tropic
229	Salango	-1.598294	-80.829325	3045	150	0	0	GX-13027	bone	Ziolkowski et al 1994	shcal13	Highlands	Tropic
230	Salango	-1.598294	-80.829325	3180	60	0	0	OxA-5836	bone	Ziolkowski et al 1994	shcal13	Highlands	Tropic
231	Tablada de Lurin	-12.11	-76.55	2710	90	0	0	PUCP-12	bone	Ziolkowski et al 1994	shcal13	Highlands	Tropic
232	Tablada de Lurin	-12.11	-76.55	2900	100	0	0	GaK-2351	bone	Ziolkowski et al 1994	shcal13	Highlands	Tropic
233	Tablada de Lurin	-12.11	-76.55	3740	80	0	0	GaK-2353	bone	Ziolkowski et al 1994	shcal13	Highlands	Tropic
234	Tablada de Lurin	-12.11	-76.55	9150	200	0	0	GaK-1599	bone	Ziolkowski et al 1994	shcal13	Highlands	Tropic
235	Tibito	4.357402	-74.164454	11740	110	0	0	GrN-9375	bone	Correal 1981	shcal13	Highlands	Tropic
236	Uchcumachay	-11.2	-75.53	6670	140	0	0	OxA-510	bone	Ziolkowski et al 1994	shcal13	Highlands	Tropic
237	Villa del Mar	-17.622946	-71.340166	6360	60	0	0	Beta-71133	bone	Gayo et al 2015	shcal13	Highlands	Tropic
238	Vistahermosa	4.683333	-74.25	3135	35	0	0	MSQ1407	bone	Correal 1990	shcal13	Highlands	Tropic
239	Vistahermosa	4.683333	-74.25	3410	35	0	0	MSQ1408	bone	Correal 1990	shcal13	Highlands	Tropic
240	Yara	-17.519984	-71.367159	5020	60	0	0	Beta-80970	bone	Gayo et al 2015	shcal13	Highlands	Tropic
241	Yuraj Molino	-15.544143	-69.174396	2925	80	0	0	GX-15145	bone	Gayo et al 2015	shcal13	Highlands	Tropic
242	Urpay Coto	-9.39883	-77.582381	3060	50	0	0	AA32492	ceramic	Ziolkowski et al 1994	shcal13	Highlands	Tropic
243	El Remanso	-3.252702	-78.688283	4030	40	0	0	Beta-179721	ceramics	Ledergerber-Crespo, P. 2006 cited in Becerra 1998 and cited in Morcote Rios, Mora Camargo & Calvo 2006, pp. 152	shcal13	Highlands	Tropic
244	66PER001	5.534098	-75.694147	9730	100	0	0	Beta-121972	charcoal	Cano 2004	shcal13	Highlands	Tropic
245	Acari	-15.28	-74.37	3220	130	0	0	Ny-158	charcoal	Ziolkowski et al 1994	shcal13	Highlands	Tropic
246	Ambato	-1.14	-78.42	2630	80	0	0	BONN-1550	charcoal	Ziolkowski et al 1994	shcal13	Highlands	Tropic
247	Amotape PV8-13	-4.738	-81.191	3390	125	0	0	GX-1003	charcoal	Ziolkowski et al 1994	shcal13	Highlands	Tropic
248	Amotape PV8-13	-4.738	-81.191	3610	145	0	0	GX-1136	charcoal	Ziolkowski et al 1994	shcal13	Highlands	Tropic
249	Amotape PV8-13	-4.738	-81.191	6655	130	0	0	GX-1563	charcoal	Ziolkowski et al 1994	shcal13	Highlands	Tropic
250	Amotape PV8-13	-4.738	-81.191	8000	140	0	0	GX-1002	charcoal	Richardson 1978	shcal13	Highlands	Tropic
251	Ancon, Tank site PV45-2	-11.47	-77.11	2695	110	0	0	GX-1358	charcoal	Ziolkowski et al 1994	shcal13	Highlands	Tropic
252	Ancon, Tank site PV45-2	-11.47	-77.11	2760	200	0	0	GX-2478	charcoal	Ziolkowski et al 1994	shcal13	Highlands	Tropic
253	Ancon, Tank site PV45-2	-11.47	-77.11	2805	115	0	0	GX-1357	charcoal	Ziolkowski et al 1994	shcal13	Highlands	Tropic
254	Ancon, Tank site PV45-2	-11.47	-77.11	2875	95	0	0	GX-1429	charcoal	Ziolkowski et al 1994	shcal13	Highlands	Tropic
255	Ancon, Tank site PV45-2	-11.47	-77.11	2875	90	0	0	GX-2385	charcoal	Ziolkowski et al 1994	shcal13	Highlands	Tropic
256	Ancon, Tank site PV45-2	-11.47	-77.11	2965	115	0	0	GX-1438	charcoal	Ziolkowski et al 1994	shcal13	Highlands	Tropic
257	Ancon, Tank site PV45-2	-11.47	-77.11	2990	100	0	0	GX-1349	charcoal	Ziolkowski et al 1994	shcal13	Highlands	Tropic
258	Ancon, Tank site PV45-2	-11.47	-77.11	3070	95	0	0	GX-1233	charcoal	Ziolkowski et al 1994	shcal13	Highlands	Tropic
259	Ancon, Tank site PV45-2	-11.47	-77.11	3275	95	0	0	GX-1234	charcoal	Ziolkowski et al 1994	shcal13	Highlands	Tropic
260	Ancon, Tank site PV45-2	-11.47	-77.11	3295	140	0	0	GX-1235	charcoal	Ziolkowski et al 1994	shcal13	Highlands	Tropic
261	Ancon, Tank site PV45-2	-11.47	-77.11	3455	105	0	0	GX-1231	charcoal	Ziolkowski et al 1994	shcal13	Highlands	Tropic
262	Ancon, Tank site PV45-2	-11.47	-77.11	3620	100	0	0	GX-1232	charcoal	Ziolkowski et al 1994	shcal13	Highlands	Tropic
263	Ancon, Tank site PV45-2	-11.47	-77.11	7140	100	0	0	UCLA-202	charcoal	Ziolkowski et al 1994	shcal13	Highlands	Tropic
264	Ancon, Tank site PV45-2	-11.47	-77.11	7300	100	0	0	UCLA-201	charcoal	Ziolkowski et al 1994	shcal13	Highlands	Tropic
265	Ancon, Tank site PV45-2	-11.47	-77.11	7380	120	0	0	Y-1303	charcoal	Ziolkowski et al 1994	shcal13	Highlands	Tropic
266	Arequipa	-16.438181	-71.577579	3090	60	0	0	unknown	charcoal	Gayo et al 2015	shcal13	Highlands	Tropic
267	Asana	-17.1	-70.633	3640	80	0	0	Beta-23364	charcoal	Aldenderfer 1998	shcal13	Highlands	Tropic
268	Asana	-17.1	-70.633	4330	130	0	0	Beta-27415	charcoal	Aldenderfer 1998	shcal13	Highlands	Tropic
269	Asana	-17.1	-70.633	4340	70	0	0	Beta-43918	charcoal	Gayo et al 2015	shcal13	Highlands	Tropic
270	Asana	-17.1	-70.633	4570	60	0	0	Beta-35598	charcoal	Aldenderfer 1998	shcal13	Highlands	Tropic
271	Asana	-17.1	-70.633	4580	120	0	0	Beta-24631	charcoal	Aldenderfer 1998	shcal13	Highlands	Tropic
272	Asana	-17.1	-70.633	4600	80	0	0	Beta-35597	charcoal	Gayo et al 2015	shcal13	Highlands	Tropic
273	Asana	-17.1	-70.633	4610	60	0	0	Beta-24632	charcoal	Aldenderfer 1998	shcal13	Highlands	Tropic
274	Asana	-17.1	-70.633	4760	90	0	0	Beta-27413	charcoal	Aldenderfer 1998	shcal13	Highlands	Tropic
275	Asana	-17.1	-70.633	5345	70	0	0	Beta-XX1	charcoal	Aldenderfer 1998	shcal13	Highlands	Tropic
276	Asana	-17.1	-70.633	6040	90	0	0	Beta-24634	charcoal	Aldenderfer 1998	shcal13	Highlands	Tropic
277	Asana	-17.1	-70.633	6550	110	0	0	Beta-24629	charcoal	Aldenderfer 1998	shcal13	Highlands	Tropic
278	Asana	-17.1	-70.633	6850	70	0	0	Beta-25049	charcoal	Aldenderfer 1998	shcal13	Highlands	Tropic
279	Asana	-17.1	-70.633	7070	110	0	0	Beta-47056	charcoal	Aldenderfer 1998	shcal13	Highlands	Tropic
280	Asana	-17.1	-70.633	7100	70	0	0	Beta-24633	charcoal	Aldenderfer 1998	shcal13	Highlands	Tropic
281	Asana	-17.1	-70.633	7860	110	0	0	Beta-23363	charcoal	Aldenderfer 1998	shcal13	Highlands	Tropic
282	Asana	-17.1	-70.633	7930	80	0	0	Beta-43923	charcoal	Aldenderfer 1998	shcal13	Highlands	Tropic
283	Asana	-17.1	-70.633	8080	110	0	0	Beta-24627	charcoal	Aldenderfer 1998	shcal13	Highlands	Tropic
284	Asana	-17.1	-70.633	8250	80	0	0	Beta-43921	charcoal	Aldenderfer 1998	shcal13	Highlands	Tropic
285	Asana	-17.1	-70.633	8330	60	0	0	Beta-43919	charcoal	Aldenderfer 1998	shcal13	Highlands	Tropic
286	Asana	-17.1	-70.633	8620	110	0	0	Beta-47057	charcoal	Aldenderfer 1998	shcal13	Highlands	Tropic
287	Asana	-17.1	-70.633	8720	110	0	0	Beta-33303	charcoal	Aldenderfer 1998	shcal13	Highlands	Tropic
288	Asana	-17.1	-70.633	8720	120	0	0	Beta-43922	charcoal	Aldenderfer 1998	shcal13	Highlands	Tropic
289	Asana	-17.1	-70.633	8780	90	0	0	Beta-43920	charcoal	Aldenderfer 1998	shcal13	Highlands	Tropic
290	Asana	-17.1	-70.633	8790	170	0	0	Beta-24630	charcoal	Aldenderfer 1998	shcal13	Highlands	Tropic
291	Asana	-17.1	-70.633	9580	130	0	0	Beta-24628	charcoal	Aldenderfer 1998	shcal13	Highlands	Tropic
292	Asana	-17.1	-70.633	9820	150	0	0	Beta-40063	charcoal	Aldenderfer 1998	shcal13	Highlands	Tropic
293	Ascope 5 (PV-23-05)	-7.65	-79.083	9670	170	0	0	Gif-4912	charcoal	Delibrias & Guillier 1988	shcal13	Highlands	Tropic
294	Aspero	-10.58	-77.4	3950	150	0	0	UCR-242	charcoal	Ziolkowski et al 1994	shcal13	Highlands	Tropic
295	Aspero	-10.58	-77.4	3970	145	0	0	GX-3861	charcoal	Ziolkowski et al 1994	shcal13	Highlands	Tropic
296	Aspero	-10.58	-77.4	4260	150	0	0	GX-3862	charcoal	Ziolkowski et al 1994	shcal13	Highlands	Tropic
297	Ayalan	-2.583586	-80.26596	2450	120	0	0	SI-3307	charcoal	Ziolkowski et al 1994	shcal13	Highlands	Tropic
298	Ayalan	-2.583586	-80.26596	3630	105	0	0	N-2909	charcoal	Ziolkowski et al 1994	shcal13	Highlands	Tropic
299	Ayalan	-2.583586	-80.26596	3665	95	0	0	N-2908	charcoal	Ziolkowski et al 1994	shcal13	Highlands	Tropic
300	Ayamachay (Ac-102)	-13.04	-74.229	7560	125	0	0	I-5694	charcoal	Ziolkowski et al 1994	shcal13	Highlands	Tropic
301	Bandurria Huacho	-11.190557	-77.57322	4320	90	0	0	Ny-245	charcoal	Ziolkowski et al 1994	shcal13	Highlands	Tropic
302	Bandurria Huacho	-11.190557	-77.57322	4480	70	0	0	Ny-244	charcoal	Ziolkowski et al 1994	shcal13	Highlands	Tropic
303	Bandurria Huacho	-11.190557	-77.57322	4530	80	0	0	Ny-246	charcoal	Ziolkowski et al 1994	shcal13	Highlands	Tropic
304	Barlovento	10.593917	-75.415631	3510	100	0	0	Y-1318	charcoal	Roosevelt 1998	shcal13	Highlands	Tropic
305	Batan Grande	-6.33	-79.48	2520	40	0	0	SMU-898	charcoal	Ziolkowski et al 1994	shcal13	Highlands	Tropic
306	Batan Grande	-6.33	-79.48	2880	100	0	0	TK-30	charcoal	Ziolkowski et al 1994	shcal13	Highlands	Tropic
307	Batan Grande	-6.33	-79.48	3273	163	0	0	SMU-834	charcoal	Ziolkowski et al 1994	shcal13	Highlands	Tropic
308	Bellavista/Santa Apolonia	-5.43	-78.48	3850	110	0	0	Gif-1536	charcoal	Ziolkowski et al 1994	shcal13	Highlands	Tropic
309	Bermejo	-10.34	-77.55	2450	110	0	0	BONN-1982	charcoal	Ziolkowski et al 1994	shcal13	Highlands	Tropic
310	Bicundo Chico	0.4626547	-77.6444443	3140	70	0	0	CEEA-161	charcoal	Bola??os et al. n.d. cited in Valdez, F. 2013, pp. 25	shcal13	Highlands	Tropic
311	Borja-Minda	-0.3	-77.5	2390	165	0	0	SI-690	charcoal	Ziolkowski et al 1994	shcal13	Highlands	Tropic
312	CA	-6.95	-79.24	7630	80	0	0	Beta-30778	charcoal	Dillehay et al 2007	shcal13	Highlands	Tropic
313	CA	-6.95	-79.24	7660	40	0	0	Beta-219589	charcoal	Dillehay et al 2007	shcal13	Highlands	Tropic
314	CA	-6.95	-79.24	7690	70	0	0	Beta-30779	charcoal	Dillehay et al 2003	shcal13	Highlands	Tropic
315	CA	-6.95	-79.24	7840	40	0	0	Beta-219588	charcoal	Piperno & Dillehay 2008	shcal13	Highlands	Tropic
316	CA	-6.95	-79.24	7850	140	0	0	Beta-33525	charcoal	Dillehay 2011	shcal13	Highlands	Tropic
317	CA	-6.95	-79.24	7920	120	0	0	Beta-12384	charcoal	Dillehay et al 2007	shcal13	Highlands	Tropic
318	CA	-6.95	-79.24	7950	180	0	0	Beta-12385	charcoal	Ziolkowski et al 1994	shcal13	Highlands	Tropic
319	CA	-6.95	-79.24	8080	70	0	0	Beta-30781	charcoal	Ziolkowski et al 1994	shcal13	Highlands	Tropic
320	CA	-6.95	-79.24	8210	180	0	0	Beta-33523	charcoal	Piperno & Dillehay 2008	shcal13	Highlands	Tropic
321	CA	-6.95	-79.24	8260	130	0	0	Beta-8260	charcoal	Dillehay et al 2007	shcal13	Highlands	Tropic
322	CA	-6.95	-79.24	8260	130	0	0	Beta-33524	charcoal	Piperno & Dillehay 2008	shcal13	Highlands	Tropic
323	CA	-6.95	-79.24	8410	140	0	0	Beta-33526	charcoal	Dillehay et al 2007	shcal13	Highlands	Tropic
324	CA	-6.95	-79.24	10360	100	0	0	Beta-154141	charcoal	Ziolkowski et al 1994	shcal13	Highlands	Tropic
325	CA	-6.95	-79.24	11650	180	0	0	Beta-20887	charcoal	Dillehay 2011	shcal13	Highlands	Tropic
326	Cahuachi CAH88	-14.49	-75.07	2080	160	0	0	W-422	charcoal	Ziolkowski et al 1994	shcal13	Highlands	Tropic
327	Cahuachi CAH88	-14.49	-75.07	2090	60	0	0	Gd-7149	charcoal	Ziolkowski et al 1994	shcal13	Highlands	Tropic
328	Cahuachi CAH88	-14.49	-75.07	2190	60	0	0	Gd-7083	charcoal	Ziolkowski et al 1994	shcal13	Highlands	Tropic
329	Cahuachi CAH88	-14.49	-75.07	3720	60	0	0	Gd-8011	charcoal	Ziolkowski et al 1994	shcal13	Highlands	Tropic
330	Cahuachi CAH88	-14.49	-75.07	4405	30	0	0	Gd-3442	charcoal	Ziolkowski et al 1994	shcal13	Highlands	Tropic
331	Cahuachi CAH88	-14.49	-75.07	5535	30	0	0	Gd-3441	charcoal	Ziolkowski et al 1994	shcal13	Highlands	Tropic
332	Cahuachi CAH88	-14.49	-75.07	5555	45	0	0	GrN-16593	charcoal	Ziolkowski et al 1994	shcal13	Highlands	Tropic
333	Cajocancha 1	-11.05	-76.23	3260	60	0	0	Ny-233	charcoal	Ziolkowski et al 1994	shcal13	Highlands	Tropic
334	Campoalegre	5.836856	-75.881883	4270	70	0	0	Beta-99859	charcoal	INTEGRAL 1997	shcal13	Highlands	Tropic
335	Campoalegre	5.836856	-75.881883	7600	90	0	0	Beta-87730	charcoal	INTEGRAL 1997	shcal13	Highlands	Tropic
336	Canapote	10.354834	-75.467707	3730	120	0	0	Y-1760	charcoal	Roosevelt 1998	shcal13	Highlands	Tropic
337	Canapote	10.354834	-75.467707	3890	100	0	0	Y-1317	charcoal	Roosevelt 1998	shcal13	Highlands	Tropic
338	Cardal	-12.1	-76.52	2750	90	0	0	I-14238	charcoal	Ziolkowski et al 1994	shcal13	Highlands	Tropic
339	Cardal	-12.1	-76.52	2850	105	0	0	GX-1622	charcoal	Ziolkowski et al 1994	shcal13	Highlands	Tropic
340	Cardal	-12.1	-76.52	2880	90	0	0	I-14122	charcoal	Ziolkowski et al 1994	shcal13	Highlands	Tropic
341	Cardal	-12.1	-76.52	2900	80	0	0	I-15567	charcoal	Ziolkowski et al 1994	shcal13	Highlands	Tropic
342	Cardal	-12.1	-76.52	2930	80	0	0	I-15568	charcoal	Ziolkowski et al 1994	shcal13	Highlands	Tropic
343	Cardal	-12.1	-76.52	2950	80	0	0	I-15569	charcoal	Ziolkowski et al 1994	shcal13	Highlands	Tropic
344	Cardal	-12.1	-76.52	2980	90	0	0	I-14251	charcoal	Ziolkowski et al 1994	shcal13	Highlands	Tropic
345	Cardal	-12.1	-76.52	3030	90	0	0	I-14121	charcoal	Ziolkowski et al 1994	shcal13	Highlands	Tropic
346	Cardal	-12.1	-76.52	3060	80	0	0	I-15570	charcoal	Ziolkowski et al 1994	shcal13	Highlands	Tropic
347	Cardal	-12.1	-76.52	3070	90	0	0	I-14125	charcoal	Ziolkowski et al 1994	shcal13	Highlands	Tropic
348	Cardal	-12.1	-76.52	3120	90	0	0	I-14130	charcoal	Ziolkowski et al 1994	shcal13	Highlands	Tropic
349	Carrizal	-6.063056	-79.498056	3640	100	0	0	Beta-31075	charcoal	Gayo et al 2015	shcal13	Highlands	Tropic
350	Carrizal	-6.063056	-79.498056	4390	110	0	0	Beta-18920	charcoal	Gayo et al 2015	shcal13	Highlands	Tropic
351	Carrizal	-6.063056	-79.498056	4450	100	0	0	Beta-31073	charcoal	Gayo et al 2015	shcal13	Highlands	Tropic
352	Carrizal	-6.063056	-79.498056	4620	100	0	0	Beta-31074	charcoal	Gayo et al 2015	shcal13	Highlands	Tropic
353	Carrizal	-6.063056	-79.498056	4690	120	0	0	Beta-27417	charcoal	Gayo et al 2015	shcal13	Highlands	Tropic
354	Caru (Ta 2-5)	-17.456	-70.008	8190	130	0	0	Hv-1083	charcoal	Ravines 1966	shcal13	Highlands	Tropic
355	Casa de la Tia PAC-14	-10.3	-74.3	2620	100	0	0	Y-1546	charcoal	Evans & Meggers 1968:92	shcal13	Highlands	Tropic
356	Casa de la Tia PAC-14	-10.3	-74.3	3225	68	0	0	P-993	charcoal	Ziolkowski et al 1994	shcal13	Highlands	Tropic
357	Casa de la Tia PAC-14	-10.3	-74.3	3368	100	0	0	P-990	charcoal	Ziolkowski et al 1994	shcal13	Highlands	Tropic
358	Casa de la Tia PAC-14	-10.3	-74.3	3587	100	0	0	P-992	charcoal	Ziolkowski et al 1994	shcal13	Highlands	Tropic
359	Casa de la Tia PAC-14	-10.3	-74.3	3728	100	0	0	P-991	charcoal	Ziolkowski et al 1994	shcal13	Highlands	Tropic
360	Ccollpa	-11.2	-75.833333	2100	150	0	0	Gif-3483	charcoal	Ziolkowski et al 1994	shcal13	Highlands	Tropic
361	Cemetario de Nanchoc (CA-09-04B)	-6.95	-79.24	7190	130	0	0	Beta-5708	charcoal	Dillehay et al 2007	shcal13	Highlands	Tropic
362	Cemetario de Nanchoc (CA-09-04B)	-6.95	-79.24	7720	100	0	0	UCR-2371	charcoal	Dillehay et al 2007	shcal13	Highlands	Tropic
363	Cerro del Palmo	-11.56	-77.08	2640	160	0	0	I-12716	charcoal	Ziolkowski et al 1994	shcal13	Highlands	Tropic
364	Cerro Lampay	-10.642089	-77.807257	3423	40	0	0	AA 58783	charcoal	Ziolkowski et al 1994	shcal13	Highlands	Tropic
365	Cerro Lampay	-10.642089	-77.807257	3833	39	0	0	AA 58794	charcoal	Ziolkowski et al 1994	shcal13	Highlands	Tropic
366	Cerro Lampay	-10.642089	-77.807257	3898	41	0	0	AA 58804	charcoal	Ziolkowski et al 1994	shcal13	Highlands	Tropic
367	Cerro Lampay	-10.642089	-77.807257	3902	40	0	0	AA 58801	charcoal	Ziolkowski et al 1994	shcal13	Highlands	Tropic
368	Cerro Lampay	-10.642089	-77.807257	3930	41	0	0	AA 58805	charcoal	Ziolkowski et al 1994	shcal13	Highlands	Tropic
369	Cerro Lampay	-10.642089	-77.807257	3968	42	0	0	AA 58790	charcoal	Ziolkowski et al 1994	shcal13	Highlands	Tropic
370	Cerro Narrio	-2.614691	-78.947357	3928	60	0	0	BM-896	charcoal	Ziolkowski et al 1994	shcal13	Highlands	Tropic
371	Cerro Negro	-9.31	-77.5	6050	70	0	0	Gif-6773	charcoal	Ziolkowski et al 1994	shcal13	Highlands	Tropic
372	Cerro Pucusana 12B-VII-908	-12.28	-76.47	6265	55	0	0	GrN-5545	charcoal	Ziolkowski et al 1994	shcal13	Highlands	Tropic
373	Cerro Purulen	-6.55	-79.35	3120	80	0	0	VRI-811	charcoal	Ziolkowski et al 1994	shcal13	Highlands	Tropic
374	Cerro Sechin	-9.28	-78.25	2020	110	0	0	PUC-XX11	charcoal	Ziolkowski et al 1994	shcal13	Highlands	Tropic
375	Cerro Sechin	-9.28	-78.25	2100	160	0	0	PUCP-XX10	charcoal	Ziolkowski et al 1994	shcal13	Highlands	Tropic
376	Cerro Sechin	-9.28	-78.25	2140	70	0	0	PUCP-XX9	charcoal	Ziolkowski et al 1994	shcal13	Highlands	Tropic
377	Cerro Sechin	-9.28	-78.25	2245	45	0	0	H-8793	charcoal	Ziolkowski et al 1994	shcal13	Highlands	Tropic
378	Cerro Sechin	-9.28	-78.25	2300	35	0	0	H-11346	charcoal	Ziolkowski et al 1994	shcal13	Highlands	Tropic
379	Cerro Sechin	-9.28	-78.25	2330	35	0	0	H-11560	charcoal	Ziolkowski et al 1994	shcal13	Highlands	Tropic
380	Cerro Sechin	-9.28	-78.25	2340	100	0	0	PUCP-XX8	charcoal	Ziolkowski et al 1994	shcal13	Highlands	Tropic
381	Cerro Sechin	-9.28	-78.25	2530	35	0	0	H-8708	charcoal	Ziolkowski et al 1994	shcal13	Highlands	Tropic
382	Cerro Sechin	-9.28	-78.25	2720	60	0	0	TK-106	charcoal	Ziolkowski et al 1994	shcal13	Highlands	Tropic
383	Cerro Sechin	-9.28	-78.25	2870	90	0	0	H-11373	charcoal	Ziolkowski et al 1994	shcal13	Highlands	Tropic
384	Cerro Sechin	-9.28	-78.25	2940	120	0	0	TK-107	charcoal	Ziolkowski et al 1994	shcal13	Highlands	Tropic
385	Cerro Sechin	-9.28	-78.25	3100	70	0	0	H-11312	charcoal	Ziolkowski et al 1994	shcal13	Highlands	Tropic
386	Cerro Sechin	-9.28	-78.25	3240	20	0	0	H-6977	charcoal	Ziolkowski et al 1994	shcal13	Highlands	Tropic
387	Cerro Sechin	-9.28	-78.25	3250	45	0	0	H-11292	charcoal	Ziolkowski et al 1994	shcal13	Highlands	Tropic
388	Cerro Sechin	-9.28	-78.25	3360	50	0	0	H-11291	charcoal	Ziolkowski et al 1994	shcal13	Highlands	Tropic
389	Cerro Sechin	-9.28	-78.25	3500	55	0	0	H-11278	charcoal	Ziolkowski et al 1994	shcal13	Highlands	Tropic
390	Cerro Sechin	-9.28	-78.25	3740	40	0	0	H-6958	charcoal	Ziolkowski et al 1994	shcal13	Highlands	Tropic
391	Cerro Sechin	-9.28	-78.25	3820	50	0	0	H-6959	charcoal	Ziolkowski et al 1994	shcal13	Highlands	Tropic
392	Cerro Sechin	-9.28	-78.25	5680	40	0	0	H-11361	charcoal	Ziolkowski et al 1994	shcal13	Highlands	Tropic
393	Cerro Sechin	-9.28	-78.25	7520	65	0	0	H-7068	charcoal	Ziolkowski et al 1994	shcal13	Highlands	Tropic
394	Cerro Sechin	-9.28	-78.25	7560	70	0	0	H-6938	charcoal	Ziolkowski et al 1994	shcal13	Highlands	Tropic
395	Cerro Sechin	-9.28	-78.25	7630	100	0	0	PUCP-XX3	charcoal	Ziolkowski et al 1994	shcal13	Highlands	Tropic
396	Cerro Sechin	-9.28	-78.25	8400	80	0	0	H-11275	charcoal	Ziolkowski et al 1994	shcal13	Highlands	Tropic
397	Cerro Sechin	-9.28	-78.25	8970	70	0	0	H-11276	charcoal	Ziolkowski et al 1994	shcal13	Highlands	Tropic
398	Cerro Sechin	-9.28	-78.25	9640	75	0	0	H-11274	charcoal	Ziolkowski et al 1994	shcal13	Highlands	Tropic
399	Chaguala	4.477331	-75.678465	7427	40	0	0	AA-103317	charcoal	Dikau et al 2015	shcal13	Highlands	Tropic
400	Chaullabamba	-2.851729	-78.902565	2800	48	0	0	BM-906	charcoal	Ziolkowski et al 1994	shcal13	Highlands	Tropic
401	Chaullabamba	-2.851729	-78.902565	2909	55	0	0	BM-897	charcoal	Ziolkowski et al 1994	shcal13	Highlands	Tropic
402	Chavin de Huantar	-9.25	-77.3	2380	70	0	0	HAR-1105	charcoal	Ziolkowski et al 1994	shcal13	Highlands	Tropic
403	Chavin de Huantar	-9.25	-77.3	2400	100	0	0	ISGS-507	charcoal	Ziolkowski et al 1994	shcal13	Highlands	Tropic
404	Chavin de Huantar	-9.25	-77.3	2480	70	0	0	HAR-1109	charcoal	Ziolkowski et al 1994	shcal13	Highlands	Tropic
405	Chavin de Huantar	-9.25	-77.3	2640	70	0	0	HAR-1104	charcoal	Ziolkowski et al 1994	shcal13	Highlands	Tropic
406	Chavin de Huantar	-9.25	-77.3	3050	120	0	0	TK-18	charcoal	Ziolkowski et al 1994	shcal13	Highlands	Tropic
407	Checua	4.646279	-73.745824	8200	110	0	0	A-03	charcoal	Groot 1992	shcal13	Highlands	Tropic
408	Chira	-4.813	-81.032	2010	110	0	0	GX-1564	charcoal	Ziolkowski et al 1994	shcal13	Highlands	Tropic
409	Chiripa	-16.24	-68.49	2250	116	0	0	P-126	charcoal	Gayo et al 2015	shcal13	Highlands	Tropic
410	Chiripa	-16.24	-68.49	2275	116	0	0	P-141	charcoal	Gayo et al 2015	shcal13	Highlands	Tropic
411	Chiripa	-16.24	-68.49	2281	113	0	0	P-142	charcoal	Gayo et al 2015	shcal13	Highlands	Tropic
412	Chiripa	-16.24	-68.49	2291	115	0	0	P-124	charcoal	Gayo et al 2015	shcal13	Highlands	Tropic
413	Chiripa	-16.24	-68.49	2300	155	0	0	GX-4058	charcoal	Gayo et al 2015	shcal13	Highlands	Tropic
414	Chiripa	-16.24	-68.49	2377	110	0	0	P-116	charcoal	Gayo et al 2015	shcal13	Highlands	Tropic
415	Chiripa	-16.24	-68.49	2385	165	0	0	GX-3596	charcoal	Gayo et al 2015	shcal13	Highlands	Tropic
416	Chiripa	-16.24	-68.49	2386	114	0	0	P-125	charcoal	Gayo et al 2015	shcal13	Highlands	Tropic
417	Chiripa	-16.24	-68.49	2460	165	0	0	GX-4059	charcoal	Gayo et al 2015	shcal13	Highlands	Tropic
418	Chiripa	-16.24	-68.49	2725	100	0	0	GX-3595	charcoal	Gayo et al 2015	shcal13	Highlands	Tropic
419	Chiripa	-16.24	-68.49	2970	120	0	0	P-145	charcoal	Gayo et al 2015	shcal13	Highlands	Tropic
420	Chiripa	-16.24	-68.49	3210	170	0	0	GX-4057	charcoal	Gayo et al 2015	shcal13	Highlands	Tropic
421	Chiripa	-16.24	-68.49	3240	130	0	0	P-129	charcoal	Gayo et al 2015	shcal13	Highlands	Tropic
422	Chiripa	-16.24	-68.49	3480	180	0	0	Beta-31291	charcoal	Gayo et al 2015	shcal13	Highlands	Tropic
423	Chobshi	-3.0244	-78.80815	8480	200	0	0	TX-1132	charcoal	Lynch & Pollock 1981	shcal13	Highlands	Tropic
424	Chonta Ranra Punta/Pan 5-1	-9.458435	-77.59581	2230	55	0	0	AA32484	charcoal	Ponte 2009	shcal13	Highlands	Tropic
425	Chu'uxuqull	-17.57932	-68.636249	2110	100	0	0	I-18401	charcoal	Gayo et al 2015	shcal13	Highlands	Tropic
426	Chu'uxuqull	-17.57932	-68.636249	2770	100	0	0	I-18402	charcoal	Gayo et al 2015	shcal13	Highlands	Tropic
427	Chu'uxuqull	-17.57932	-68.636249	3100	45	0	0	unknown	charcoal	Gayo et al 2015	shcal13	Highlands	Tropic
428	Chu'uxuqull	-17.57932	-68.636249	3780	170	0	0	I-18314	charcoal	Gayo et al 2015	shcal13	Highlands	Tropic
429	Colina Moravia	-1.853656	-78.0616599	3671	32	0	0	UBA-20797	charcoal	Arroyo-Kalin, M. 2014 mentioned (unpublished)	shcal13	Highlands	Tropic
430	Colina Moravia	-1.853656	-78.0616599	3460	30	0	0	Beta-324360	charcoal	Arroyo-Kalin, M. 2014 mentioned (unpublished)	shcal13	Highlands	Tropic
431	Coscori	-17.121667	-70.760556	7610	130	0	0	Beta-18922	charcoal	Gayo et al 2015	shcal13	Highlands	Tropic
432	Cotocollao	-0.130262	-78.520143	2305	135	0	0	GX-5064	charcoal	Ziolkowski et al 1994	shcal13	Highlands	Tropic
433	Cotocollao	-0.130262	-78.520143	2310	185	0	0	GX-8328	charcoal	Ziolkowski et al 1994	shcal13	Highlands	Tropic
434	Cotocollao	-0.130262	-78.520143	2325	125	0	0	GX-8326	charcoal	Ziolkowski et al 1994	shcal13	Highlands	Tropic
435	Cotocollao	-0.130262	-78.520143	2405	150	0	0	GX-8331	charcoal	Ziolkowski et al 1994	shcal13	Highlands	Tropic
436	Cotocollao	-0.130262	-78.520143	2410	140	0	0	GX-4764	charcoal	Ziolkowski et al 1994	shcal13	Highlands	Tropic
437	Cotocollao	-0.130262	-78.520143	2435	130	0	0	GX-7208	charcoal	Ziolkowski et al 1994	shcal13	Highlands	Tropic
438	Cotocollao	-0.130262	-78.520143	2460	190	0	0	GX-5068	charcoal	Ziolkowski et al 1994	shcal13	Highlands	Tropic
439	Cotocollao	-0.130262	-78.520143	2465	130	0	0	GX-8324	charcoal	Ziolkowski et al 1994	shcal13	Highlands	Tropic
440	Cotocollao	-0.130262	-78.520143	2485	130	0	0	GX-4762	charcoal	Ziolkowski et al 1994	shcal13	Highlands	Tropic
441	Cotocollao	-0.130262	-78.520143	2495	130	0	0	GX-8337	charcoal	Ziolkowski et al 1994	shcal13	Highlands	Tropic
442	Cotocollao	-0.130262	-78.520143	2505	145	0	0	GX-8333	charcoal	Ziolkowski et al 1994	shcal13	Highlands	Tropic
443	Cotocollao	-0.130262	-78.520143	2515	150	0	0	GX-5063	charcoal	Ziolkowski et al 1994	shcal13	Highlands	Tropic
444	Cotocollao	-0.130262	-78.520143	2535	130	0	0	GX-8325	charcoal	Ziolkowski et al 1994	shcal13	Highlands	Tropic
445	Cotocollao	-0.130262	-78.520143	2535	135	0	0	GX-8334	charcoal	Ziolkowski et al 1994	shcal13	Highlands	Tropic
446	Cotocollao	-0.130262	-78.520143	2540	130	0	0	GX-4763	charcoal	Ziolkowski et al 1994	shcal13	Highlands	Tropic
447	Cotocollao	-0.130262	-78.520143	2540	110	0	0	GX-4765	charcoal	Ziolkowski et al 1994	shcal13	Highlands	Tropic
448	Cotocollao	-0.130262	-78.520143	2555	145	0	0	GX-8336	charcoal	Ziolkowski et al 1994	shcal13	Highlands	Tropic
449	Cotocollao	-0.130262	-78.520143	2560	150	0	0	GX-8330	charcoal	Ziolkowski et al 1994	shcal13	Highlands	Tropic
450	Cotocollao	-0.130262	-78.520143	2665	140	0	0	GX-5061	charcoal	Ziolkowski et al 1994	shcal13	Highlands	Tropic
451	Cotocollao	-0.130262	-78.520143	2680	145	0	0	GX-8321	charcoal	Ziolkowski et al 1994	shcal13	Highlands	Tropic
452	Cotocollao	-0.130262	-78.520143	2685	130	0	0	GX-5062	charcoal	Ziolkowski et al 1994	shcal13	Highlands	Tropic
453	Cotocollao	-0.130262	-78.520143	2685	150	0	0	GX-8322	charcoal	Ziolkowski et al 1994	shcal13	Highlands	Tropic
454	Cotocollao	-0.130262	-78.520143	2695	135	0	0	GX-8327	charcoal	Ziolkowski et al 1994	shcal13	Highlands	Tropic
455	Cotocollao	-0.130262	-78.520143	2720	160	0	0	GX-5067	charcoal	Ziolkowski et al 1994	shcal13	Highlands	Tropic
456	Cotocollao	-0.130262	-78.520143	2730	150	0	0	GX-8329	charcoal	Ziolkowski et al 1994	shcal13	Highlands	Tropic
457	Cotocollao	-0.130262	-78.520143	2735	135	0	0	GX-5059	charcoal	Ziolkowski et al 1994	shcal13	Highlands	Tropic
458	Cotocollao	-0.130262	-78.520143	2750	155	0	0	GX-8335	charcoal	Ziolkowski et al 1994	shcal13	Highlands	Tropic
459	Cotocollao	-0.130262	-78.520143	2795	180	0	0	GX-5065	charcoal	Ziolkowski et al 1994	shcal13	Highlands	Tropic
460	Cotocollao	-0.130262	-78.520143	2880	70	0	0	N-2785	charcoal	Ziolkowski et al 1994	shcal13	Highlands	Tropic
461	Cotocollao	-0.130262	-78.520143	2940	140	0	0	GX-5060	charcoal	Ziolkowski et al 1994	shcal13	Highlands	Tropic
462	Cotocollao	-0.130262	-78.520143	2940	130	0	0	GX-7205	charcoal	Ziolkowski et al 1994	shcal13	Highlands	Tropic
463	Cotocollao	-0.130262	-78.520143	2975	180	0	0	GX-4767	charcoal	Ziolkowski et al 1994	shcal13	Highlands	Tropic
464	Cotocollao	-0.130262	-78.520143	2980	165	0	0	GX-5058	charcoal	Ziolkowski et al 1994	shcal13	Highlands	Tropic
465	Cotocollao	-0.130262	-78.520143	2995	160	0	0	GX-8332	charcoal	Ziolkowski et al 1994	shcal13	Highlands	Tropic
466	Cotocollao	-0.130262	-78.520143	3000	150	0	0	GX-5057	charcoal	Ziolkowski et al 1994	shcal13	Highlands	Tropic
467	Cotocollao	-0.130262	-78.520143	3030	135	0	0	GX-7206	charcoal	Ziolkowski et al 1994	shcal13	Highlands	Tropic
468	Cotocollao	-0.130262	-78.520143	3095	160	0	0	GX-7209	charcoal	Ziolkowski et al 1994	shcal13	Highlands	Tropic
469	Cotocollao	-0.130262	-78.520143	3100	140	0	0	GX-7207	charcoal	Ziolkowski et al 1994	shcal13	Highlands	Tropic
470	Cotocollao	-0.130262	-78.520143	3135	165	0	0	GX-4766	charcoal	Ziolkowski et al 1994	shcal13	Highlands	Tropic
471	Cotocollao	-0.130262	-78.520143	3310	150	0	0	GX-8323	charcoal	Ziolkowski et al 1994	shcal13	Highlands	Tropic
472	Cotocollao	-0.130262	-78.520143	3340	135	0	0	GX-7210	charcoal	Ziolkowski et al 1994	shcal13	Highlands	Tropic
473	Cuba	5.197776	-75.676397	4220	180	0	0	Beta-123078	charcoal	Dikau et al 2015	shcal13	Highlands	Tropic
474	Cuba	5.197776	-75.676397	5780	49	0	0	AA-102592	charcoal	Dikau et al 2015	shcal13	Highlands	Tropic
475	Cuba	5.197776	-75.676397	5844	50	0	0	AA-102503	charcoal	Dikau et al 2015	shcal13	Highlands	Tropic
476	Cuba	5.197776	-75.676397	5863	55	0	0	AA-102500	charcoal	Dikau et al 2015	shcal13	Highlands	Tropic
477	Cuba	5.197776	-75.676397	5911	49	0	0	AA-102504	charcoal	Dikau et al 2015	shcal13	Highlands	Tropic
478	Cuba	5.197776	-75.676397	6990	57	0	0	AA-102497	charcoal	Dikau et al 2015	shcal13	Highlands	Tropic
479	Cuba	5.197776	-75.676397	7001	53	0	0	AA-102499	charcoal	Dikau et al 2015	shcal13	Highlands	Tropic
480	Cuba	5.197776	-75.676397	7007	53	0	0	AA-102505	charcoal	Dikau et al 2015	shcal13	Highlands	Tropic
481	Cuba	5.197776	-75.676397	7014	63	0	0	AA-102501	charcoal	Dikau et al 2015	shcal13	Highlands	Tropic
482	Cuba	5.197776	-75.676397	7032	54	0	0	AA-102498	charcoal	Dikau et al 2015	shcal13	Highlands	Tropic
483	Cuba	5.197776	-75.676397	7466	43	0	0	AA-103316	charcoal	Dikau et al 2015	shcal13	Highlands	Tropic
484	Cuba	5.197776	-75.676397	9826	63	0	0	AA-102496	charcoal	Dikau et al 2015	shcal13	Highlands	Tropic
485	Cuba	5.197776	-75.676397	10619	66	0	0	AA-102510	charcoal	Dikau et al 2015	shcal13	Highlands	Tropic
486	Cubilan	-3.106	-79.357	9100	120	0	0	Cu 26-KI-1859	charcoal	Temme 1982	shcal13	Highlands	Tropic
487	Cubilan	-3.106	-79.357	9160	100	0	0	Cu 26-KI-1860	charcoal	Temme 1982	shcal13	Highlands	Tropic
488	Cubilan	-3.106	-79.357	10250	170	0	0	KI-1640	charcoal	Temme 1982	shcal13	Highlands	Tropic
489	Cubilan	-3.106	-79.357	10330	170	0	0	Cu 27-KI-1640	charcoal	Temme 1982	shcal13	Highlands	Tropic
490	Cubilan	-3.106	-79.357	10500	130	0	0	Cu 27-KI-1642	charcoal	Temme 1982	shcal13	Highlands	Tropic
491	Cuchimachay	-10.55	-76.22	5580	80	0	0	Ny-237	charcoal	Ziolkowski et al 1994	shcal13	Highlands	Tropic
492	Cumbaya	-0.11	-78.26	2000	70	0	0	UtC-2754	charcoal	Ziolkowski et al 1994	shcal13	Highlands	Tropic
493	Cumbaya	-0.11	-78.26	2080	65	0	0	IRPA-812	charcoal	Ziolkowski et al 1994	shcal13	Highlands	Tropic
494	Cumbaya	-0.11	-78.26	2170	80	0	0	UtC-3037	charcoal	Ziolkowski et al 1994	shcal13	Highlands	Tropic
495	Curuqaqa	-10.55	-76.2	3420	60	0	0	Ny-234	charcoal	Ziolkowski et al 1994	shcal13	Highlands	Tropic
496	Cutamalla PAP-767	-14.256185	-74.858849	2102	42	0	0	HD26862	charcoal	Unkel 2012	shcal13	Highlands	Tropic
497	Cutamalla PAP-767	-14.256185	-74.858849	2158	20	0	0	HD26808	charcoal	Unkel 2012	shcal13	Highlands	Tropic
498	Cutamalla PAP-767	-14.256185	-74.858849	2206	39	0	0	HD26860	charcoal	Unkel 2012	shcal13	Highlands	Tropic
499	El Abra II	5	-73.966	6230	90	0	0	LP 91	charcoal	Orquera 1987	shcal13	Highlands	Tropic
500	El Abra II	5	-73.966	9025	90	0	0	Beta-5710	charcoal	Hurt et al 1977	shcal13	Highlands	Tropic
501	El Abra II	5	-73.966	9325	100	0	0	GrN-5746	charcoal	Hurt et al 1977	shcal13	Highlands	Tropic
502	El Abra II	5	-73.966	9340	40	0	0	GrN-5661	charcoal	Hurt et al 1977	shcal13	Highlands	Tropic
503	El Abra II	5	-73.966	11210	90	0	0	GrN-5941	charcoal	Hurt et al 1977	shcal13	Highlands	Tropic
504	El Abrigo (15a-VI-550)	-14.904	-75.525	8835	145	0	0	I-7772	charcoal	Engel 1981	shcal13	Highlands	Tropic
505	El Ahogado	-17.966667	-70.883333	3515	40	0	0	Pa-1769	charcoal	Gayo et al 2015	shcal13	Highlands	Tropic
506	El Ahogado	-17.966667	-70.883333	3535	60	0	0	Pa-1768	charcoal	Gayo et al 2015	shcal13	Highlands	Tropic
507	El Ahogado	-17.966667	-70.883333	3660	40	0	0	Pa-1789	charcoal	Gayo et al 2015	shcal13	Highlands	Tropic
508	El Ahogado	-17.966667	-70.883333	6065	70	0	0	Pa-1906	charcoal	Gayo et al 2015	shcal13	Highlands	Tropic
509	El Ahogado	-17.966667	-70.883333	6785	60	0	0	Pa-1776	charcoal	Gayo et al 2015	shcal13	Highlands	Tropic
510	El Antojo	5.40287	-75.365302	8380	90	0	0	Beta-93154	charcoal	INTEGRAL 1997	shcal13	Highlands	Tropic
511	El Calvario PV32-1/U.1	-9.3	-77.5	6070	70	0	0	Gif-6772	charcoal	Ziolkowski et al 1994	shcal13	Highlands	Tropic
512	El Carmen	-1.325472	-80.023363	2334	61	0	0	BM-904	charcoal	Ziolkowski et al 1994	shcal13	Highlands	Tropic
513	El Castillo	-8.937524	-78.580216	2000	90	0	0	TO-8967	charcoal	Ziolkowski et al 1994	shcal13	Highlands	Tropic
514	El Castillo	-8.937524	-78.580216	2310	140	0	0	TO-8969	charcoal	Ziolkowski et al 1994	shcal13	Highlands	Tropic
515	El Consejo 1	-7.136449	-78.492186	2220	200	0	0	PITT-334	charcoal	Ziolkowski et al 1994	shcal13	Highlands	Tropic
516	El Encanto	-2.47	-80.03	4370	85	0	0	SI-1184	charcoal	Ziolkowski et al 1994	shcal13	Highlands	Tropic
517	El Encanto	-2.47	-80.03	4405	90	0	0	SI-1311	charcoal	Ziolkowski et al 1994	shcal13	Highlands	Tropic
518	El Guatin	5.00384	-75.553123	5517	49	0	0	AA-102607	charcoal	Dikau et al 2015	shcal13	Highlands	Tropic
519	El Guatin	5.00384	-75.553123	10130	50	0	0	Beta-325213	charcoal	Delgado et al 2015	shcal13	Highlands	Tropic
520	El Guayabo	0.4626547	-77.6444443	2520	70	0	0	CEEA-162	charcoal	Bola??os et al. n.d. cited in Valdez, F. 2013, pp. 25	shcal13	Highlands	Tropic
521	El Inga	-0.30243	-78.644785	4000	190	0	0	I-557	charcoal	Ziolkowski et al 1994	shcal13	Highlands	Tropic
522	El Inga	-0.30243	-78.644785	5550	200	0	0	I-558	charcoal	Ziolkowski et al 1994	shcal13	Highlands	Tropic
523	El Inga	-0.30243	-78.644785	9030	144	0	0	R-1070/2	charcoal	Bell 1965	shcal13	Highlands	Tropic
524	El Jazmin	5.8	-75.5	4715	45	0	0	Ua-24494	charcoal	Aceituno & Loaiza 2007	shcal13	Highlands	Tropic
525	El Jazmin	5.8	-75.5	5625	50	0	0	Ua-24495	charcoal	Aceituno & Loaiza 2007	shcal13	Highlands	Tropic
526	El Jazmin	5.8	-75.5	7080	50	0	0	Ua-24496	charcoal	Aceituno & Loaiza 2007	shcal13	Highlands	Tropic
527	El Jazmin	5.8	-75.5	7528	51	0	0	AA-98946	charcoal	Dikau et al 2015	shcal13	Highlands	Tropic
528	El Jazmin	5.8	-75.5	8660	55	0	0	AA-98947	charcoal	Dikau et al 2015	shcal13	Highlands	Tropic
529	El Jazmin	5.8	-75.5	9020	60	0	0	Beta-95061	charcoal	INTEGRAL 1997	shcal13	Highlands	Tropic
530	El Jazmin	5.8	-75.5	10120	70	0	0	Ua-24497	charcoal	Aceituno and Loaiza 2007	shcal13	Highlands	Tropic
531	El Jordan	3.924397	-75.45907	9760	160	0	0	Beta-116764	charcoal	Salgado 1998	shcal13	Highlands	Tropic
532	El Mirador	5.856537	-75.857593	9663	83	0	0	AA-102509	charcoal	Herrera et al 2011	shcal13	Highlands	Tropic
533	El Paraiso	-11.57	-77.05	3020	60	0	0	Beta-8704	charcoal	Ziolkowski et al 1994	shcal13	Highlands	Tropic
534	El Paraiso	-11.57	-77.05	3310	90	0	0	I-13505	charcoal	Ziolkowski et al 1994	shcal13	Highlands	Tropic
535	El Paraiso	-11.57	-77.05	3420	90	0	0	I-13503	charcoal	Ziolkowski et al 1994	shcal13	Highlands	Tropic
536	El Paraiso	-11.57	-77.05	3444	59	0	0	P-1214	charcoal	Ziolkowski et al 1994	shcal13	Highlands	Tropic
537	El Paraiso	-11.57	-77.05	3550	100	0	0	I-13275	charcoal	Ziolkowski et al 1994	shcal13	Highlands	Tropic
538	El Paraiso	-11.57	-77.05	3560	100	0	0	I-13276	charcoal	Ziolkowski et al 1994	shcal13	Highlands	Tropic
539	El Paraiso	-11.57	-77.05	3570	150	0	0	I-1676	charcoal	Ziolkowski et al 1994	shcal13	Highlands	Tropic
540	El Paraiso	-11.57	-77.05	3790	100	0	0	I-13274	charcoal	Ziolkowski et al 1994	shcal13	Highlands	Tropic
541	El Perro	5.829812	-75.862743	6990	30	0	0	Beta-317784	charcoal	Dikau et al 2015	shcal13	Highlands	Tropic
542	El Porvenir	-3.659946	-80.258174	2610	50	0	0	Beta-222664	charcoal	Moore 2010	shcal13	Highlands	Tropic
543	El Porvenir	-3.659946	-80.258174	2650	60	0	0	Beta-222666	charcoal	Moore 2010	shcal13	Highlands	Tropic
544	El Porvenir	-3.659946	-80.258174	2660	50	0	0	Beta-222676	charcoal	Moore 2010	shcal13	Highlands	Tropic
545	El Porvenir	-3.659946	-80.258174	2680	50	0	0	Beta-222674	charcoal	Moore 2010	shcal13	Highlands	Tropic
546	El Porvenir	-3.659946	-80.258174	2680	50	0	0	Beta-222675	charcoal	Moore 2010	shcal13	Highlands	Tropic
547	El Porvenir	-3.659946	-80.258174	2840	50	0	0	Beta-222665	charcoal	Moore 2010	shcal13	Highlands	Tropic
548	El Porvenir	-3.659946	-80.258174	2920	50	0	0	Beta-222677	charcoal	Moore 2010	shcal13	Highlands	Tropic
549	El Porvenir	-3.659946	-80.258174	3050	50	0	0	Beta-222672	charcoal	Moore 2010	shcal13	Highlands	Tropic
550	El Recreo	3.923	-76.666	8750	160	0	0	Beta-26018	charcoal	Herrera et al 2011	shcal13	Highlands	Tropic
551	El Recreo Cancha	5.834124	-75.871927	8030	80	0	0	Beta-283582	charcoal	Aceituno et al 2013	shcal13	Highlands	Tropic
552	El Recreo Cancha	5.834124	-75.871927	8480	40	0	0	Beta-290954	charcoal	Aceituno et al 2013	shcal13	Highlands	Tropic
553	El Recreo Cancha	5.834124	-75.871927	8550	60	0	0	Beta-285871	charcoal	Aceituno et al 2013	shcal13	Highlands	Tropic
554	Encanto (PV45-25)	-11.44	-77.07	4720	80	0	0	UCLA-967	charcoal	Ziolkowski et al 1994	shcal13	Highlands	Tropic
555	Erizo	-14.27	-75.4	3050	80	0	0	UCLA-969	charcoal	Ziolkowski et al 1994	shcal13	Highlands	Tropic
556	Erizo	-14.27	-75.4	3820	85	0	0	GX-186	charcoal	Ziolkowski et al 1994	shcal13	Highlands	Tropic
557	Erizo	-14.27	-75.4	3890	90	0	0	GX-185	charcoal	Ziolkowski et al 1994	shcal13	Highlands	Tropic
558	Esteros	-0.57	-80.39	2050	120	0	0	M-1315	charcoal	Ziolkowski et al 1994	shcal13	Highlands	Tropic
559	Esteros	-0.57	-80.39	2110	120	0	0	M-1319	charcoal	Ziolkowski et al 1994	shcal13	Highlands	Tropic
560	Esteros	-0.57	-80.39	2120	120	0	0	M-1316	charcoal	Ziolkowski et al 1994	shcal13	Highlands	Tropic
561	Esteros	-0.57	-80.39	2300	65	0	0	SI-49	charcoal	Ziolkowski et al 1994	shcal13	Highlands	Tropic
562	Esteros	-0.57	-80.39	2350	65	0	0	SI-52	charcoal	Ziolkowski et al 1994	shcal13	Highlands	Tropic
563	Esteros	-0.57	-80.39	2430	60	0	0	SI-55	charcoal	Ziolkowski et al 1994	shcal13	Highlands	Tropic
564	Gachalá	4.7019	-73.521	9360	45	0	0	GrN-8448	charcoal	Correal 1979	shcal13	Highlands	Tropic
565	Galindo I	5.4185	-73.2678	7730	60	0	0	unknown	charcoal	Correal 1979	shcal13	Highlands	Tropic
566	Galindo I	5.4185	-73.2678	8740	60	0	0	GrN-16346	charcoal	Pinto 2009	shcal13	Highlands	Tropic
567	Gallinazo	-8.26	-78.53	2150	95	0	0	I-4174	charcoal	Ziolkowski et al 1994	shcal13	Highlands	Tropic
568	Garagay	-12	-77.06	3090	70	0	0	TK-177	charcoal	Ziolkowski et al 1994	shcal13	Highlands	Tropic
569	Garagay	-12	-77.06	3340	70	0	0	TK-178	charcoal	Ziolkowski et al 1994	shcal13	Highlands	Tropic
570	Garbanzal	-3.37	-80.26	3680	130	0	0	N-85	charcoal	Ziolkowski et al 1994	shcal13	Highlands	Tropic
571	Genova	4.163667	-75.782196	9230	40	0	0	Beta-355217	charcoal	Restrepo 2013	shcal13	Highlands	Tropic
572	Gramalote	-8.06	-79.07	3050	110	0	0	Tx-1930A	charcoal	Ziolkowski et al 1994	shcal13	Highlands	Tropic
573	Gramalote	-8.06	-79.07	3070	90	0	0	Tx-1929A	charcoal	Ziolkowski et al 1994	shcal13	Highlands	Tropic
574	Gramalote	-8.06	-79.07	3530	130	0	0	Tx-1931A	charcoal	Ziolkowski et al 1994	shcal13	Highlands	Tropic
575	Granja de Sivia	-12.5368647	-73.8367242	3022	160	0	0	GX-2135	charcoal	Raymond, J.S., DeBoer, W.R. & Roe, P.G., 1975, pp. 86 (table 5)	shcal13	Highlands	Tropic
576	Guaguacanoayacu	-0.771507	-77.016282	8810	60	0	0	Beta-115898	charcoal	Sanchez 1998	shcal13	Highlands	Tropic
577	Guaguacanoayacu	-0.771507	-77.016282	8810	60	0	0	Beta 115898	charcoal	Sanchez 1998	shcal13	Highlands	Tropic
578	Guaguacanoayacu	-0.771507	-77.016282	9850	60	0	0	Beta 115899	charcoal	Sanchez 1998	shcal13	Highlands	Tropic
579	Guajaro	10.284553	-75.245447	3800	110	0	0	SI-13347	charcoal	Roosevelt 1998	shcal13	Highlands	Tropic
580	Guajaro	10.284553	-75.245447	4190	120	0	0	Beta-13347	charcoal	Roosevelt 1998	shcal13	Highlands	Tropic
581	Guarumal	-3.254774	-79.561543	2020	130	0	0	BM-1684R	charcoal	Ziolkowski et al 1994	shcal13	Highlands	Tropic
582	Guarumal	-3.254774	-79.561543	2040	120	0	0	BM-1682R	charcoal	Ziolkowski et al 1994	shcal13	Highlands	Tropic
583	Guayabito	3.600452	-75.704269	4180	70	0	0	Beta-95063	charcoal	INTEGRAL 1997	shcal13	Highlands	Tropic
584	Guayabito	3.600452	-75.704269	6040	100	0	0	unknown	charcoal	INTEGRAL 1997	shcal13	Highlands	Tropic
585	Guayabito	3.600452	-75.704269	7990	100	0	0	Beta-95064	charcoal	INTEGRAL 1997	shcal13	Highlands	Tropic
586	Guayaquil	-2.17425	-79.878465	2185	80	0	0	UW-124	charcoal	Ziolkowski et al 1994	shcal13	Highlands	Tropic
587	Guayaquil	-2.17425	-79.878465	2290	100	0	0	UW-125	charcoal	Ziolkowski et al 1994	shcal13	Highlands	Tropic
588	Guitarrero Cave	-9.192	-77.706	6610	160	0	0	GX-1451	charcoal	Ziolkowski et al 1994	shcal13	Highlands	Tropic
589	Guitarrero Cave	-9.192	-77.706	7730	150	0	0	RL-112	charcoal	Jolie et al 2011	shcal13	Highlands	Tropic
590	Guitarrero Cave	-9.192	-77.706	9280	150	0	0	OxA-182	charcoal	Lima-Ribeiro & Diniz-Filho 2013	shcal13	Highlands	Tropic
591	Guitarrero Cave	-9.192	-77.706	9340	150	0	0	OxA-183	charcoal	Lima-Ribeiro & Diniz-Filho 2013	shcal13	Highlands	Tropic
592	Guitarrero Cave	-9.192	-77.706	9350	150	0	0	OxA-185	charcoal	Lima-Ribeiro & Diniz-Filho 2013	shcal13	Highlands	Tropic
593	Guitarrero Cave	-9.192	-77.706	9400	150	0	0	OxA-184	charcoal	Lima-Ribeiro & Diniz-Filho 2013	shcal13	Highlands	Tropic
594	Guitarrero Cave	-9.192	-77.706	9430	150	0	0	OxA-194	charcoal	Lima-Ribeiro & Diniz-Filho 2013	shcal13	Highlands	Tropic
595	Guitarrero Cave	-9.192	-77.706	9475	130	0	0	SI-1496	charcoal	Lima-Ribeiro & Diniz-Filho 2013	shcal13	Highlands	Tropic
596	Guitarrero Cave	-9.192	-77.706	9520	150	0	0	OxA-181	charcoal	Lima-Ribeiro & Diniz-Filho 2013	shcal13	Highlands	Tropic
597	Guitarrero Cave	-9.192	-77.706	9580	135	0	0	SI-1499	charcoal	Lima-Ribeiro & Diniz-Filho 2013	shcal13	Highlands	Tropic
598	Guitarrero Cave	-9.192	-77.706	9600	130	0	0	OxA-193	charcoal	Lima-Ribeiro & Diniz-Filho 2013	shcal13	Highlands	Tropic
599	Guitarrero Cave	-9.192	-77.706	9660	150	0	0	SI-1498	charcoal	Lima-Ribeiro & Diniz-Filho 2013	shcal13	Highlands	Tropic
600	Guitarrero Cave	-9.192	-77.706	10240	110	0	0	SI-1502	charcoal	Lima-Ribeiro & Diniz-Filho 2013	shcal13	Highlands	Tropic
601	Hacha	-15.29	-74.38	2760	90	0	0	Beta-23910	charcoal	Ziolkowski et al 1994	shcal13	Highlands	Tropic
602	Hacha	-15.29	-74.38	2820	90	0	0	Beta-23911	charcoal	Ziolkowski et al 1994	shcal13	Highlands	Tropic
603	Hacha	-15.29	-74.38	2960	90	0	0	UCLA-153	charcoal	Ziolkowski et al 1994	shcal13	Highlands	Tropic
604	Huaca de los Reyes	-8.05	-78.56	3140	60	0	0	Tx-1973	charcoal	Ziolkowski et al 1994	shcal13	Highlands	Tropic
605	Huaca de los Reyes	-8.05	-78.56	3310	80	0	0	Tx-1972	charcoal	Ziolkowski et al 1994	shcal13	Highlands	Tropic
606	Huaca de los Reyes	-8.05	-78.56	3680	80	0	0	Tx-1974	charcoal	Ziolkowski et al 1994	shcal13	Highlands	Tropic
607	Huaca Guavalito	-8.06	-78.57	2390	70	0	0	Tx-1939	charcoal	Ziolkowski et al 1994	shcal13	Highlands	Tropic
608	Huaca Herederos Chica K498586	-8.05	-78.56	3040	60	0	0	Tx-1937	charcoal	Ziolkowski et al 1994	shcal13	Highlands	Tropic
609	Huaca Herederos Chica K498586	-8.05	-78.56	3450	70	0	0	Tx-1938	charcoal	Ziolkowski et al 1994	shcal13	Highlands	Tropic
610	Huaca Negra	-8.25	-78.52	3100	200	0	0	L-122c	charcoal	Ziolkowski et al 1994	shcal13	Highlands	Tropic
611	Huaca Negra	-8.25	-78.52	3150	90	0	0	L-122a	charcoal	Ziolkowski et al 1994	shcal13	Highlands	Tropic
612	Huaca Negra	-8.25	-78.52	3800	150	0	0	L-122f	charcoal	Ziolkowski et al 1994	shcal13	Highlands	Tropic
613	Huaca Prieta	-7.9234	-79.3069	3394	40	0	0	AA81926	charcoal	Grobman et al 2012	shcal13	Highlands	Tropic
614	Huaca Prieta	-7.9234	-79.3069	3530	36	0	0	AA76977	charcoal	Grobman et al 2012	shcal13	Highlands	Tropic
615	Huaca Prieta	-7.9234	-79.3069	3567	40	0	0	AA76978	charcoal	Grobman et al 2012	shcal13	Highlands	Tropic
616	Huaca Prieta	-7.9234	-79.3069	3638	29	0	0	AA86931	charcoal	Grobman et al 2012	shcal13	Highlands	Tropic
617	Huaca Prieta	-7.9234	-79.3069	3687	40	0	0	AA81924	charcoal	Grobman et al 2012	shcal13	Highlands	Tropic
618	Huaca Prieta	-7.9234	-79.3069	3728	40	0	0	AA81927	charcoal	Grobman et al 2012	shcal13	Highlands	Tropic
619	Huaca Prieta	-7.9234	-79.3069	3758	40	0	0	AA76979	charcoal	Grobman et al 2012	shcal13	Highlands	Tropic
620	Huaca Prieta	-7.9234	-79.3069	3780	100	0	0	L-116a	charcoal	Ziolkowski et al 1994	shcal13	Highlands	Tropic
621	Huaca Prieta	-7.9234	-79.3069	3806	28	0	0	AA86943	charcoal	Grobman et al 2012	shcal13	Highlands	Tropic
622	Huaca Prieta	-7.9234	-79.3069	3860	100	0	0	L-116b	charcoal	Ziolkowski et al 1994	shcal13	Highlands	Tropic
623	Huaca Prieta	-7.9234	-79.3069	3875	30	0	0	AA86940	charcoal	Grobman et al 2012	shcal13	Highlands	Tropic
624	Huaca Prieta	-7.9234	-79.3069	5018	86	0	0	AA75322	charcoal	Grobman et al 2012	shcal13	Highlands	Tropic
625	Huaca Prieta	-7.9234	-79.3069	6170	45	0	0	AA81907	charcoal	Grobman et al 2012	shcal13	Highlands	Tropic
626	Huaca Prieta	-7.9234	-79.3069	6310	33	0	0	AA86935	charcoal	Grobman et al 2012	shcal13	Highlands	Tropic
627	Huaca Prieta	-7.9234	-79.3069	6522	54	0	0	AA85507	charcoal	Dillehay 2011	shcal13	Highlands	Tropic
628	Huaca Prieta	-7.9234	-79.3069	7226	44	0	0	AA75327	charcoal	Dillehay 2011	shcal13	Highlands	Tropic
629	Huaca Prieta	-7.9234	-79.3069	9530	50	0	0	Beta 210862	charcoal	Dillehay 2011	shcal13	Highlands	Tropic
630	Huacaloma	-7.1	-78.3	2750	80	0	0	TK-699	charcoal	Ziolkowski et al 1994	shcal13	Highlands	Tropic
631	Huacaloma	-7.1	-78.3	2780	80	0	0	SMU-1787	charcoal	Ziolkowski et al 1994	shcal13	Highlands	Tropic
632	Huacaloma	-7.1	-78.3	3080	70	0	0	TK-341a	charcoal	Ziolkowski et al 1994	shcal13	Highlands	Tropic
633	Huachuamachay	-11.487437	-76.171539	2580	50	0	0	WSU-3290	charcoal	Ziolkowski et al 1994	shcal13	Highlands	Tropic
634	Huambacho PV31 -103	-9.262746	-78.435109	2360	60	0	0	Beta197088	charcoal	Ziolkowski et al 1994	shcal13	Highlands	Tropic
635	Huambacho PV31 -103	-9.262746	-78.435109	2370	70	0	0	Beta197091	charcoal	Ziolkowski et al 1994	shcal13	Highlands	Tropic
636	Huancayo Alto PV-46-2	-11.42	-76.5	2880	80	0	0	Tx-2004	charcoal	Ziolkowski et al 1994	shcal13	Highlands	Tropic
637	Huapula	-2.268563	-78.118159	2070	85	0	0	N-3871	charcoal	Ziolkowski et al 1994	shcal13	Highlands	Tropic
638	Huapula	-2.268563	-78.118159	2110	70	0	0	Beta-100309	charcoal	Ziolkowski et al 1994	shcal13	Highlands	Tropic
639	Huapula	-2.268563	-78.118159	2160	80	0	0	Beta-89267	charcoal	Ziolkowski et al 1994	shcal13	Highlands	Tropic
640	Huapula	-2.268563	-78.118159	2310	70	0	0	Beta-89270	charcoal	Ziolkowski et al 1994	shcal13	Highlands	Tropic
641	Huapula	-2.268563	-78.118159	2360	60	0	0	Beta-106086	charcoal	Ziolkowski et al 1994	shcal13	Highlands	Tropic
642	Huapula	-2.268563	-78.118159	2780	90	0	0	Beta-89271	charcoal	Ziolkowski et al 1994	shcal13	Highlands	Tropic
643	Huapula	-2.268563	-78.118159	4700	70	0	0	N-4491	charcoal	Rostoker 2003:541-542 (table c1) cited in Valdez, F. 2013, pp. 25	shcal13	Highlands	Tropic
644	Huapula	-2.268563	-78.118159	4470	35	0	0	N-4201	charcoal	Rostoker 2003:541-542 (table c1) cited in Valdez, F. 2013, pp. 25	shcal13	Highlands	Tropic
645	Huaricanga PV38-142	-10.29	-77.45	3030	70	0	0	GaK-109	charcoal	Ziolkowski et al 1994	shcal13	Highlands	Tropic
646	Huaricoto	-9.19	-77.37	2701	130	0	0	I-1351	charcoal	Ziolkowski et al 1994	shcal13	Highlands	Tropic
647	Huaricoto	-9.19	-77.37	3970	110	0	0	I-11152	charcoal	Ziolkowski et al 1994	shcal13	Highlands	Tropic
648	Huaricoto	-9.19	-77.37	4600	180	0	0	Tx-3580	charcoal	Ziolkowski et al 1994	shcal13	Highlands	Tropic
649	Huasaga	-2.3	-77.15	4155	75	0	0	ISGS-385	charcoal	Ziolkowski et al 1994	shcal13	Highlands	Tropic
650	Huaynuna	-9.357916	-78.405206	3570	50	0	0	Uga-5614	charcoal	Pozorski & Pozorski 1990	shcal13	Highlands	Tropic
651	Huaynuna	-9.357916	-78.405206	3725	75	0	0	Uga-4521	charcoal	Pozorski & Pozorski 1990	shcal13	Highlands	Tropic
652	Huaynuna	-9.357916	-78.405206	3810	60	0	0	Uga-5612	charcoal	Pozorski & Pozorski 1990	shcal13	Highlands	Tropic
653	Huaynuna	-9.357916	-78.405206	4040	65	0	0	Uga-4520	charcoal	Pozorski & Pozorski 1990	shcal13	Highlands	Tropic
654	Huaynuna	-9.357916	-78.405206	4200	80	0	0	Uga-4522	charcoal	Pozorski & Pozorski 1990	shcal13	Highlands	Tropic
655	Huayurco G	-5.374191	-78.754257	2440	30	0	0	Beta-320433	charcoal	Clasby & Meneses 2013 cited in Clasby, R. 2014, pp. 239 (table)	shcal13	Highlands	Tropic
656	Huayurco G	-5.374191	-78.754257	2270	30	0	0	Beta-320434	charcoal	Clasby & Meneses 2013 cited in Clasby, R. 2014, pp. 239 (table)	shcal13	Highlands	Tropic
657	Huayurco G	-5.374191	-78.754257	2219	32	0	0	D-AMS-1183	charcoal	Clasby & Meneses 2013 cited in Clasby, R. 2014, pp. 239 (table)	shcal13	Highlands	Tropic
658	Huayurco G	-5.374191	-78.754257	2148	29	0	0	D-AMS-1179	charcoal	Clasby & Meneses 2013 cited in Clasby, R. 2014, pp. 239 (table)	shcal13	Highlands	Tropic
659	Huillca Raccay	-13.1	-72.25	2530	120	0	0	BM-1633R	charcoal	Ziolkowski et al 1994	shcal13	Highlands	Tropic
660	Invias 3	4.980265	-74.850318	9155	57	0	0	AA-98950	charcoal	Dikau et al 2015	shcal13	Highlands	Tropic
661	Invias 3	4.980265	-74.850318	9451	58	0	0	AA-98951	charcoal	Dikau et al 2015	shcal13	Highlands	Tropic
662	Jama Valley	-0.196863	-80.260125	2170	40	0	0	PITT-1125	charcoal	Ziolkowski et al 1994	shcal13	Highlands	Tropic
663	Jama Valley	-0.196863	-80.260125	2430	170	0	0	PITT-1128	charcoal	Ziolkowski et al 1994	shcal13	Highlands	Tropic
664	Jama Valley	-0.196863	-80.260125	2500	160	0	0	ISGS-2377	charcoal	Ziolkowski et al 1994	shcal13	Highlands	Tropic
665	Jama Valley	-0.196863	-80.260125	2800	115	0	0	HO-1307	charcoal	Ziolkowski et al 1994	shcal13	Highlands	Tropic
666	Jama Valley	-0.196863	-80.260125	2845	95	0	0	AA-4140	charcoal	Ziolkowski et al 1994	shcal13	Highlands	Tropic
667	Jama Valley	-0.196863	-80.260125	3030	80	0	0	ISGS-2366	charcoal	Ziolkowski et al 1994	shcal13	Highlands	Tropic
668	Jama Valley	-0.196863	-80.260125	3500	70	0	0	ISGS-1220	charcoal	Ziolkowski et al 1994	shcal13	Highlands	Tropic
669	Jama Valley	-0.196863	-80.260125	3500	70	0	0	ISGS-I220	charcoal	Ziolkowski et al 1994	shcal13	Highlands	Tropic
670	Jama Valley	-0.196863	-80.260125	3545	135	0	0	PITT-426	charcoal	Ziolkowski et al 1994	shcal13	Highlands	Tropic
671	Jama Valley	-0.196863	-80.260125	3560	70	0	0	ISGS-1223	charcoal	Ziolkowski et al 1994	shcal13	Highlands	Tropic
672	Jama Valley	-0.196863	-80.260125	3620	70	0	0	ISGS-1222	charcoal	Ziolkowski et al 1994	shcal13	Highlands	Tropic
673	Jama Valley	-0.196863	-80.260125	3630	70	0	0	ISGS-1221	charcoal	Ziolkowski et al 1994	shcal13	Highlands	Tropic
674	Jauranga PAP-150	-14.555372	-72.31672	2160	49	0	0	ET376	charcoal	Unkel 2012	shcal13	Highlands	Tropic
675	Jauranga PAP-150	-14.555372	-72.31672	2190	54	0	0	ET449	charcoal	Unkel 2012	shcal13	Highlands	Tropic
676	Jauranga PAP-150	-14.555372	-72.31672	2195	49	0	0	ET377	charcoal	Unkel 2012	shcal13	Highlands	Tropic
677	Jauranga PAP-150	-14.555372	-72.31672	2215	49	0	0	ET156	charcoal	Unkel 2012	shcal13	Highlands	Tropic
678	Jauranga PAP-150	-14.555372	-72.31672	2220	54	0	0	ET463	charcoal	Unkel 2012	shcal13	Highlands	Tropic
679	Jauranga PAP-150	-14.555372	-72.31672	2230	49	0	0	ET433	charcoal	Unkel 2012	shcal13	Highlands	Tropic
680	Jauranga PAP-150	-14.555372	-72.31672	2247	23	0	0	HD24263	charcoal	Unkel 2012	shcal13	Highlands	Tropic
681	Jauranga PAP-150	-14.555372	-72.31672	2255	49	0	0	ET462	charcoal	Unkel 2012	shcal13	Highlands	Tropic
682	Jauranga PAP-150	-14.555372	-72.31672	2283	22	0	0	HD24234	charcoal	Unkel 2012	shcal13	Highlands	Tropic
683	Jauranga PAP-150	-14.555372	-72.31672	2284	22	0	0	HD24232	charcoal	Unkel 2012	shcal13	Highlands	Tropic
684	Jauranga PAP-150	-14.555372	-72.31672	2285	54	0	0	ET447	charcoal	Unkel 2012	shcal13	Highlands	Tropic
685	Jauranga PAP-150	-14.555372	-72.31672	2290	45	0	0	ET381	charcoal	Unkel 2012	shcal13	Highlands	Tropic
686	Jauranga PAP-150	-14.555372	-72.31672	2290	54	0	0	ET446	charcoal	Unkel 2012	shcal13	Highlands	Tropic
687	Jauranga PAP-150	-14.555372	-72.31672	2300	54	0	0	ET451	charcoal	Unkel 2012	shcal13	Highlands	Tropic
688	Jauranga PAP-150	-14.555372	-72.31672	2305	45	0	0	ET382	charcoal	Unkel 2012	shcal13	Highlands	Tropic
689	Jauranga PAP-150	-14.555372	-72.31672	2305	49	0	0	ET452	charcoal	Unkel 2012	shcal13	Highlands	Tropic
690	Jauranga PAP-150	-14.555372	-72.31672	2315	54	0	0	ET158	charcoal	Unkel 2012	shcal13	Highlands	Tropic
691	Jauranga PAP-150	-14.555372	-72.31672	2324	20	0	0	HD24209	charcoal	Unkel 2012	shcal13	Highlands	Tropic
692	Jauranga PAP-150	-14.555372	-72.31672	2325	49	0	0	ET432	charcoal	Unkel 2012	shcal13	Highlands	Tropic
693	Jauranga PAP-150	-14.555372	-72.31672	2330	54	0	0	ET448	charcoal	Unkel 2012	shcal13	Highlands	Tropic
694	Jauranga PAP-150	-14.555372	-72.31672	2335	49	0	0	ET378	charcoal	Unkel 2012	shcal13	Highlands	Tropic
695	Jauranga PAP-150	-14.555372	-72.31672	2375	49	0	0	ET431	charcoal	Unkel 2012	shcal13	Highlands	Tropic
696	Jauranga PAP-150	-14.555372	-72.31672	2380	49	0	0	ET458	charcoal	Unkel 2012	shcal13	Highlands	Tropic
697	Jaywamachay (Ac-335)	-13.217	-74.383	7105	130	0	0	I-5278	charcoal	Ziolkowski et al 1994	shcal13	Highlands	Tropic
698	Jaywamachay (Ac-335)	-13.217	-74.383	8250	135	0	0	I-4500	charcoal	Ziolkowski et al 1994	shcal13	Highlands	Tropic
699	Jaywamachay (Ac-335)	-13.217	-74.383	8360	125	0	0	I-4501	charcoal	Ziolkowski et al 1994	shcal13	Highlands	Tropic
700	Jaywamachay (Ac-335)	-13.217	-74.383	8500	125	0	0	I-5686	charcoal	Ziolkowski et al 1994	shcal13	Highlands	Tropic
701	Jaywamachay (Ac-335)	-13.217	-74.383	8645	140	0	0	I-5276	charcoal	Ziolkowski et al 1994	shcal13	Highlands	Tropic
702	Jaywamachay (Ac-335)	-13.217	-74.383	8980	140	0	0	I-5277	charcoal	Ziolkowski et al 1994	shcal13	Highlands	Tropic
703	Jaywamachay (Ac-335)	-13.217	-74.383	9460	145	0	0	I-5275	charcoal	Ziolkowski et al 1994	shcal13	Highlands	Tropic
704	Jaywamachay (Ac-335)	-13.217	-74.383	9560	170	0	0	I-5695	charcoal	Ziolkowski et al 1994	shcal13	Highlands	Tropic
705	Jaywamachay (Ac-335)	-13.217	-74.383	10280	170	0	0	I-5699	charcoal	Ziolkowski et al 1994	shcal13	Highlands	Tropic
706	Je-1002	-7.059	-79.4	8854	62	0	0	AA57943	charcoal	Stackelbeck 2008	shcal13	Highlands	Tropic
707	Je-1002	-7.059	-79.4	11014	64	0	0	AA57942	charcoal	Stackelbeck 2008	shcal13	Highlands	Tropic
708	Je-431	-7.243	-79.364	8983	65	0	0	AA57956	charcoal	Maggard 2010	shcal13	Highlands	Tropic
709	Je-431	-7.243	-79.364	9032	50	0	0	AA57955	charcoal	Maggard 2010	shcal13	Highlands	Tropic
710	Je-431	-7.243	-79.364	9041	48	0	0	AA57964	charcoal	Maggard 2010	shcal13	Highlands	Tropic
711	Je-431	-7.243	-79.364	9983	93	0	0	AA57963	charcoal	Maggard 2010	shcal13	Highlands	Tropic
712	Je-439	-7.07	-79.413	9851	58	0	0	AA57949	charcoal	Maggard 2010	shcal13	Highlands	Tropic
713	Je-439	-7.07	-79.413	10056	67	0	0	AA57950	charcoal	Maggard 2010	shcal13	Highlands	Tropic
714	Je-772	-7.207	-79.351	8420	40	0	0	Beta-206431	charcoal	Stackelbeck 2008	shcal13	Highlands	Tropic
715	Je-790	-7.07	-79.413	9334	50	0	0	AA57958	charcoal	Stackelbeck 2008	shcal13	Highlands	Tropic
716	Je-790	-7.07	-79.413	9530	70	0	0	Beta-185076	charcoal	Stackelbeck 2008	shcal13	Highlands	Tropic
717	Je-937	-7.051	-79.361	8751	47	0	0	AA57969	charcoal	Stackelbeck 2008	shcal13	Highlands	Tropic
718	Je-996	-7.059	-79.397	10113	76	0	0	AA57947	charcoal	Maggard 2010	shcal13	Highlands	Tropic
719	Je-996	-7.059	-79.397	10230	59	0	0	AA57946	charcoal	Maggard 2010	shcal13	Highlands	Tropic
720	Je-996	-7.059	-79.397	10353	58	0	0	AA57948	charcoal	Maggard 2010	shcal13	Highlands	Tropic
721	Je-996	-7.059	-79.397	10650	50	0	0	Beta-185074	charcoal	Maggard 2010	shcal13	Highlands	Tropic
722	Jose's Hill	-8.15	-74.39	2600	100	0	0	Y-1543	charcoal	Gayo et al 2015	shcal13	Highlands	Tropic
723	Kilometer 4	-17.54757	-71.362696	3240	60	0	0	Beta-77943	charcoal	Gayo et al 2015	shcal13	Highlands	Tropic
724	Kilometer 4	-17.54757	-71.362696	3290	50	0	0	Beta-203492	charcoal	Gayo et al 2015	shcal13	Highlands	Tropic
725	Kilometer 4	-17.54757	-71.362696	3340	70	0	0	Beta-77950	charcoal	Gayo et al 2015	shcal13	Highlands	Tropic
726	Kilometer 4	-17.54757	-71.362696	3680	70	0	0	Beta-77946	charcoal	Gayo et al 2015	shcal13	Highlands	Tropic
727	Kilometer 4	-17.54757	-71.362696	3750	60	0	0	Beta-52796	charcoal	Ziolkowski et al 1994	shcal13	Highlands	Tropic
728	Kilometer 4	-17.54757	-71.362696	3760	70	0	0	Beta-52797	charcoal	Ziolkowski et al 1994	shcal13	Highlands	Tropic
729	Kilometer 4	-17.54757	-71.362696	3970	80	0	0	Beta-77948	charcoal	Gayo et al 2015	shcal13	Highlands	Tropic
730	Kilometer 4	-17.54757	-71.362696	4500	60	0	0	CAMS-1770-1c	charcoal	Gayo et al 2015	shcal13	Highlands	Tropic
731	Kilometer 4	-17.54757	-71.362696	4530	80	0	0	CAMS-1770-5c	charcoal	Gayo et al 2015	shcal13	Highlands	Tropic
732	Kilometer 4	-17.54757	-71.362696	4730	60	0	0	Beta-77949	charcoal	Gayo et al 2015	shcal13	Highlands	Tropic
733	Kilometer 4	-17.54757	-71.362696	4930	60	0	0	CAMS-1770-8c	charcoal	Gayo et al 2015	shcal13	Highlands	Tropic
734	Kilometer 4	-17.54757	-71.362696	4940	60	0	0	CAMS-1770-4c	charcoal	Gayo et al 2015	shcal13	Highlands	Tropic
735	Kilometer 4	-17.54757	-71.362696	4949	60	0	0	CAMS-1770-9c	charcoal	Gayo et al 2015	shcal13	Highlands	Tropic
736	Kilometer 4	-17.54757	-71.362696	5020	80	0	0	CAMS-1770-7c	charcoal	Gayo et al 2015	shcal13	Highlands	Tropic
737	Kilometer 4	-17.54757	-71.362696	5060	80	0	0	CAMS-1783-6c	charcoal	Gayo et al 2015	shcal13	Highlands	Tropic
738	Kilometer 4	-17.54757	-71.362696	5810	30	0	0	Beta-135322	charcoal	Gayo et al 2015	shcal13	Highlands	Tropic
739	Kilometer 4	-17.54757	-71.362696	6220	70	0	0	Beta-77951	charcoal	Gayo et al 2015	shcal13	Highlands	Tropic
740	Kilometer 4	-17.54757	-71.362696	8010	100	0	0	Beta-77947	charcoal	deFrance et al. 2009	shcal13	Highlands	Tropic
741	Kotosh	-9.56	-76.16	2820	120	0	0	N-65-2	charcoal	Ziolkowski et al 1994	shcal13	Highlands	Tropic
742	Kotosh	-9.56	-76.16	2840	170	0	0	N-67-2	charcoal	Ziolkowski et al 1994	shcal13	Highlands	Tropic
743	Kotosh	-9.56	-76.16	3000	80	0	0	TK-108	charcoal	Ziolkowski et al 1994	shcal13	Highlands	Tropic
744	Kotosh	-9.56	-76.16	3360	160	0	0	TK-109	charcoal	Ziolkowski et al 1994	shcal13	Highlands	Tropic
745	Kotosh	-9.56	-76.16	3470	80	0	0	TK-110	charcoal	Ziolkowski et al 1994	shcal13	Highlands	Tropic
746	Kotosh	-9.56	-76.16	3800	100	0	0	GaK-262	charcoal	Ziolkowski et al 1994	shcal13	Highlands	Tropic
747	La Cabuya G-110	-1.58	-80.46	2980	160	0	0	SI-108	charcoal	Ziolkowski et al 1994	shcal13	Highlands	Tropic
748	La Cabuya G-110	-1.58	-80.46	3320	170	0	0	SI-107	charcoal	Ziolkowski et al 1994	shcal13	Highlands	Tropic
749	La Centinela (12a-VI-20)	-13.483	-76.117	7270	125	0	0	GX-264	charcoal	Engel 1966	shcal13	Highlands	Tropic
750	La Chillona	4.5124	-75.3853	8200	40	0	0	Beta-325216	charcoal	Restrepo 2013	shcal13	Highlands	Tropic
751	La Emerenciana	-3.29652	-79.969466	3775	165	0	0	SMU-2263	charcoal	Ziolkowski et al 1994	shcal13	Highlands	Tropic
752	La Florida (PV47-5)	-12.01	-77.01	3645	85	0	0	GX-456	charcoal	Ziolkowski et al 1994	shcal13	Highlands	Tropic
753	La Florida (PV47-5)	-12.01	-77.01	3680	120	0	0	GX-1210	charcoal	Ziolkowski et al 1994	shcal13	Highlands	Tropic
754	La Florida (PV47-5)	-12.01	-77.01	3760	170	0	0	N-44	charcoal	Ziolkowski et al 1994	shcal13	Highlands	Tropic
755	La Mikela	4.781956	-75.68447	3746	49	0	0	AA-98936	charcoal	Dikau et al 2015	shcal13	Highlands	Tropic
756	La Mikela	4.781956	-75.68447	4794	45	0	0	AA-98937	charcoal	Dikau et al 2015	shcal13	Highlands	Tropic
757	La Mikela	4.781956	-75.68447	5850	50	0	0	Beta-145285	charcoal	Dikau et al 2015	shcal13	Highlands	Tropic
758	La Mikela	4.781956	-75.68447	7208	58	0	0	AA-98938	charcoal	Dikau et al 2015	shcal13	Highlands	Tropic
759	La Mikela	4.781956	-75.68447	10376	70	0	0	AA-98939	charcoal	Dikau et al 2015	shcal13	Highlands	Tropic
760	La Montanita	4.798144	-75.678781	7300	70	0	0	Beta-151344	charcoal	Dikau et al 2015	shcal13	Highlands	Tropic
761	La Montanita	4.798144	-75.678781	9230	50	0	0	Beta-355214	charcoal	Restrepo 2013	shcal13	Highlands	Tropic
762	La Morena	7.5	-75.5	9680	60	0	0	Beta-245564	charcoal	Santos 2010	shcal13	Highlands	Tropic
763	La Morena	7.5	-75.5	10060	60	0	0	Beta-245566	charcoal	Santos 2010	shcal13	Highlands	Tropic
764	La Palestina 1	6.623153	-74.318359	9820	115	0	0	LP91	charcoal	Lopez 2008	shcal13	Highlands	Tropic
765	La Palestina 2	6.716	-74.383	10230	90	0	0	Beta-40854	charcoal	Lopez 2008	shcal13	Highlands	Tropic
766	La Palestina 2	6.716	-74.383	10300	70	0	0	Beta-123566	charcoal	Lopez 2008	shcal13	Highlands	Tropic
767	La Palestina 2	6.716	-74.383	10400	90	0	0	Beta-40855	charcoal	Lopez 2008	shcal13	Highlands	Tropic
768	La Paloma (12b-VII-613)	-12.417	-76.75	6410	140	0	0	Birm-516	charcoal	Ziolkowski et al 1994	shcal13	Highlands	Tropic
769	La Pampa	-8.41	-77.54	2490	60	0	0	TK-195	charcoal	Ziolkowski et al 1994	shcal13	Highlands	Tropic
770	La Pampa	-8.41	-77.54	2620	70	0	0	TK-176	charcoal	Ziolkowski et al 1994	shcal13	Highlands	Tropic
771	La Pampa	-8.41	-77.54	2920	70	0	0	TK-175	charcoal	Ziolkowski et al 1994	shcal13	Highlands	Tropic
772	La Pampa	-8.41	-77.54	3090	70	0	0	TK-174	charcoal	Ziolkowski et al 1994	shcal13	Highlands	Tropic
773	La Pampa	-8.41	-77.54	3100	70	0	0	TK-192	charcoal	Ziolkowski et al 1994	shcal13	Highlands	Tropic
774	La Pampa	-8.41	-77.54	3120	110	0	0	TK-187	charcoal	Ziolkowski et al 1994	shcal13	Highlands	Tropic
775	La Pampa	-8.41	-77.54	3350	100	0	0	TK-186	charcoal	Ziolkowski et al 1994	shcal13	Highlands	Tropic
776	La Pochola	5.51968	-75.247739	5922	51	0	0	AA-98943	charcoal	Dikau et al 2015	shcal13	Highlands	Tropic
777	La Pochola	5.51968	-75.247739	6743	45	0	0	LTL4221A	charcoal	Aceituno & Lalinde 2011	shcal13	Highlands	Tropic
778	La Pochola	5.51968	-75.247739	6903	45	0	0	LTL4222A	charcoal	Aceituno & Lalinde 2011	shcal13	Highlands	Tropic
779	La Pochola	5.51968	-75.247739	8095	55	0	0	Ua-24499	charcoal	Aceituno & Loaiza 2014	shcal13	Highlands	Tropic
780	La Pochola	5.51968	-75.247739	8680	55	0	0	Ua-24498	charcoal	Aceituno and Loaiza 2007	shcal13	Highlands	Tropic
781	La Pochola	5.51968	-75.247739	9047	45	0	0	LTL5436A	charcoal	Delgado et al 2015	shcal13	Highlands	Tropic
782	La Pochola	5.51968	-75.247739	9312	55	0	0	LTL-4223A	charcoal	Aceituno & Loaiza 2014	shcal13	Highlands	Tropic
783	La Ponga	-1.53	-80.4	2790	80	0	0	WIS-1140	charcoal	Ziolkowski et al 1994	shcal13	Highlands	Tropic
784	La Ponga	-1.53	-80.4	2880	80	0	0	WIS-1141	charcoal	Ziolkowski et al 1994	shcal13	Highlands	Tropic
785	La Ponga	-1.53	-80.4	2920	70	0	0	WIS-1125	charcoal	Ziolkowski et al 1994	shcal13	Highlands	Tropic
786	La Romelia	4.512742	-75.395256	7630	40	0	0	Beta-325215	charcoal	Dikau et al 2015	shcal13	Highlands	Tropic
787	La Selva	5.905698	-75.64716	7685	110	0	0	Beta-87189	charcoal	INCIVA 1995-1996	shcal13	Highlands	Tropic
788	La Selva	5.905698	-75.64716	8674	61	0	0	X-23804	charcoal	Aceituno & Loaiza 2014	shcal13	Highlands	Tropic
789	La Selva	5.905698	-75.64716	8680	60	0	0	Ua-244991	charcoal	Aceituno and Loaiza 2007	shcal13	Highlands	Tropic
790	La Selva	5.905698	-75.64716	8704	56	0	0	X-23805	charcoal	Aceituno & Loaiza 2014	shcal13	Highlands	Tropic
791	La Selva	5.905698	-75.64716	8712	60	0	0	X-23803	charcoal	Aceituno & Loaiza 2014	shcal13	Highlands	Tropic
792	La Selva	5.905698	-75.64716	9490	110	0	0	Beta-87188	charcoal	Rodriguez 2002	shcal13	Highlands	Tropic
793	La Tolita	1.18	-78.52	2010	70	0	0	GX-12378	charcoal	Ziolkowski et al 1994	shcal13	Highlands	Tropic
794	La Tolita	1.18	-78.52	2035	135	0	0	GX-11290	charcoal	Ziolkowski et al 1994	shcal13	Highlands	Tropic
795	La Tolita	1.18	-78.52	2050	95	0	0	GX-11289	charcoal	Ziolkowski et al 1994	shcal13	Highlands	Tropic
796	La Tolita	1.18	-78.52	2265	80	0	0	GX-12379	charcoal	Ziolkowski et al 1994	shcal13	Highlands	Tropic
797	La Tolita	1.18	-78.52	2450	80	0	0	GX-12380	charcoal	Ziolkowski et al 1994	shcal13	Highlands	Tropic
798	La Tolita	1.18	-78.52	2505	70	0	0	GX-12373	charcoal	Ziolkowski et al 1994	shcal13	Highlands	Tropic
799	La Tolita	1.18	-78.52	2540	75	0	0	GX-12374	charcoal	Ziolkowski et al 1994	shcal13	Highlands	Tropic
800	La Trinidad Corte II	5.040082	-75.57681	9333	65	0	0	CEDAD LTL 4845A	charcoal	Restrepo 2013	shcal13	Highlands	Tropic
801	La Trinidad Corte II	5.040082	-75.57681	9542	50	0	0	CEDAD LTL 4267A	charcoal	Restrepo 2013	shcal13	Highlands	Tropic
802	Lamina	-19.109305	-67.63631	2290	70	0	0	GX-17574	charcoal	Gayo et al 2015	shcal13	Highlands	Tropic
803	Las Haldas	-9.42	-78.18	2493	100	0	0	V-901	charcoal	Ziolkowski et al 1994	shcal13	Highlands	Tropic
804	Las Haldas	-9.42	-78.18	2920	105	0	0	I-3466	charcoal	Ziolkowski et al 1994	shcal13	Highlands	Tropic
805	Las Haldas	-9.42	-78.18	3135	105	0	0	I-3275	charcoal	Ziolkowski et al 1994	shcal13	Highlands	Tropic
806	Las Haldas	-9.42	-78.18	3140	80	0	0	Tx-648	charcoal	Ziolkowski et al 1994	shcal13	Highlands	Tropic
807	Las Haldas	-9.42	-78.18	4770	120	0	0	I-3276	charcoal	Ziolkowski et al 1994	shcal13	Highlands	Tropic
808	Layzon	-7.1	-78.31	2260	130	0	0	TK-629	charcoal	Ziolkowski et al 1994	shcal13	Highlands	Tropic
809	Layzon	-7.1	-78.31	3560	90	0	0	TK-628	charcoal	Ziolkowski et al 1994	shcal13	Highlands	Tropic
810	Lino (11b-X1-81)	-11.9	-77.1	7750	160	0	0	Ly-1035	charcoal	Ziolkowski et al 1994	shcal13	Highlands	Tropic
811	Lino (11b-X1-81)	-11.9	-77.1	8560	170	0	0	Ly-1036	charcoal	Ziolkowski et al 1994	shcal13	Highlands	Tropic
812	Loma (Ancon)	-11.38	-77.08	6700	100	0	0	UCLA-203	charcoal	Ziolkowski et al 1994	shcal13	Highlands	Tropic
813	Loma Alta	-1.907005	-80.620796	3765	85	0	0	ISGS-190	charcoal	Ziolkowski et al 1994	shcal13	Highlands	Tropic
814	Loma Alta	-1.907005	-80.620796	4335	100	0	0	Hv-4673	charcoal	Ziolkowski et al 1994	shcal13	Highlands	Tropic
815	Loma Alta	-1.907005	-80.620796	4370	65	0	0	SI-1055	charcoal	Ziolkowski et al 1994	shcal13	Highlands	Tropic
816	Loma Alta	-1.907005	-80.620796	4590	120	0	0	ISGS-192	charcoal	Ziolkowski et al 1994	shcal13	Highlands	Tropic
817	Loma Alta	-1.907005	-80.620796	5275	175	0	0	GX-7704	charcoal	Ziolkowski et al 1994	shcal13	Highlands	Tropic
818	Loma de Los Cardos	-12.31	-76.39	4120	180	0	0	Ny-230	charcoal	Ziolkowski et al 1994	shcal13	Highlands	Tropic
819	Loma Huarangal	-12.3	-76.4	5630	70	0	0	Ny-231	charcoal	Ziolkowski et al 1994	shcal13	Highlands	Tropic
820	Loma Tello	-1.04	-78.34	2590	140	0	0	GX-16563	charcoal	Ziolkowski et al 1994	shcal13	Highlands	Tropic
821	Los Arrayanes	4.95975	-75.523946	6520	90	0	0	Beta-104559	charcoal	Dikau et al 2015	shcal13	Highlands	Tropic
822	Los Cerritos	-2.09	-80.47	2540	80	0	0	WIS-125	charcoal	Ziolkowski et al 1994	shcal13	Highlands	Tropic
823	Los Cerritos	-2.09	-80.47	2840	90	0	0	WIS-115	charcoal	Ziolkowski et al 1994	shcal13	Highlands	Tropic
824	Machu Picchu	-13.09	-72.32	2660	45	0	0	UCLA-2538P	charcoal	Ziolkowski et al 1994	shcal13	Highlands	Tropic
825	Machu Picchu	-13.09	-72.32	2700	50	0	0	UCLA-2538K	charcoal	Ziolkowski et al 1994	shcal13	Highlands	Tropic
826	Machu Picchu	-13.09	-72.32	2775	160	0	0	UCLA-2538B	charcoal	Ziolkowski et al 1994	shcal13	Highlands	Tropic
827	Mamallacta	-0.3	-77.5	2615	100	0	0	SI-686	charcoal	Ziolkowski et al 1994	shcal13	Highlands	Tropic
828	Mamallacta	-0.3	-77.5	3445	140	0	0	SI-685	charcoal	Ziolkowski et al 1994	shcal13	Highlands	Tropic
829	Marcavalle PCz 6-45	-13.32	-71.57	2096	51	0	0	P-1561	charcoal	Ziolkowski et al 1994	shcal13	Highlands	Tropic
830	Marcavalle PCz 6-45	-13.32	-71.57	2131	55	0	0	P-1560	charcoal	Ziolkowski et al 1994	shcal13	Highlands	Tropic
831	Marcavalle PCz 6-45	-13.32	-71.57	2571	45	0	0	P-1562	charcoal	Ziolkowski et al 1994	shcal13	Highlands	Tropic
832	Marcavalle PCz 6-45	-13.32	-71.57	2661	46	0	0	P-1563	charcoal	Ziolkowski et al 1994	shcal13	Highlands	Tropic
833	Marcavalle PCz 6-45	-13.32	-71.57	2685	49	0	0	P-1564	charcoal	Ziolkowski et al 1994	shcal13	Highlands	Tropic
834	Marcavalle PCz 6-45	-13.32	-71.57	2916	55	0	0	P-1567	charcoal	Ziolkowski et al 1994	shcal13	Highlands	Tropic
835	Mina Perdida	-12.12	-76.52	3120	90	0	0	I-14254	charcoal	Ziolkowski et al 1994	shcal13	Highlands	Tropic
836	Miraflores	-17.512367	-71.362696	7690	50	0	0	Beta-120719	charcoal	Keefer et al 2003	shcal13	Highlands	Tropic
837	Miraflores	-17.512367	-71.362696	8690	50	0	0	Beta-120720	charcoal	Keefer et al 2003	shcal13	Highlands	Tropic
838	Miraflores	-17.512367	-71.362696	8770	50	0	0	Beta-127640	charcoal	Keefer et al 2003	shcal13	Highlands	Tropic
839	Miraflores	-17.512367	-71.362696	8780	147	0	0	PaBO-85	charcoal	Gayo et al 2015	shcal13	Highlands	Tropic
840	Miraflores Alto	-0.13	-78.3	2580	70	0	0	Tx-1555	charcoal	Ziolkowski et al 1994	shcal13	Highlands	Tropic
841	Mollake Chico PAP-436	-14.506394	-75.158227	2505	39	0	0	LuS50065	charcoal	Unkel 2012	shcal13	Highlands	Tropic
842	Monsu	10.181439	-75.455657	5000	80	0	0	UCLA-2149a	charcoal	Reichel-Dolmatoff 1985	shcal13	Highlands	Tropic
843	Monsu	10.181439	-75.455657	5300	80	0	0	UCLA-2149c	charcoal	Reichel-Dolmatoff 1985	shcal13	Highlands	Tropic
844	N llo	-17.316667	-71.433333	8367	85	0	0	PaBO-10	charcoal	Gayo et al 2015	shcal13	Highlands	Tropic
845	N2F4-31 Montequinto	0.154067	-79.015794	10190	90	0	0	Beta 172886	charcoal	Dominguez et al 2003	shcal13	Highlands	Tropic
846	N3F1-15 Gran Cacao	-0.884	-79.476	8360	40	0	0	Beta 229137	charcoal	Sanchez 2007	shcal13	Highlands	Tropic
847	Nanchoc	-6.959278	-79.242062	6730	110	0	0	Beta-4562	charcoal	Ziolkowski et al 1994	shcal13	Highlands	Tropic
848	Nanchoc	-6.959278	-79.242062	6850	80	0	0	Beta-3825	charcoal	Ziolkowski et al 1994	shcal13	Highlands	Tropic
849	Nare	6.35	-74.33	6200	40	0	0	Beta-146799	charcoal	Lopez 2008	shcal13	Highlands	Tropic
850	Nare	6.35	-74.33	10350	60	0	0	Beta-70040	charcoal	Aceituno et al 2013	shcal13	Highlands	Tropic
851	Nare	6.35	-74.33	10400	40	0	0	Beta-146798	charcoal	Lopez 2008	shcal13	Highlands	Tropic
852	Neusa	4.855	-73.9391	8370	90	0	0	Beta-21060	charcoal	Rivera 1991	shcal13	Highlands	Tropic
853	Nuevo Sol	4.462268	-75.788777	8740	50	0	0	Beta-306257	charcoal	Restrepo 2013	shcal13	Highlands	Tropic
854	Ocona 3	-16.467	-73.117	7700	80	0	0	Gif-1417	charcoal	Ziolkowski et al 1994	shcal13	Highlands	Tropic
855	Ondores	-11	-76.183333	3570	80	0	0	SI-486	charcoal	Valastro et al 1972	shcal13	Highlands	Tropic
856	Pachamachay	-11.1	-76.183	2010	50	0	0	LJ-3285	charcoal	Ziolkowski et al 1994	shcal13	Highlands	Tropic
857	Pachamachay	-11.1	-76.183	3640	60	0	0	UCLA-2118C	charcoal	Ziolkowski et al 1994	shcal13	Highlands	Tropic
858	Pachamachay	-11.1	-76.183	3660	60	0	0	LJ-3286	charcoal	Ziolkowski et al 1994	shcal13	Highlands	Tropic
859	Pachamachay	-11.1	-76.183	3800	60	0	0	UCLA-2118B	charcoal	Ziolkowski et al 1994	shcal13	Highlands	Tropic
860	Pachamachay	-11.1	-76.183	5080	60	0	0	UCLA-2118D	charcoal	Ziolkowski et al 1994	shcal13	Highlands	Tropic
861	Pacopampa	-6.2	-79.01	2385	155	0	0	SI-794	charcoal	Ziolkowski et al 1994	shcal13	Highlands	Tropic
862	Pacopampa	-6.2	-79.01	2765	135	0	0	SI-792	charcoal	Ziolkowski et al 1994	shcal13	Highlands	Tropic
863	Pacopampa	-6.2	-79.01	2855	95	0	0	SI-793	charcoal	Ziolkowski et al 1994	shcal13	Highlands	Tropic
864	Pampa Colorada	-16.27	-72.58	5490	140	0	0	Ny-159	charcoal	Ziolkowski et al 1994	shcal13	Highlands	Tropic
865	Pampa de Fosiles 13 (PV-22-13)	-7.567	-79.333	9300	170	0	0	GIF-4915	charcoal	Borrero 1996	shcal13	Highlands	Tropic
866	Pampa de Fosiles 13 (PV-22-13)	-7.567	-79.333	9490	170	0	0	GIF-4914	charcoal	Borrero 1996	shcal13	Highlands	Tropic
867	Pampa de Fosiles 13 (PV-22-13)	-7.567	-79.333	9810	180	0	0	GIF-4161	charcoal	Borrero 1996	shcal13	Highlands	Tropic
868	Pampa de Fosiles 13 (PV-22-13)	-7.567	-79.333	10200	180	0	0	GIF 3781	charcoal	Borrero 1996	shcal13	Highlands	Tropic
869	Pampa de Fosiles 14 (PV-22-14)	-7.55	-79.317	5490	140	0	0	Gif-3565	charcoal	Ziolkowski et al 1994	shcal13	Highlands	Tropic
870	Pampa de Fosiles 14 (PV-22-14)	-7.55	-79.317	8730	160	0	0	Gif-5159	charcoal	Delibrias & Guillier 1988	shcal13	Highlands	Tropic
871	Pampa de Fosiles 14 (PV-22-14)	-7.55	-79.317	9360	170	0	0	GIF-5161	charcoal	Borrero 1996	shcal13	Highlands	Tropic
872	Pampa de Fosiles 14 (PV-22-14)	-7.55	-79.317	9600	170	0	0	GIF-5162	charcoal	Borrero 1996	shcal13	Highlands	Tropic
873	Pampa de Fosiles 14 (PV-22-14)	-7.55	-79.317	10380	170	0	0	Gif-5160	charcoal	Borrero 1996	shcal13	Highlands	Tropic
874	Pampa de Fosiles 22 (PV-22-22)	-7.533	-79.317	8260	160	0	0	Gif-4162	charcoal	Delibrias & Guillier 1988	shcal13	Highlands	Tropic
875	Pampa de las Llamas-Moxeke	-9.504683	-78.220561	3070	85	0	0	Uga-4504	charcoal	Ziolkowski et al 1994	shcal13	Highlands	Tropic
876	Pampa de las Llamas-Moxeke	-9.504683	-78.220561	3165	75	0	0	Uga-4503	charcoal	Ziolkowski et al 1994	shcal13	Highlands	Tropic
877	Pampa de las Llamas-Moxeke	-9.504683	-78.220561	3175	90	0	0	Uga-4511	charcoal	Ziolkowski et al 1994	shcal13	Highlands	Tropic
878	Pampa de las Llamas-Moxeke	-9.504683	-78.220561	3190	60	0	0	Uga-5630	charcoal	Ziolkowski et al 1994	shcal13	Highlands	Tropic
879	Pampa de las Llamas-Moxeke	-9.504683	-78.220561	3230	60	0	0	Uga-5609	charcoal	Ziolkowski et al 1994	shcal13	Highlands	Tropic
880	Pampa de las Llamas-Moxeke	-9.504683	-78.220561	3310	70	0	0	Uga-5611	charcoal	Ziolkowski et al 1994	shcal13	Highlands	Tropic
881	Pampa de las Llamas-Moxeke	-9.504683	-78.220561	3320	85	0	0	Uga-4509	charcoal	Ziolkowski et al 1994	shcal13	Highlands	Tropic
882	Pampa de las Llamas-Moxeke	-9.504683	-78.220561	3425	75	0	0	Uga-4508	charcoal	Ziolkowski et al 1994	shcal13	Highlands	Tropic
883	Pampa de las Llamas-Moxeke	-9.504683	-78.220561	3745	85	0	0	Uga-5796	charcoal	Ziolkowski et al 1994	shcal13	Highlands	Tropic
884	Pampa de las Llamas-Moxeke	-9.504683	-78.220561	3990	150	0	0	Uga-4507	charcoal	Ziolkowski et al 1994	shcal13	Highlands	Tropic
885	Pampa del Palo beach	-17.763112	-71.204273	3400	100	0	0	Beta-19549	charcoal	Ziolkowski et al 1994	shcal13	Highlands	Tropic
886	Pampa Los Perros	-11.54	-76.07	6080	130	0	0	Birm-518	charcoal	Ziolkowski et al 1994	shcal13	Highlands	Tropic
887	Panalauca	-11.322	-76.065	2680	95	0	0	WSU-2998	charcoal	Ziolkowski et al 1994	shcal13	Highlands	Tropic
888	Panalauca	-11.322	-76.065	3150	60	0	0	WSU-2999	charcoal	Ziolkowski et al 1994	shcal13	Highlands	Tropic
889	Panalauca	-11.322	-76.065	3630	90	0	0	WSU-3000	charcoal	Ziolkowski et al 1994	shcal13	Highlands	Tropic
890	Panalauca	-11.322	-76.065	4040	60	0	0	WSU-3001	charcoal	Ziolkowski et al 1994	shcal13	Highlands	Tropic
891	Panalauca	-11.322	-76.065	5135	75	0	0	WSU-2938	charcoal	Ziolkowski et al 1994	shcal13	Highlands	Tropic
892	Panalauca	-11.322	-76.065	5990	90	0	0	WSU-3002	charcoal	Ziolkowski et al 1994	shcal13	Highlands	Tropic
893	Panalauca	-11.322	-76.065	7650	95	0	0	WSU-2939	charcoal	Ziolkowski et al 1994	shcal13	Highlands	Tropic
894	Panalauca	-11.322	-76.065	9650	145	0	0	WSU-2940	charcoal	Ziolkowski et al 1994	shcal13	Highlands	Tropic
895	Panam Km	-16.333333	-73	7511	126	0	0	PaBO-5	charcoal	Gayo et al 2015	shcal13	Highlands	Tropic
896	Panam Km	-16.333333	-73	7970	159	0	0	PaBO-6	charcoal	Gayo et al 2015	shcal13	Highlands	Tropic
897	Panam Km	-16.333333	-73	8892	132	0	0	PaBO-7	charcoal	Gayo et al 2015	shcal13	Highlands	Tropic
898	Panam Km	-16.333333	-73	8983	52	0	0	PaBO-84	charcoal	Gayo et al 2015	shcal13	Highlands	Tropic
899	Panam Km	-16.333333	-73	9152	42	0	0	Pa-BO83	charcoal	Gayo et al 2015	shcal13	Highlands	Tropic
900	Panam Km	-16.333333	-73	9564	103	0	0	PaBO-82	charcoal	Gayo et al 2015	shcal13	Highlands	Tropic
901	Pandanche	-6.2	-79.01	2185	160	0	0	SI-795	charcoal	Ziolkowski et al 1994	shcal13	Highlands	Tropic
902	Pandanche	-6.2	-79.01	2725	150	0	0	S-796	charcoal	Ziolkowski et al 1994	shcal13	Highlands	Tropic
903	Pandanche	-6.2	-79.01	4075	115	0	0	ZK-333	charcoal	Ziolkowski et al 1994	shcal13	Highlands	Tropic
904	Paracas Village 154	-13.883	-76.267	3660	170	0	0	N-87	charcoal	Ziolkowski et al 1994	shcal13	Highlands	Tropic
905	Paramo de Pena Negra	5.337419	-73.817151	8320	80	0	0	GrN 12068	charcoal	Herrera et al 2011	shcal13	Highlands	Tropic
906	Paredones	-7.921827	-79.305478	4590	40	0	0	Beta263320	charcoal	Grobman et al 2012	shcal13	Highlands	Tropic
907	Paredones	-7.921827	-79.305478	4783	31	0	0	AA86936	charcoal	Grobman et al 2012	shcal13	Highlands	Tropic
908	Paredones	-7.921827	-79.305478	4790	40	0	0	Beta263321	charcoal	Grobman et al 2012	shcal13	Highlands	Tropic
909	Paredones	-7.921827	-79.305478	4898	49	0	0	AA86947	charcoal	Grobman et al 2012	shcal13	Highlands	Tropic
910	Paredones	-7.921827	-79.305478	5750	60	0	0	AA83260	charcoal	Grobman et al 2012	shcal13	Highlands	Tropic
911	PC-425	-16.47	-72.96	7404	135	0	0	BGS-2534	charcoal	McInnis 2006	shcal13	Highlands	Tropic
912	PC-493	-16.47	-72.95	9040	80	0	0	Beta-197082	charcoal	McInnis 2006	shcal13	Highlands	Tropic
913	Pechiche	-3.37	-80.29	2260	130	0	0	N-80	charcoal	Ziolkowski et al 1994	shcal13	Highlands	Tropic
914	Pechiche	-3.37	-80.29	2800	120	0	0	GaK-XX1	charcoal	Ziolkowski et al 1994	shcal13	Highlands	Tropic
915	Penones de Bogota	6.236423	-73.98145	8480	40	0	0	Beta-181064	charcoal	Lopez 2008	shcal13	Highlands	Tropic
916	Pepa de Huso	-1.03	-80.34	2540	125	0	0	SI-43	charcoal	Ziolkowski et al 1994	shcal13	Highlands	Tropic
917	Perinao	-1.3	-80	4460	100	0	0	ISGS-478B	charcoal	Ziolkowski et al 1994	shcal13	Highlands	Tropic
918	Perinao	-1.3	-80	4510	100	0	0	ISGS-478A	charcoal	Ziolkowski et al 1994	shcal13	Highlands	Tropic
919	Pernil Alto PAP-266	-14.492267	-75.215905	2790	49	0	0	ET358	charcoal	Unkel 2012	shcal13	Highlands	Tropic
920	Pernil Alto PAP-266	-14.492267	-75.215905	2858	36	0	0	LuS50101	charcoal	Unkel 2012	shcal13	Highlands	Tropic
921	Pernil Alto PAP-266	-14.492267	-75.215905	2860	49	0	0	ET359	charcoal	Unkel 2012	shcal13	Highlands	Tropic
922	Pernil Alto PAP-266	-14.492267	-75.215905	2889	18	0	0	HD24415	charcoal	Unkel 2012	shcal13	Highlands	Tropic
923	Pernil Alto PAP-266	-14.492267	-75.215905	2933	37	0	0	LuS50105	charcoal	Unkel 2012	shcal13	Highlands	Tropic
924	Pernil Alto PAP-266	-14.492267	-75.215905	3219	23	0	0	HD28601	charcoal	Unkel 2012	shcal13	Highlands	Tropic
925	Pernil Alto PAP-266	-14.492267	-75.215905	4376	58	0	0	LuS50068	charcoal	Unkel 2012	shcal13	Highlands	Tropic
926	Pernil Alto PAP-266	-14.492267	-75.215905	4469	26	0	0	HD28572	charcoal	Unkel 2012	shcal13	Highlands	Tropic
927	Pernil Alto PAP-266	-14.492267	-75.215905	4474	25	0	0	HD28602	charcoal	Unkel 2012	shcal13	Highlands	Tropic
928	Pernil Alto PAP-266	-14.492267	-75.215905	4480	17	0	0	HD28774	charcoal	Unkel 2012	shcal13	Highlands	Tropic
929	Pernil Alto PAP-266	-14.492267	-75.215905	4495	24	0	0	HD28805	charcoal	Unkel 2012	shcal13	Highlands	Tropic
930	Pernil Alto PAP-266	-14.492267	-75.215905	4522	30	0	0	HD28784	charcoal	Unkel 2012	shcal13	Highlands	Tropic
931	Pernil Alto PAP-266	-14.492267	-75.215905	4524	25	0	0	H28678	charcoal	Unkel 2012	shcal13	Highlands	Tropic
932	Pernil Alto PAP-266	-14.492267	-75.215905	4532	23	0	0	HD28785	charcoal	Unkel 2012	shcal13	Highlands	Tropic
933	Pernil Alto PAP-266	-14.492267	-75.215905	4543	26	0	0	ETH38147	charcoal	Unkel 2012	shcal13	Highlands	Tropic
934	Pernil Alto PAP-266	-14.492267	-75.215905	4547	32	0	0	HD28478	charcoal	Unkel 2012	shcal13	Highlands	Tropic
935	Pernil Alto PAP-266	-14.492267	-75.215905	4556	28	0	0	HD28679	charcoal	Unkel 2012	shcal13	Highlands	Tropic
936	Pernil Alto PAP-266	-14.492267	-75.215905	4596	25	0	0	HD28508	charcoal	Unkel 2012	shcal13	Highlands	Tropic
937	Pernil Alto PAP-266	-14.492267	-75.215905	4604	21	0	0	H28589	charcoal	Unkel 2012	shcal13	Highlands	Tropic
938	Pernil Alto PAP-266	-14.492267	-75.215905	4614	30	0	0	ETH38146	charcoal	Unkel 2012	shcal13	Highlands	Tropic
939	Pernil Alto PAP-266	-14.492267	-75.215905	4661	19	0	0	HD28590	charcoal	Unkel 2012	shcal13	Highlands	Tropic
940	Pernil Alto PAP-266	-14.492267	-75.215905	4666	25	0	0	HD28786	charcoal	Unkel 2012	shcal13	Highlands	Tropic
941	Pernil Alto PAP-266	-14.492267	-75.215905	4675	25	0	0	HD28588	charcoal	Unkel 2012	shcal13	Highlands	Tropic
942	Perro Perdido 10A-VII-2	-10.49	-77.45	4735	140	0	0	Gif-770	charcoal	Ziolkowski et al 1994	shcal13	Highlands	Tropic
943	Pikicallepata PCz 5-50	-14.08	-71.25	2533	55	0	0	P-1586	charcoal	Ziolkowski et al 1994	shcal13	Highlands	Tropic
944	Pikicallepata PCz 5-50	-14.08	-71.25	2627	48	0	0	P-1589	charcoal	Ziolkowski et al 1994	shcal13	Highlands	Tropic
945	Pikicallepata PCz 5-50	-14.08	-71.25	2705	66	0	0	P-1587	charcoal	Ziolkowski et al 1994	shcal13	Highlands	Tropic
946	Pikicallepata PCz 5-50	-14.08	-71.25	2775	60	0	0	P-1591	charcoal	Ziolkowski et al 1994	shcal13	Highlands	Tropic
947	Pikicallepata PCz 5-50	-14.08	-71.25	2797	58	0	0	P-1588	charcoal	Ziolkowski et al 1994	shcal13	Highlands	Tropic
948	Pikicallepata PCz 5-50	-14.08	-71.25	2894	51	0	0	P-1590	charcoal	Ziolkowski et al 1994	shcal13	Highlands	Tropic
949	Pikicallepata PCz 5-50	-14.08	-71.25	2987	57	0	0	P-1592	charcoal	Ziolkowski et al 1994	shcal13	Highlands	Tropic
950	Pikimachay	-13.3	-74.15	3850	120	0	0	I-4154	charcoal	Ziolkowski et al 1994	shcal13	Highlands	Tropic
951	Pirincay	-2.52	-78.46	2080	60	0	0	WIS-2131	charcoal	Ziolkowski et al 1994	shcal13	Highlands	Tropic
952	Pirincay	-2.52	-78.46	2581	66	0	0	BM-900	charcoal	Ziolkowski et al 1994	shcal13	Highlands	Tropic
953	Pirincay	-2.52	-78.46	2635	77	0	0	BM-903	charcoal	Ziolkowski et al 1994	shcal13	Highlands	Tropic
954	Pirincay	-2.52	-78.46	2697	49	0	0	BM-901	charcoal	Ziolkowski et al 1994	shcal13	Highlands	Tropic
955	Pirincay	-2.52	-78.46	3000	120	0	0	OxA-1376	charcoal	Ziolkowski et al 1994	shcal13	Highlands	Tropic
956	Piruru (Tantamayo)	-9.394596	-76.718528	3170	60	0	0	Gif-7669	charcoal	Ziolkowski et al 1994	shcal13	Highlands	Tropic
957	Piruru (Tantamayo)	-9.394596	-76.718528	3240	60	0	0	Gif-7986	charcoal	Ziolkowski et al 1994	shcal13	Highlands	Tropic
958	Piruru (Tantamayo)	-9.394596	-76.718528	3300	60	0	0	Gif-7670	charcoal	Ziolkowski et al 1994	shcal13	Highlands	Tropic
959	Piruru (Tantamayo)	-9.394596	-76.718528	3350	100	0	0	Gif-7990	charcoal	Ziolkowski et al 1994	shcal13	Highlands	Tropic
960	Piruru (Tantamayo)	-9.394596	-76.718528	3470	60	0	0	Gif-7668	charcoal	Ziolkowski et al 1994	shcal13	Highlands	Tropic
961	Piruru (Tantamayo)	-9.394596	-76.718528	3680	60	0	0	Gif-7989	charcoal	Ziolkowski et al 1994	shcal13	Highlands	Tropic
962	Piruru (Tantamayo)	-9.394596	-76.718528	3710	100	0	0	Gif-7987	charcoal	Ziolkowski et al 1994	shcal13	Highlands	Tropic
963	Piruru (Tantamayo)	-9.394596	-76.718528	3880	130	0	0	Gif-2305	charcoal	Ziolkowski et al 1994	shcal13	Highlands	Tropic
964	Piruru (Tantamayo)	-9.394596	-76.718528	3910	130	0	0	Gif-2306	charcoal	Ziolkowski et al 1994	shcal13	Highlands	Tropic
965	Piruru (Tantamayo)	-9.394596	-76.718528	3930	130	0	0	Gif-2302	charcoal	Ziolkowski et al 1994	shcal13	Highlands	Tropic
966	Piruru (Tantamayo)	-9.394596	-76.718528	4025	130	0	0	Gif-2303	charcoal	Ziolkowski et al 1994	shcal13	Highlands	Tropic
967	Piruru (Tantamayo)	-9.394596	-76.718528	4290	90	0	0	Gif-7988	charcoal	Ziolkowski et al 1994	shcal13	Highlands	Tropic
968	Pizacoma	-16.907389	-69.365981	3260	120	0	0	BONN-1562	charcoal	Gayo et al 2015	shcal13	Highlands	Tropic
969	Pucara	-15.03	-70.22	2032	106	0	0	P-170	charcoal	Ziolkowski et al 1994	shcal13	Highlands	Tropic
970	Pucara	-15.03	-70.22	2040	109	0	0	P-172	charcoal	Ziolkowski et al 1994	shcal13	Highlands	Tropic
971	Pucara	-15.03	-70.22	2041	107	0	0	P-153	charcoal	Ziolkowski et al 1994	shcal13	Highlands	Tropic
972	Pucara	-15.03	-70.22	2101	108	0	0	P-152	charcoal	Ziolkowski et al 1994	shcal13	Highlands	Tropic
973	Pueblo Viejo NPV85	-14.5	-75	2080	70	0	0	Gd-2674	charcoal	Ziolkowski et al 1994	shcal13	Highlands	Tropic
974	Pueblo Viejo NPV85	-14.5	-75	2140	30	0	0	Gd-3378	charcoal	Ziolkowski et al 1994	shcal13	Highlands	Tropic
975	Puente (Ac-158)	-13.133	-74.217	3995	105	0	0	I-5131	charcoal	Ziolkowski et al 1994	shcal13	Highlands	Tropic
976	Puente (Ac-158)	-13.133	-74.217	4040	105	0	0	I-5055	charcoal	Ziolkowski et al 1994	shcal13	Highlands	Tropic
977	Puente (Ac-158)	-13.133	-74.217	6360	110	0	0	I-4502	charcoal	Ziolkowski et al 1994	shcal13	Highlands	Tropic
978	Puente (Ac-158)	-13.133	-74.217	6560	120	0	0	I-5128	charcoal	Ziolkowski et al 1994	shcal13	Highlands	Tropic
979	Puente (Ac-158)	-13.133	-74.217	6615	120	0	0	I-5129	charcoal	Ziolkowski et al 1994	shcal13	Highlands	Tropic
980	Puente (Ac-158)	-13.133	-74.217	6630	120	0	0	I-5130	charcoal	Ziolkowski et al 1994	shcal13	Highlands	Tropic
981	Puente (Ac-158)	-13.133	-74.217	7160	125	0	0	I-5054	charcoal	Ziolkowski et al 1994	shcal13	Highlands	Tropic
982	Puente (Ac-158)	-13.133	-74.217	7420	125	0	0	I-5056	charcoal	Ziolkowski et al 1994	shcal13	Highlands	Tropic
983	Puente (Ac-158)	-13.133	-74.217	8860	125	0	0	I-5057	charcoal	Ziolkowski et al 1994	shcal13	Highlands	Tropic
984	Puerto Chacho	10.239494	-75.25137	5220	90	0	0	Beta-26200	charcoal	Long & Mielke 1966	shcal13	Highlands	Tropic
985	Puerto Hormiga	10.133333	-75.483333	4820	100	0	0	SI-151	charcoal	Long & Mielke 1966	shcal13	Highlands	Tropic
986	Pumaurco Cave	-7.183	-78.45	7400	170	0	0	Gif-1530	charcoal	Ziolkowski et al 1994	shcal13	Highlands	Tropic
987	Pumiri, URR-001	-18.270196	-68.403582	4441	45	0	0	AA96432	charcoal	Mencias 2012	shcal13	Highlands	Tropic
988	Punta Bombon	-17.233333	-71.6	2238	108	0	0	PaBO-2	charcoal	Gayo et al 2015	shcal13	Highlands	Tropic
989	Putushio	-3.28	-79.11	2360	130	0	0	Hv-14704	charcoal	Ziolkowski et al 1994	shcal13	Highlands	Tropic
990	Putushio	-3.28	-79.11	2450	65	0	0	Hv-14706	charcoal	Ziolkowski et al 1994	shcal13	Highlands	Tropic
991	Putushio	-3.28	-79.11	2535	120	0	0	Hv-15832	charcoal	Ziolkowski et al 1994	shcal13	Highlands	Tropic
992	Putushio	-3.28	-79.11	2560	85	0	0	Hv-14707	charcoal	Ziolkowski et al 1994	shcal13	Highlands	Tropic
993	Putushio	-3.28	-79.11	2705	155	0	0	Hv-15835	charcoal	Ziolkowski et al 1994	shcal13	Highlands	Tropic
994	Putushio	-3.28	-79.11	2780	120	0	0	Hv-15831	charcoal	Ziolkowski et al 1994	shcal13	Highlands	Tropic
995	Putushio	-3.28	-79.11	2815	95	0	0	Hv-16797	charcoal	Ziolkowski et al 1994	shcal13	Highlands	Tropic
996	Putushio	-3.28	-79.11	3210	180	0	0	Hv-16799	charcoal	Ziolkowski et al 1994	shcal13	Highlands	Tropic
997	Puyenca 1 (PV-81-5) (17b-IV-20a)	-16.217	-73.668	7855	150	0	0	Hv-1086	charcoal	Ravines 1966	shcal13	Highlands	Tropic
998	Puyenca 1 (PV-81-5) (17b-IV-20a)	-16.217	-73.668	8070	145	0	0	Hv-1084	charcoal	Ravines 1966	shcal13	Highlands	Tropic
999	PV-19-100-7	-7.033333	-79.583333	8270	60	0	0	Beta-154125	charcoal	Rademaker et al 2013	shcal13	Highlands	Tropic
1000	PV-19-101-11	-6.966667	-79.5	8470	60	0	0	Beta-154126	charcoal	Rademaker et al 2013	shcal13	Highlands	Tropic
1001	PV-19-122-1	-6.916667	-79.533333	9980	80	0	0	Beta-154099	charcoal	Rademaker et al 2013	shcal13	Highlands	Tropic
1002	PV-19-57-2	-7.166667	-79.516667	10260	90	0	0	Beta-154128	charcoal	Rademaker et al 2013	shcal13	Highlands	Tropic
1003	PV-19-96-1	-6.866667	-79.416667	10560	60	0	0	Beta-154123	charcoal	Rademaker et al 2013	shcal13	Highlands	Tropic
1004	PV-19-97-8	-7.116667	-79.5	9520	130	0	0	Beta-154124	charcoal	Rademaker et al 2013	shcal13	Highlands	Tropic
1005	Qaluyu PPu 5-2	-15.01	-70.22	2522	114	0	0	P-155	charcoal	Ziolkowski et al 1994	shcal13	Highlands	Tropic
1006	Qaluyu PPu 5-2	-15.01	-70.22	2925	61	0	0	P-1582	charcoal	Ziolkowski et al 1994	shcal13	Highlands	Tropic
1007	Qaluyu PPu 5-2	-15.01	-70.22	2945	61	0	0	P-1583	charcoal	Ziolkowski et al 1994	shcal13	Highlands	Tropic
1008	Qaluyu PPu 5-2	-15.01	-70.22	2962	120	0	0	P-156	charcoal	Ziolkowski et al 1994	shcal13	Highlands	Tropic
1009	Qaluyu PPu 5-2	-15.01	-70.22	3045	56	0	0	P-1584	charcoal	Ziolkowski et al 1994	shcal13	Highlands	Tropic
1010	Qaluyu PPu 5-2	-15.01	-70.22	3239	52	0	0	P-1585	charcoal	Ziolkowski et al 1994	shcal13	Highlands	Tropic
1011	Quebrada de Angostura	-17.949	-70.369	8860	135	0	0	I-8821	charcoal	Ziolkowski et al 1994	shcal13	Highlands	Tropic
1012	Quebrada de los Burros	-18.016667	-70.833333	2760	80	0	0	GIF 10630	charcoal	Gayo et al 2015	shcal13	Highlands	Tropic
1013	Quebrada de los Burros	-18.016667	-70.833333	2825	80	0	0	GIF-10631	charcoal	Gayo et al 2015	shcal13	Highlands	Tropic
1014	Quebrada de los Burros	-18.016667	-70.833333	3120	80	0	0	GiF-10629	charcoal	Gayo et al 2015	shcal13	Highlands	Tropic
1015	Quebrada de los Burros	-18.016667	-70.833333	3420	60	0	0	Gif-10622	charcoal	Ziolkowski et al 2013	shcal13	Highlands	Tropic
1016	Quebrada de los Burros	-18.016667	-70.833333	4500	70	0	0	Gif-10627	charcoal	Ziolkowski et al 1994	shcal13	Highlands	Tropic
1017	Quebrada de los Burros	-18.016667	-70.833333	6090	110	0	0	GIfA-100142	charcoal	Gayo et al 2015	shcal13	Highlands	Tropic
1018	Quebrada de los Burros	-18.016667	-70.833333	6460	60	0	0	Gif-10623	charcoal	Carre 2009	shcal13	Highlands	Tropic
1019	Quebrada de los Burros	-18.016667	-70.833333	6500	80	0	0	GifA 100347	charcoal	Gayo et al 2015	shcal13	Highlands	Tropic
1020	Quebrada de los Burros	-18.016667	-70.833333	6510	60	0	0	Gif-10624	charcoal	Carre 2009	shcal13	Highlands	Tropic
1021	Quebrada de los Burros	-18.016667	-70.833333	6630	70	0	0	Gif-10625	charcoal	Carre 2009	shcal13	Highlands	Tropic
1022	Quebrada de los Burros	-18.016667	-70.833333	7360	100	0	0	GifA-100343	charcoal	Gayo et al 2015	shcal13	Highlands	Tropic
1023	Quebrada de los Burros	-18.016667	-70.833333	7880	55	0	0	Gif-10626	charcoal	Lavallee et al 1999	shcal13	Highlands	Tropic
1024	Quebrada de los Burros	-18.016667	-70.833333	9830	140	0	0	GIF-10628	charcoal	Gayo et al 2015	shcal13	Highlands	Tropic
1025	Quebrada Jaguay	-16.5	-72.633	7300	105	0	0	BGS-1992	charcoal	Sandweiss et al. 1998	shcal13	Highlands	Tropic
1026	Quebrada Jaguay	-16.5	-72.633	7500	130	0	0	BGS-1700	charcoal	Sandweiss et al. 1998	shcal13	Highlands	Tropic
1027	Quebrada Jaguay	-16.5	-72.633	7620	100	0	0	BGS-1958	charcoal	Sandweiss et al. 1998	shcal13	Highlands	Tropic
1028	Quebrada Jaguay	-16.5	-72.633	7690	100	0	0	BGS-1959	charcoal	Sandweiss et al. 1998	shcal13	Highlands	Tropic
1029	Quebrada Jaguay	-16.5	-72.633	8053	115	0	0	BGS 1944	charcoal	Sandweiss et al. 1998	shcal13	Highlands	Tropic
1030	Quebrada Jaguay	-16.5	-72.633	8275	130	0	0	BGS-1990	charcoal	Sandweiss et al. 1998	shcal13	Highlands	Tropic
1031	Quebrada Jaguay	-16.5	-72.633	8615	135	0	0	BGS-1995	charcoal	Sandweiss et al. 1998	shcal13	Highlands	Tropic
1032	Quebrada Jaguay	-16.5	-72.633	8765	180	0	0	BGS-1996	charcoal	Sandweiss et al. 1998	shcal13	Highlands	Tropic
1033	Quebrada Jaguay	-16.5	-72.633	8906	115	0	0	BGS-1963	charcoal	Sandweiss et al. 1998	shcal13	Highlands	Tropic
1034	Quebrada Jaguay	-16.5	-72.633	9015	120	0	0	BGS-1991	charcoal	Sandweiss et al. 1998	shcal13	Highlands	Tropic
1035	Quebrada Jaguay	-16.5	-72.633	9020	170	0	0	BGS 1703	charcoal	Sandweiss et al. 1998	shcal13	Highlands	Tropic
1036	Quebrada Jaguay	-16.5	-72.633	9105	115	0	0	BGS-1997	charcoal	Sandweiss et al. 1998	shcal13	Highlands	Tropic
1037	Quebrada Jaguay	-16.5	-72.633	9155	130	0	0	BGS-1993	charcoal	Sandweiss et al. 1998	shcal13	Highlands	Tropic
1038	Quebrada Jaguay	-16.5	-72.633	9227	110	0	0	BGS-1962	charcoal	Sandweiss et al. 1998	shcal13	Highlands	Tropic
1039	Quebrada Jaguay	-16.5	-72.633	9385	140	0	0	BGS-1998	charcoal	Sandweiss et al. 1998	shcal13	Highlands	Tropic
1040	Quebrada Jaguay	-16.5	-72.633	9393	160	0	0	BGS-1966	charcoal	Sandweiss et al. 1998	shcal13	Highlands	Tropic
1041	Quebrada Jaguay	-16.5	-72.633	9597	135	0	0	BGS 1960	charcoal	Sandweiss et al. 1998	shcal13	Highlands	Tropic
1042	Quebrada Jaguay	-16.5	-72.633	9850	170	0	0	BGS 1956	charcoal	Sandweiss et al. 1998	shcal13	Highlands	Tropic
1043	Quebrada Jaguay	-16.5	-72.633	10200	140	0	0	unknown	charcoal	Sandweiss et al. 1998	shcal13	Highlands	Tropic
1044	Quebrada Jaguay	-16.5	-72.633	10274	125	0	0	BGS 1943	charcoal	Sandweiss et al. 1998	shcal13	Highlands	Tropic
1045	Quebrada Jaguay	-16.5	-72.633	10475	125	0	0	BGS 1936	charcoal	Sandweiss et al. 1998	shcal13	Highlands	Tropic
1046	Quebrada Jaguay	-16.5	-72.633	10507	125	0	0	BGS 2025	charcoal	Sandweiss et al. 1998	shcal13	Highlands	Tropic
1047	Quebrada Jaguay	-16.5	-72.633	10560	125	0	0	BGS 1938	charcoal	Sandweiss et al. 1998	shcal13	Highlands	Tropic
1048	Quebrada Jaguay	-16.5	-72.633	10600	135	0	0	BGS 1939	charcoal	Sandweiss et al. 1998	shcal13	Highlands	Tropic
1049	Quebrada Jaguay	-16.5	-72.633	10725	175	0	0	BGS 1937	charcoal	Sandweiss et al. 1998	shcal13	Highlands	Tropic
1050	Quebrada Jaguay	-16.5	-72.633	10770	130	0	0	BGS 1702	charcoal	Sandweiss et al. 1998	shcal13	Highlands	Tropic
1051	Quebrada Tacahuay	-17.8	-71.1	7970	130	0	0	Pa-1924	charcoal	Ortlieb et al 2011	shcal13	Highlands	Tropic
1052	Quebrada Tacahuay	-17.8	-71.1	7990	80	0	0	Beta-109354	charcoal	deFrance et al 2001	shcal13	Highlands	Tropic
1053	Quebrada Tacahuay	-17.8	-71.1	9010	40	0	0	Beta-172615	charcoal	Rademaker et al 2013	shcal13	Highlands	Tropic
1054	Quebrada Tacahuay	-17.8	-71.1	9090	110	0	0	unknown	charcoal	deFrance et al 2001	shcal13	Highlands	Tropic
1055	Quebrada Tacahuay	-17.8	-71.1	9100	50	0	0	Beta-203485	charcoal	deFrance et al 2001	shcal13	Highlands	Tropic
1056	Quebrada Tacahuay	-17.8	-71.1	9365	110	0	0	Pa-1907	charcoal	Gayo et al 2015	shcal13	Highlands	Tropic
1057	Quebrada Tacahuay	-17.8	-71.1	9550	90	0	0	Beta-108858	charcoal	Rademaker et al 2013	shcal13	Highlands	Tropic
1058	Quebrada Tacahuay	-17.8	-71.1	9670	80	0	0	Pa-1810	charcoal	Ortlieb et al 2011	shcal13	Highlands	Tropic
1059	Quebrada Tacahuay	-17.8	-71.1	9850	150	0	0	Beta-159921	charcoal	deFrance & Alvarez 2004	shcal13	Highlands	Tropic
1060	Quebrada Tacahuay	-17.8	-71.1	10050	90	0	0	Beta-160707	charcoal	Rademaker et al 2013	shcal13	Highlands	Tropic
1061	Quebrada Tacahuay	-17.8	-71.1	10090	130	0	0	unknown	charcoal	deFrance et al 2001	shcal13	Highlands	Tropic
1062	Quebrada Tacahuay	-17.8	-71.1	10290	200	0	0	unknown	charcoal	deFrance et al 2001	shcal13	Highlands	Tropic
1063	Quebrada Tacahuay	-17.8	-71.1	10420	110	0	0	unknown	charcoal	deFrance et al 2001	shcal13	Highlands	Tropic
1064	Quebrada Tacahuay	-17.8	-71.1	10510	50	0	0	Beta-122821	charcoal	Rademaker et al 2013	shcal13	Highlands	Tropic
1065	Quebrada Tacahuay	-17.8	-71.1	10530	140	0	0	unknown	charcoal	deFrance et al 2001	shcal13	Highlands	Tropic
1066	Quebrada Tacahuay	-17.8	-71.1	10660	80	0	0	Beta-160706	charcoal	Rademaker et al 2013	shcal13	Highlands	Tropic
1067	Quebrada Tacahuay	-17.8	-71.1	10690	60	0	0	Beta-172645	charcoal	Rademaker et al 2013	shcal13	Highlands	Tropic
1068	Quebrada Tacahuay	-17.8	-71.1	10750	80	0	0	unknown	charcoal	deFrance et al 2001	shcal13	Highlands	Tropic
1069	Quebrada Tacahuay	-17.8	-71.1	10770	150	0	0	unknown	charcoal	deFrance et al 2001	shcal13	Highlands	Tropic
1070	Quelcatani	-16.852	-69.888	2550	80	0	0	Beta-43924	charcoal	Gayo et al 2015	shcal13	Highlands	Tropic
1071	Quelcatani	-16.852	-69.888	2940	70	0	0	Beta-43925	charcoal	Gayo et al 2015	shcal13	Highlands	Tropic
1072	Quelcatani	-16.852	-69.888	3000	70	0	0	Beta-43929	charcoal	Gayo et al 2015	shcal13	Highlands	Tropic
1073	Quelcatani	-16.852	-69.888	3660	60	0	0	Beta-43926	charcoal	Gayo et al 2015	shcal13	Highlands	Tropic
1074	Quelcatani	-16.852	-69.888	7100	130	0	0	Beta-18926	charcoal	Rademaker et al 2013	shcal13	Highlands	Tropic
1075	Quelcatani	-16.852	-69.888	7250	170	0	0	Beta-18927	charcoal	Rademaker et al 2013	shcal13	Highlands	Tropic
1076	Quemado	-14.49	-75.05	2300	25	0	0	Gd-3492	charcoal	Ziolkowski et al 1994	shcal13	Highlands	Tropic
1077	Quipa/Chilca Village 304 (12b-VII-304)	-12.433	-76.767	2280	110	0	0	GX-217	charcoal	Ziolkowski et al 1994	shcal13	Highlands	Tropic
1078	Quipa/Chilca Village 304 (12b-VII-304)	-12.433	-76.767	2420	175	0	0	I-812	charcoal	Ziolkowski et al 1994	shcal13	Highlands	Tropic
1079	Quipa/Chilca Village 304 (12b-VII-304)	-12.433	-76.767	3040	200	0	0	I-1184	charcoal	Ziolkowski et al 1994	shcal13	Highlands	Tropic
1080	Quipa/Chilca Village 304 (12b-VII-304)	-12.433	-76.767	3235	175	0	0	I-1290	charcoal	Ziolkowski et al 1994	shcal13	Highlands	Tropic
1081	Quipa/Chilca Village 304 (12b-VII-304)	-12.433	-76.767	3400	60	0	0	P-1593	charcoal	Ziolkowski et al 1994	shcal13	Highlands	Tropic
1082	Quipa/Chilca Village 304 (12b-VII-304)	-12.433	-76.767	3600	140	0	0	I-1444	charcoal	Ziolkowski et al 1994	shcal13	Highlands	Tropic
1083	Quipa/Chilca Village 304 (12b-VII-304)	-12.433	-76.767	3610	80	0	0	GX-202	charcoal	Ziolkowski et al 1994	shcal13	Highlands	Tropic
1084	Quipa/Chilca Village 304 (12b-VII-304)	-12.433	-76.767	3625	200	0	0	I-1229	charcoal	Ziolkowski et al 1994	shcal13	Highlands	Tropic
1085	Quipa/Chilca Village 304 (12b-VII-304)	-12.433	-76.767	4500	190	0	0	I-816	charcoal	Ziolkowski et al 1994	shcal13	Highlands	Tropic
1086	Quipa/Chilca Village 304 (12b-VII-304)	-12.433	-76.767	4850	170	0	0	I-746	charcoal	Ziolkowski et al 1994	shcal13	Highlands	Tropic
1087	Quipa/Chilca Village 304 (12b-VII-304)	-12.433	-76.767	5025	200	0	0	I-815	charcoal	Ziolkowski et al 1994	shcal13	Highlands	Tropic
1088	Quipa/Chilca Village 304 (12b-VII-304)	-12.433	-76.767	5650	190	0	0	I-813	charcoal	Ziolkowski et al 1994	shcal13	Highlands	Tropic
1089	Quipa/Chilca Village 304 (12b-VII-304)	-12.433	-76.767	8900	120	0	0	I-2441	charcoal	Engel 1969	shcal13	Highlands	Tropic
1090	Quiqche Cave (Lm5-1)	-12.233	-76.35	8030	150	0	0	I-2440	charcoal	Engel 1969	shcal13	Highlands	Tropic
1091	Quiqche Cave (Lm5-1)	-12.233	-76.35	9940	200	0	0	I-3160	charcoal	Engel 1969	shcal13	Highlands	Tropic
1092	Quitapampa C/ Pan 5-50	-9.936359	-78.198105	2305	55	0	0	AA32488	charcoal	Ziolkowski et al 1994	shcal13	Highlands	Tropic
1093	Quives	-11.38	-76.46	2710	70	0	0	Tx-2068	charcoal	Ziolkowski et al 1994	shcal13	Highlands	Tropic
1094	Qullapampa I	-9.936359	-78.198105	2150	55	0	0	Gd-12759	charcoal	Ziolkowski et al 1994	shcal13	Highlands	Tropic
1095	Qullapampa I	-9.936359	-78.198105	2160	60	0	0	Gd-15812	charcoal	Ziolkowski et al 1994	shcal13	Highlands	Tropic
1096	Qullapampa I	-9.936359	-78.198105	4130	140	0	0	Gd-15803	charcoal	Ziolkowski et al 1994	shcal13	Highlands	Tropic
1097	Real Alto	-2.366667	-80.716667	4760	120	0	0	ISGS-468	charcoal	Ziolkowski et al 1994	shcal13	Highlands	Tropic
1098	Ring Site	-17.693119	-71.351753	5060	65	0	0	PITT-144	charcoal	Ziolkowski et al 1994	shcal13	Highlands	Tropic
1099	Ring Site	-17.693119	-71.351753	7155	180	0	0	PITT-0147	charcoal	Sandweiss et al. 1998	shcal13	Highlands	Tropic
1100	Ring Site	-17.693119	-71.351753	7415	65	0	0	PITT-0142	charcoal	Sandweiss et al. 1998	shcal13	Highlands	Tropic
1101	Rio Seco	-11.24	-77.23	3800	100	0	0	NZ-210	charcoal	Ziolkowski et al 1994	shcal13	Highlands	Tropic
1102	Sajara-patac	-9.834167	-76.135833	2140	70	0	0	Pta-9659	charcoal	Matsumoto & Tsurumi 2011	shcal13	Highlands	Tropic
1103	Sajara-patac	-9.834167	-76.135833	2270	80	0	0	Pta-9658	charcoal	Matsumoto & Tsurumi 2011	shcal13	Highlands	Tropic
1104	Sajara-patac	-9.834167	-76.135833	2490	30	0	0	Tka-13676	charcoal	Matsumoto & Tsurumi 2011	shcal13	Highlands	Tropic
1105	Sajara-patac	-9.834167	-76.135833	2525	35	0	0	Tka-13677	charcoal	Matsumoto & Tsurumi 2011	shcal13	Highlands	Tropic
1106	Sajara-patac	-9.834167	-76.135833	2585	35	0	0	Tka-13675	charcoal	Matsumoto & Tsurumi 2011	shcal13	Highlands	Tropic
1107	Salango	-1.598294	-80.829325	2590	170	0	0	GX-9995	charcoal	Ziolkowski et al 1994	shcal13	Highlands	Tropic
1108	Salango	-1.598294	-80.829325	2650	165	0	0	GX-9991	charcoal	Ziolkowski et al 1994	shcal13	Highlands	Tropic
1109	Salango	-1.598294	-80.829325	2705	150	0	0	GX-9992	charcoal	Ziolkowski et al 1994	shcal13	Highlands	Tropic
1110	Salango	-1.598294	-80.829325	2765	175	0	0	GX-9990	charcoal	Ziolkowski et al 1994	shcal13	Highlands	Tropic
1111	Salar de Coipasa, Site 7	-19.372457	-68.392596	5444	47	0	0	AA54456	charcoal	Placzek et al 2006	shcal13	Highlands	Tropic
1112	Salar de Coipasa, Site 8	-19.372457	-68.392596	5591	45	0	0	AA54457	charcoal	Placzek et al 2006	shcal13	Highlands	Tropic
1113	Salento 21	5.141402	-75.167458	8430	100	0	0	Beta-146609	charcoal	Tabares & Rojas 2000	shcal13	Highlands	Tropic
1114	Salento 24	5.140896	-75.299602	7400	70	0	0	Beta-146612	charcoal	Dikau et al 2015	shcal13	Highlands	Tropic
1115	Salento 24	5.140896	-75.299602	9680	100	0	0	Beta-146613	charcoal	Tabares & Rojas 2000	shcal13	Highlands	Tropic
1116	San Blas	-11	-76.11	3820	60	0	0	SI-487	charcoal	Ziolkowski et al 1994	shcal13	Highlands	Tropic
1117	San German II	5.660214	-75.694147	8136	65	0	0	CSIC-1987	charcoal	Aceituno and Loaiza 2007	shcal13	Highlands	Tropic
1118	San Isidro	3.427316	-75.93744	9530	100	0	0	Beta-65877	charcoal	Gnecco 2003	shcal13	Highlands	Tropic
1119	San Isidro	3.427316	-75.93744	10030	60	0	0	Beta-93275	charcoal	Gnecco 2003	shcal13	Highlands	Tropic
1120	San Isidro	3.427316	-75.93744	10050	100	0	0	Beta-65878	charcoal	Gnecco 2003	shcal13	Highlands	Tropic
1121	San Jacinto I	9.829914	-75.170968	3505	85	0	0	PITT-0361	charcoal	Roosevelt 1998	shcal13	Highlands	Tropic
1122	San Jacinto I	9.829914	-75.170968	4565	80	0	0	PITT-0362	charcoal	Roosevelt 1998	shcal13	Highlands	Tropic
1123	San Jacinto I	9.829914	-75.170968	5665	75	0	0	PITT-0154	charcoal	Roosevelt 1998	shcal13	Highlands	Tropic
1124	San Juan de Bedout	6.5	-74.5	10350	80	0	0	Beta-40852	charcoal	Lopez 1989	shcal13	Highlands	Tropic
1125	San Marcos	8.644824	-75.157262	3650	60	0	0	Beta-16125	charcoal	Roosevelt 1998	shcal13	Highlands	Tropic
1126	San Pedro	-3.67568	-80.118983	4580	80	0	0	ISGS-274	charcoal	Ziolkowski et al 1994	shcal13	Highlands	Tropic
1127	San Pedro	-3.67568	-80.118983	4700	80	0	0	ISGS-275	charcoal	Ziolkowski et al 1994	shcal13	Highlands	Tropic
1128	Santa Ana - La Florida	-4.8257708	-79.263574	4450	30	0	0	Beta-312078	charcoal	Valdez, F. 2013, pp. 36 (table 1)	shcal13	Highlands	Tropic
1129	Santa Ana - La Florida	-4.8257708	-79.263574	4300	40	0	0	Beta-197175	charcoal	Valdez, F. 2013, pp. 36 (table 1)	shcal13	Highlands	Tropic
1130	Santa Ana - La Florida	-4.8257708	-79.263574	4000	71	0	0	GX-30044	charcoal	Valdez, F. 2013, pp. 36 (table 1)	shcal13	Highlands	Tropic
1131	Santa Ana - La Florida	-4.8257708	-79.263574	3990	70	0	0	GX-30043	charcoal	Valdez, F. 2013, pp. 36 (table 1)	shcal13	Highlands	Tropic
1132	Santa Ana - La Florida	-4.8257708	-79.263574	3860	40	0	0	Beta-172587	charcoal	Valdez, F. 2013, pp. 36 (table 1)	shcal13	Highlands	Tropic
1133	Santa Ana - La Florida	-4.8257708	-79.263574	3830	70	0	0	Beta-188265	charcoal	Valdez, F. 2013, pp. 36 (table 1)	shcal13	Highlands	Tropic
1134	Santa Ana - La Florida	-4.8257708	-79.263574	3820	40	0	0	Beta-188263	charcoal	Valdez, F. 2013, pp. 36 (table 1)	shcal13	Highlands	Tropic
1135	Santa Ana - La Florida	-4.8257708	-79.263574	3820	40	0	0	Beta-261400	charcoal	Valdez, F. 2013, pp. 36 (table 1)	shcal13	Highlands	Tropic
1136	Santa Ana - La Florida	-4.8257708	-79.263574	3810	40	0	0	Beta-261413	charcoal	Valdez, F. 2013, pp. 36 (table 1)	shcal13	Highlands	Tropic
1137	Santa Ana - La Florida	-4.8257708	-79.263574	3790	160	0	0	Beta-210219	charcoal	Valdez, F. 2013, pp. 36 (table 1)	shcal13	Highlands	Tropic
1138	Santa Ana - La Florida	-4.8257708	-79.263574	3710	40	0	0	Beta-161402	charcoal	Valdez, F. 2013, pp. 36 (table 1)	shcal13	Highlands	Tropic
1139	Santa Ana - La Florida	-4.8257708	-79.263574	3710	40	0	0	Beta-161403	charcoal	Valdez, F. 2013, pp. 36 (table 1)	shcal13	Highlands	Tropic
1140	Santa Ana - La Florida	-4.8257708	-79.263574	3700	60	0	0	Beta-214742	charcoal	Valdez, F. 2013, pp. 36 (table 1)	shcal13	Highlands	Tropic
1141	Santa Ana - La Florida	-4.8257708	-79.263574	3700	40	0	0	Beta-197176	charcoal	Valdez, F. 2013, pp. 36 (table 1)	shcal13	Highlands	Tropic
1142	Santa Ana - La Florida	-4.8257708	-79.263574	3700	40	0	0	Beta-261408	charcoal	Valdez, F. 2013, pp. 36 (table 1)	shcal13	Highlands	Tropic
1143	Santa Ana - La Florida	-4.8257708	-79.263574	3660	90	0	0	Beta-188264	charcoal	Valdez, F. 2013, pp. 36 (table 1)	shcal13	Highlands	Tropic
1144	Santa Ana - La Florida	-4.8257708	-79.263574	3630	40	0	0	Beta-261412	charcoal	Valdez, F. 2013, pp. 36 (table 1)	shcal13	Highlands	Tropic
1145	Santa Ana - La Florida	-4.8257708	-79.263574	3620	40	0	0	Beta-261409	charcoal	Valdez, F. 2013, pp. 36 (table 1)	shcal13	Highlands	Tropic
1146	Santa Ana - La Florida	-4.8257708	-79.263574	3600	40	0	0	Beta-261410	charcoal	Valdez, F. 2013, pp. 36 (table 1)	shcal13	Highlands	Tropic
1147	Santa Ana - La Florida	-4.8257708	-79.263574	3580	40	0	0	Beta-287173	charcoal	Valdez, F. 2013, pp. 36 (table 1)	shcal13	Highlands	Tropic
1148	Santa Ana - La Florida	-4.8257708	-79.263574	3570	40	0	0	Beta-287175	charcoal	Valdez, F. 2013, pp. 36 (table 1)	shcal13	Highlands	Tropic
1149	Santa Ana - La Florida	-4.8257708	-79.263574	3530	40	0	0	Beta-261411	charcoal	Valdez, F. 2013, pp. 36 (table 1)	shcal13	Highlands	Tropic
1150	Santa Ana - La Florida	-4.8257708	-79.263574	3430	40	0	0	Beta-287172	charcoal	Valdez, F. 2013, pp. 36 (table 1)	shcal13	Highlands	Tropic
1151	Santa Ana - La Florida	-4.8257708	-79.263574	2930	150	0	0	Beta-181459	charcoal	Valdez, F. 2013, pp. 36 (table 1)	shcal13	Highlands	Tropic
1152	Santa Ana - La Florida	-4.8257708	-79.263574	2260	40	0	0	Beta-287171	charcoal	Valdez, F. 2013, pp. 36 (table 1)	shcal13	Highlands	Tropic
1153	Santa Clara (SCL89)	-14.44	-75.14	2080	45	0	0	Gd-5699	charcoal	Ziolkowski et al 1994	shcal13	Highlands	Tropic
1154	Santa Lucia ED-16	-0.15	-78.26	2060	110	0	0	Tx-1134	charcoal	Ziolkowski et al 1994	shcal13	Highlands	Tropic
1155	Santa Lucia ED-16	-0.15	-78.26	2170	100	0	0	Tx-1135	charcoal	Ziolkowski et al 1994	shcal13	Highlands	Tropic
1156	Santa Rosa	-3.546189	-80.444255	4440	60	0	0	Beta-239640	charcoal	Moore 2010	shcal13	Highlands	Tropic
1157	Santa Rosa	-3.546189	-80.444255	4560	40	0	0	Beta-239643	charcoal	Moore 2010	shcal13	Highlands	Tropic
1158	Sauzalito	3.934182	-76.671563	9300	100	0	0	Beta-18441	charcoal	Bray et al 1989	shcal13	Highlands	Tropic
1159	Sauzalito	3.934182	-76.671563	9600	100	0	0	Beta-23475	charcoal	Bray et al 1989	shcal13	Highlands	Tropic
1160	Sauzalito	3.934182	-76.671563	9670	150	0	0	Beta-23476	charcoal	Bray et al 1989	shcal13	Highlands	Tropic
1161	Sechin Alto	-9.466799	-78.242701	2110	60	0	0	Beta-150769	charcoal	Ziolkowski et al 1994	shcal13	Highlands	Tropic
1162	Sechin Alto	-9.466799	-78.242701	2210	60	0	0	Beta-110591	charcoal	Ziolkowski et al 1994	shcal13	Highlands	Tropic
1163	Sechin Alto	-9.466799	-78.242701	2760	60	0	0	Beta-164487	charcoal	Ziolkowski et al 1994	shcal13	Highlands	Tropic
1164	Sechin Alto	-9.466799	-78.242701	2930	60	0	0	Beta-138059	charcoal	Ziolkowski et al 1994	shcal13	Highlands	Tropic
1165	Sechin Alto	-9.466799	-78.242701	3010	70	0	0	Beta-172354	charcoal	Ziolkowski et al 1994	shcal13	Highlands	Tropic
1166	Sechin Alto	-9.466799	-78.242701	3040	60	0	0	Beta-124946	charcoal	Ziolkowski et al 1994	shcal13	Highlands	Tropic
1167	Sechin Alto	-9.466799	-78.242701	3080	60	0	0	Beta-110594	charcoal	Ziolkowski et al 1994	shcal13	Highlands	Tropic
1168	Sechin Alto	-9.466799	-78.242701	3090	70	0	0	Beta-164488	charcoal	Ziolkowski et al 1994	shcal13	Highlands	Tropic
1169	Sechin Alto	-9.466799	-78.242701	3090	60	0	0	Beta-172353	charcoal	Ziolkowski et al 1994	shcal13	Highlands	Tropic
1170	Sechin Alto	-9.466799	-78.242701	3150	60	0	0	Beta-124947	charcoal	Ziolkowski et al 1994	shcal13	Highlands	Tropic
1171	Sechin Alto	-9.466799	-78.242701	3160	60	0	0	Beta-138058	charcoal	Ziolkowski et al 1994	shcal13	Highlands	Tropic
1172	Sechin Alto	-9.466799	-78.242701	3220	60	0	0	Beta-150768	charcoal	Ziolkowski et al 1994	shcal13	Highlands	Tropic
1173	Sechin Alto	-9.466799	-78.242701	3240	60	0	0	Beta-110592	charcoal	Ziolkowski et al 1994	shcal13	Highlands	Tropic
1174	Shillacoto	-9.56	-76.16	3200	80	0	0	TK-43	charcoal	Ziolkowski et al 1994	shcal13	Highlands	Tropic
1175	Siches (PV7-19)	-4.341	-81.032	4805	130	0	0	GX-996	charcoal	Ziolkowski et al 1994	shcal13	Highlands	Tropic
1176	Siches (PV7-19)	-4.341	-81.032	5605	95	0	0	GX-1137	charcoal	Ziolkowski et al 1994	shcal13	Highlands	Tropic
1177	Siches (PV7-19)	-4.341	-81.032	5990	120	0	0	GX-998	charcoal	Ziolkowski et al 1994	shcal13	Highlands	Tropic
1178	Siches (PV7-19)	-4.341	-81.032	7980	130	0	0	GX-0997	charcoal	Richardson 1978	shcal13	Highlands	Tropic
1179	Siches (PV7-19)	-4.341	-81.032	9222	60	0	0	BGS-2475	charcoal	Piperno 2011	shcal13	Highlands	Tropic
1180	Siches (PV7-19)	-4.341	-81.032	9533	65	0	0	BGS-2426	charcoal	Piperno 2011	shcal13	Highlands	Tropic
1181	Sitio 021	5.334989	-75.747475	8990	80	0	0	Beta-114687	charcoal	Castillo & Aceituno 2006	shcal13	Highlands	Tropic
1182	Sitio 045	6.790298	-75.569532	9120	90	0	0	Beta-72375	charcoal	Castillo & Aceituno 2006	shcal13	Highlands	Tropic
1183	Sokotina	-18.166667	-66.916667	3098	60	0	0	P-1134	charcoal	Gayo et al 2015	shcal13	Highlands	Tropic
1184	Sueva I	4.8	-73.716	10090	90	0	0	unknown	charcoal	Correal 1979	shcal13	Highlands	Tropic
1185	Sueva I	4.8	-73.716	10460	130	0	0	unknown	charcoal	Correal 1979	shcal13	Highlands	Tropic
1186	Sumbay	-16.15	-71.3	5350	90	0	0	BONN-1559	charcoal	Richardson 1978	shcal13	Highlands	Tropic
1187	Sumbay	-16.15	-71.3	6160	120	0	0	BONN-1558	charcoal	Richardson 1978	shcal13	Highlands	Tropic
1188	Tarqui Site	-0.57	-80.43	2170	200	0	0	M-734	charcoal	Ziolkowski et al 1994	shcal13	Highlands	Tropic
1189	Tecliomachay	-9.318657	-77.835272	2310	60	0	0	B-8556	charcoal	Ziolkowski et al 1994	shcal13	Highlands	Tropic
1190	Telarmachay	-11.183333	-75.866667	2120	100	0	0	Gif-3774	charcoal	Ziolkowski et al 1994	shcal13	Highlands	Tropic
1191	Telarmachay	-11.183333	-75.866667	2190	100	0	0	Gif-3772	charcoal	Ziolkowski et al 1994	shcal13	Highlands	Tropic
1192	Telarmachay	-11.183333	-75.866667	2280	100	0	0	Gif-3773	charcoal	Ziolkowski et al 1994	shcal13	Highlands	Tropic
1193	Telarmachay	-11.183333	-75.866667	2600	90	0	0	Gif-4187	charcoal	Ziolkowski et al 1994	shcal13	Highlands	Tropic
1194	Telarmachay	-11.183333	-75.866667	2860	100	0	0	Gif-4443	charcoal	Ziolkowski et al 1994	shcal13	Highlands	Tropic
1195	Telarmachay	-11.183333	-75.866667	3370	180	0	0	Gif-3481	charcoal	Ziolkowski et al 1994	shcal13	Highlands	Tropic
1196	Telarmachay	-11.183333	-75.866667	3410	100	0	0	Gif-4188	charcoal	Ziolkowski et al 1994	shcal13	Highlands	Tropic
1197	Telarmachay	-11.183333	-75.866667	3420	110	0	0	Gif-4445	charcoal	Ziolkowski et al 1994	shcal13	Highlands	Tropic
1198	Telarmachay	-11.183333	-75.866667	3470	100	0	0	Gif-4189	charcoal	Ziolkowski et al 1994	shcal13	Highlands	Tropic
1199	Telarmachay	-11.183333	-75.866667	3630	100	0	0	Gif-4833	charcoal	Ziolkowski et al 1994	shcal13	Highlands	Tropic
1200	Telarmachay	-11.183333	-75.866667	3680	100	0	0	Gif-4835	charcoal	Ziolkowski et al 1994	shcal13	Highlands	Tropic
1201	Telarmachay	-11.183333	-75.866667	3700	100	0	0	Gif-4836	charcoal	Ziolkowski et al 1994	shcal13	Highlands	Tropic
1202	Telarmachay	-11.183333	-75.866667	3910	110	0	0	Gif-4834	charcoal	Ziolkowski et al 1994	shcal13	Highlands	Tropic
1203	Telarmachay	-11.183333	-75.866667	4220	110	0	0	Gif-5390	charcoal	Ziolkowski et al 1994	shcal13	Highlands	Tropic
1204	Telarmachay	-11.183333	-75.866667	4240	110	0	0	Gif-4444	charcoal	Ziolkowski et al 1994	shcal13	Highlands	Tropic
1205	Telarmachay	-11.183333	-75.866667	4400	200	0	0	Gif-3482	charcoal	Ziolkowski et al 1994	shcal13	Highlands	Tropic
1206	Telarmachay	-11.183333	-75.866667	4420	110	0	0	Gif-5045	charcoal	Ziolkowski et al 1994	shcal13	Highlands	Tropic
1207	Telarmachay	-11.183333	-75.866667	4470	110	0	0	Gif-4837	charcoal	Ziolkowski et al 1994	shcal13	Highlands	Tropic
1208	Telarmachay	-11.183333	-75.866667	4510	45	0	0	Lv-1275	charcoal	Ziolkowski et al 1994	shcal13	Highlands	Tropic
1209	Telarmachay	-11.183333	-75.866667	4910	80	0	0	Lv-1191	charcoal	Ziolkowski et al 1994	shcal13	Highlands	Tropic
1210	Telarmachay	-11.183333	-75.866667	5000	80	0	0	Lv-1276	charcoal	Ziolkowski et al 1994	shcal13	Highlands	Tropic
1211	Telarmachay	-11.183333	-75.866667	5190	110	0	0	Gif-5047	charcoal	Ziolkowski et al 1994	shcal13	Highlands	Tropic
1212	Telarmachay	-11.183333	-75.866667	5320	120	0	0	Gif-5391	charcoal	Ziolkowski et al 1994	shcal13	Highlands	Tropic
1213	Telarmachay	-11.183333	-75.866667	5370	110	0	0	Gif-5046	charcoal	Ziolkowski et al 1994	shcal13	Highlands	Tropic
1214	Telarmachay	-11.183333	-75.866667	5440	60	0	0	Lv-1133	charcoal	Ziolkowski et al 1994	shcal13	Highlands	Tropic
1215	Telarmachay	-11.183333	-75.866667	5580	120	0	0	Gif-5388	charcoal	Ziolkowski et al 1994	shcal13	Highlands	Tropic
1216	Telarmachay	-11.183333	-75.866667	5700	65	0	0	Lv-1134	charcoal	Ziolkowski et al 1994	shcal13	Highlands	Tropic
1217	Telarmachay	-11.183333	-75.866667	6110	80	0	0	Lv-1192	charcoal	Ziolkowski et al 1994	shcal13	Highlands	Tropic
1218	Telarmachay	-11.183333	-75.866667	6780	130	0	0	Gif-5392	charcoal	Ziolkowski et al 1994	shcal13	Highlands	Tropic
1219	Telarmachay	-11.183333	-75.866667	7140	60	0	0	Lv-1278	charcoal	Lavallee et al 1982	shcal13	Highlands	Tropic
1220	Telarmachay	-11.183333	-75.866667	7150	90	0	0	Lv-1277	charcoal	Lavallee et al 1982	shcal13	Highlands	Tropic
1221	Telarmachay	-11.183333	-75.866667	7250	140	0	0	Gif-5389	charcoal	Lavallee et al 1982	shcal13	Highlands	Tropic
1222	Telarmachay	-11.183333	-75.866667	7620	60	0	0	Lv-1193	charcoal	Lavallee et al 1982	shcal13	Highlands	Tropic
1223	Telarmachay	-11.183333	-75.866667	8810	65	0	0	LU-1279	charcoal	Borrero 1996	shcal13	Highlands	Tropic
1224	Tequendama I	4.583	-74.216	9740	135	0	0	GrN-7115	charcoal	Correal and Van Der Hammen 1977	shcal13	Highlands	Tropic
1225	Tequendama I	4.583	-74.216	9990	100	0	0	GrN-6730	charcoal	Correal and Van Der Hammen 1977	shcal13	Highlands	Tropic
1226	Tequendama I	4.583	-74.216	10130	150	0	0	GrN-6732	charcoal	Correal and Van Der Hammen 1977	shcal13	Highlands	Tropic
1227	Tequendama I	4.583	-74.216	10140	100	0	0	GrN-7113	charcoal	Correal and Van Der Hammen 1977	shcal13	Highlands	Tropic
1228	Tequendama I	4.583	-74.216	10150	150	0	0	GrN-7114	charcoal	Correal and Van Der Hammen 1977	shcal13	Highlands	Tropic
1229	Tequendama I	4.583	-74.216	10250	95	0	0	GrN-6210	charcoal	Correal and Van Der Hammen 1977	shcal13	Highlands	Tropic
1230	Tequendama I	4.583	-74.216	10460	130	0	0	GrN-6731	charcoal	Correal and Van Der Hammen 1977	shcal13	Highlands	Tropic
1231	Tequendama I	4.583	-74.216	10590	90	0	0	GrN-6505	charcoal	Correal and Van Der Hammen 1977	shcal13	Highlands	Tropic
1232	Tequendama I	4.583	-74.216	10730	105	0	0	GrN-6270	charcoal	Correal and Van Der Hammen 1977	shcal13	Highlands	Tropic
1233	Tiwanaku (Tiahuanaco) Kalasasaya	-16.41	-68.38	2100	200	0	0	B-490	charcoal	Ziolkowski et al 1994	shcal13	Highlands	Tropic
1234	Tiwanaku (Tiahuanaco) Kalasasaya	-16.41	-68.38	2400	200	0	0	B-488	charcoal	Ziolkowski et al 1994	shcal13	Highlands	Tropic
1235	Tiwanaku (Tiahuanaco) Kalasasaya	-16.41	-68.38	2530	200	0	0	B-489	charcoal	Ziolkowski et al 1994	shcal13	Highlands	Tropic
1236	Tiwanaku (Tiahuanaco) Kalasasaya	-16.41	-68.38	3530	120	0	0	GaK-194	charcoal	Gayo et al 2015	shcal13	Highlands	Tropic
1237	Toquepala	-17.4	-70.417	9490	140	0	0	Y-1372	charcoal	Ziolkowski et al 1994	shcal13	Highlands	Tropic
1238	Toquepala	-17.4	-70.417	9580	160	0	0	Y-1325	charcoal	Ziolkowski et al 1994	shcal13	Highlands	Tropic
1239	Trapichillo 1	-3.58	-79.21	3480	90	0	0	CRG-301	charcoal	Ziolkowski et al 1994	shcal13	Highlands	Tropic
1240	Tres Ventanas	-12.206	-76.377	2070	90	0	0	I-3127	charcoal	Ziolkowski et al 1994	shcal13	Highlands	Tropic
1241	Tres Ventanas	-12.206	-76.377	10030	170	0	0	I-3091	charcoal	Engel 1969	shcal13	Highlands	Tropic
1242	Uchucay	-4.020695	-79.186664	2242	48	0	0	BM-899	charcoal	Ziolkowski et al 1994	shcal13	Highlands	Tropic
1243	Una de Gato	-3.525629	-80.315165	2390	40	0	0	Beta-239627	charcoal	Moore 2010	shcal13	Highlands	Tropic
1244	Una de Gato	-3.525629	-80.315165	2770	40	0	0	Beta-239629	charcoal	Moore 2010	shcal13	Highlands	Tropic
1245	Una de Gato	-3.525629	-80.315165	2770	50	0	0	Beta-239630	charcoal	Moore 2010	shcal13	Highlands	Tropic
1246	Una de Gato	-3.525629	-80.315165	2770	50	0	0	Beta-239632	charcoal	Moore 2010	shcal13	Highlands	Tropic
1247	Una de Gato	-3.525629	-80.315165	2810	50	0	0	Beta-239631	charcoal	Moore 2010	shcal13	Highlands	Tropic
1248	Una de Gato	-3.525629	-80.315165	3130	40	0	0	Beta-239634	charcoal	Moore 2010	shcal13	Highlands	Tropic
1249	Una de Gato	-3.525629	-80.315165	3670	60	0	0	Beta-239637	charcoal	Moore 2010	shcal13	Highlands	Tropic
1250	UTP Bosque Deportes	4.794337	-75.691347	4393	44	0	0	AA-98954	charcoal	Dikau et al 2015	shcal13	Highlands	Tropic
1251	UTP Jardin Botanico	4.795295	-75.685347	9284	58	0	0	AA-98955	charcoal	Dikau et al 2015	shcal13	Highlands	Tropic
1252	Validivia	-1.947707	-80.720827	2030	60	0	0	Tx-4455	charcoal	Ziolkowski et al 1994	shcal13	Highlands	Tropic
1253	Validivia	-1.947707	-80.720827	2370	60	0	0	Tx-4456	charcoal	Ziolkowski et al 1994	shcal13	Highlands	Tropic
1254	Validivia	-1.947707	-80.720827	2805	105	0	0	SI-20	charcoal	Ziolkowski et al 1994	shcal13	Highlands	Tropic
1255	Validivia	-1.947707	-80.720827	3350	200	0	0	SI-112	charcoal	Ziolkowski et al 1994	shcal13	Highlands	Tropic
1256	Validivia	-1.947707	-80.720827	4170	140	0	0	M-1318	charcoal	Ziolkowski et al 1994	shcal13	Highlands	Tropic
1257	Validivia	-1.947707	-80.720827	4260	100	0	0	Hv-4838	charcoal	Ziolkowski et al 1994	shcal13	Highlands	Tropic
1258	Validivia	-1.947707	-80.720827	4450	90	0	0	SI-22	charcoal	Ziolkowski et al 1994	shcal13	Highlands	Tropic
1259	Validivia	-1.947707	-80.720827	4480	140	0	0	M-1317	charcoal	Ziolkowski et al 1994	shcal13	Highlands	Tropic
1260	Validivia	-1.947707	-80.720827	4495	100	0	0	Hv-4840	charcoal	Ziolkowski et al 1994	shcal13	Highlands	Tropic
1261	Validivia	-1.947707	-80.720827	4510	95	0	0	Hv-4674	charcoal	Ziolkowski et al 1994	shcal13	Highlands	Tropic
1262	Validivia	-1.947707	-80.720827	4535	55	0	0	Hv-4839	charcoal	Ziolkowski et al 1994	shcal13	Highlands	Tropic
1263	Validivia	-1.947707	-80.720827	4620	140	0	0	M-1322	charcoal	Ziolkowski et al 1994	shcal13	Highlands	Tropic
1264	Validivia	-1.947707	-80.720827	5150	150	0	0	M-1320	charcoal	Ziolkowski et al 1994	shcal13	Highlands	Tropic
1265	Valle Ibirza	-16.979053	-65.434786	2430	65	0	0	GX-17569	charcoal	Ziolkowski et al 1994	shcal13	Highlands	Tropic
1266	Valle Ibirza	-16.979053	-65.434786	2475	70	0	0	GX-17571	charcoal	Ziolkowski et al 1994	shcal13	Highlands	Tropic
1267	Valle Ibirza	-16.979053	-65.434786	2810	70	0	0	GX-17570	charcoal	Ziolkowski et al 1994	shcal13	Highlands	Tropic
1268	Villa del Mar	-17.622946	-71.340166	6280	60	0	0	Beta-52800	charcoal	Gayo et al 2015	shcal13	Highlands	Tropic
1269	Villa del Mar	-17.622946	-71.340166	7800	110	0	0	Beta-52799	charcoal	Wise 1995	shcal13	Highlands	Tropic
1270	Waywaka	-13.66174	-73.386209	3185	160	0	0	UCLA-1971-1808F	charcoal	Grossman 2013	shcal13	Highlands	Tropic
1271	Waywaka	-13.66174	-73.386209	3190	30	0	0	Beta-2013-AMS-348078	charcoal	Grossman 2013	shcal13	Highlands	Tropic
1272	Waywaka	-13.66174	-73.386209	3280	30	0	0	Beta-2013-AMS-348503	charcoal	Grossman 2013	shcal13	Highlands	Tropic
1273	Waywaka	-13.66174	-73.386209	3310	30	0	0	Beta-2013-AMS-348079	charcoal	Grossman 2013	shcal13	Highlands	Tropic
1274	Waywaka	-13.66174	-73.386209	3440	110	0	0	UCLA-1971-1808J	charcoal	Grossman 2013	shcal13	Highlands	Tropic
1275	Waywaka	-13.66174	-73.386209	3550	100	0	0	UCLA-1971-1808A	charcoal	Grossman 2013	shcal13	Highlands	Tropic
1276	Wichqana	-13.172183	-74.216423	2430	100	0	0	UCR-679	charcoal	Ziolkowski et al 1994	shcal13	Highlands	Tropic
1277	Wichqana	-13.172183	-74.216423	2650	95	0	0	S-598	charcoal	Ziolkowski et al 1994	shcal13	Highlands	Tropic
1278	Yanamachay	-11.05	-76.356	7500	110	0	0	Ny-235	charcoal	Ziolkowski et al 1994	shcal13	Highlands	Tropic
1279	Yara	-17.519984	-71.367159	2930	50	0	0	Beta-122102	charcoal	Gayo et al 2015	shcal13	Highlands	Tropic
1280	Yara	-17.519984	-71.367159	3820	30	0	0	Beta-127639	charcoal	Gayo et al 2015	shcal13	Highlands	Tropic
1281	Yara	-17.519984	-71.367159	5450	80	0	0	Beta-89589	charcoal	Gayo et al 2015	shcal13	Highlands	Tropic
1282	Yara	-17.519984	-71.367159	5544	60	0	0	Beta-57842	charcoal	Gayo et al 2015	shcal13	Highlands	Tropic
1283	Yara	-17.519984	-71.367159	5570	70	0	0	Beta-89588	charcoal	Gayo et al 2015	shcal13	Highlands	Tropic
1284	Yara	-17.519984	-71.367159	7880	60	0	0	Beta-80971	charcoal	Rasmussen 1998	shcal13	Highlands	Tropic
1285	Yumes	-1.36	-79.59	2000	80	0	0	AA-1762	charcoal	Ziolkowski et al 1994	shcal13	Highlands	Tropic
1286	Yumes	-1.36	-79.59	2230	70	0	0	WIS-1632	charcoal	Ziolkowski et al 1994	shcal13	Highlands	Tropic
1287	Yumes	-1.36	-79.59	2280	100	0	0	AA-1763	charcoal	Ziolkowski et al 1994	shcal13	Highlands	Tropic
1288	Yumes	-1.36	-79.59	3390	160	0	0	AA-1764	charcoal	Ziolkowski et al 1994	shcal13	Highlands	Tropic
1289	Cuncaicha	-15.354842	-72.622978	2098	48	0	0	AA-96338	collagen	Rademaker et al 2014	shcal13	Highlands	Tropic
1290	Cuncaicha	-15.354842	-72.622978	4584	59	0	0	AA-101133	collagen	Rademaker et al 2014	shcal13	Highlands	Tropic
1291	Cuncaicha	-15.354842	-72.622978	4599	57	0	0	AA-96340	collagen	Rademaker et al 2014	shcal13	Highlands	Tropic
1292	Cuncaicha	-15.354842	-72.622978	4683	73	0	0	AA-101134	collagen	Rademaker et al 2014	shcal13	Highlands	Tropic
1293	Cuncaicha	-15.354842	-72.622978	4826	58	0	0	AA-96339	collagen	Rademaker et al 2014	shcal13	Highlands	Tropic
1294	Cuncaicha	-15.354842	-72.622978	4890	66	0	0	AA-101139	collagen	Rademaker et al 2014	shcal13	Highlands	Tropic
1295	Cuncaicha	-15.354842	-72.622978	4898	66	0	0	AA-96335	collagen	Rademaker et al 2014	shcal13	Highlands	Tropic
1296	Cuncaicha	-15.354842	-72.622978	8361	82	0	0	AA-96336	collagen	Rademaker et al 2014	shcal13	Highlands	Tropic
1297	Cuncaicha	-15.354842	-72.622978	8363	82	0	0	AA-96337	collagen	Rademaker et al 2014	shcal13	Highlands	Tropic
1298	Cuncaicha	-15.354842	-72.622978	8404	82	0	0	AA-96331	collagen	Rademaker et al 2014	shcal13	Highlands	Tropic
1299	Cuncaicha	-15.354842	-72.622978	8454	84	0	0	AA-101132	collagen	Rademaker et al 2014	shcal13	Highlands	Tropic
1300	Cuncaicha	-15.354842	-72.622978	8461	85	0	0	AA-101131	collagen	Rademaker et al 2014	shcal13	Highlands	Tropic
1301	Cuncaicha	-15.354842	-72.622978	8483	83	0	0	AA-96329	collagen	Rademaker et al 2014	shcal13	Highlands	Tropic
1302	Cuncaicha	-15.354842	-72.622978	10034	97	0	0	AA-96321	collagen	Rademaker et al 2014	shcal13	Highlands	Tropic
1303	Cuncaicha	-15.354842	-72.622978	10050	50	0	0	AA-94255	collagen	Rademaker et al 2014	shcal13	Highlands	Tropic
1304	Cuncaicha	-15.354842	-72.622978	10055	67	0	0	AA-94257	collagen	Rademaker et al 2014	shcal13	Highlands	Tropic
1305	Cuncaicha	-15.354842	-72.622978	10060	100	0	0	AA-101137	collagen	Rademaker et al 2014	shcal13	Highlands	Tropic
1306	Cuncaicha	-15.354842	-72.622978	10084	99	0	0	AA-96318	collagen	Rademaker et al 2014	shcal13	Highlands	Tropic
1307	Cuncaicha	-15.354842	-72.622978	10086	97	0	0	AA-96330	collagen	Rademaker et al 2014	shcal13	Highlands	Tropic
1308	Cuncaicha	-15.354842	-72.622978	10100	99	0	0	AA-96319	collagen	Rademaker et al 2014	shcal13	Highlands	Tropic
1309	Cuncaicha	-15.354842	-72.622978	10127	98	0	0	AA-96322	collagen	Rademaker et al 2014	shcal13	Highlands	Tropic
1310	Cuncaicha	-15.354842	-72.622978	10132	71	0	0	AA-96306	collagen	Rademaker et al 2014	shcal13	Highlands	Tropic
1311	Cuncaicha	-15.354842	-72.622978	10163	71	0	0	AA-96312	collagen	Rademaker et al 2014	shcal13	Highlands	Tropic
1312	Cuncaicha	-15.354842	-72.622978	10180	40	0	0	PRI-12-029-06b	collagen	Rademaker et al 2014	shcal13	Highlands	Tropic
1313	Cuncaicha	-15.354842	-72.622978	10189	77	0	0	AA-96309	collagen	Rademaker et al 2014	shcal13	Highlands	Tropic
1314	Cuncaicha	-15.354842	-72.622978	10200	69	0	0	AA-94256	collagen	Rademaker et al 2014	shcal13	Highlands	Tropic
1315	Cuncaicha	-15.354842	-72.622978	10205	35	0	0	PRI-12-029-04b	collagen	Rademaker et al 2014	shcal13	Highlands	Tropic
1316	Cuncaicha	-15.354842	-72.622978	10260	72	0	0	AA-96308	collagen	Rademaker et al 2014	shcal13	Highlands	Tropic
1317	Cuncaicha	-15.354842	-72.622978	10265	35	0	0	PRI-12-029-05b	collagen	Rademaker et al 2014	shcal13	Highlands	Tropic
1318	Cuncaicha	-15.354842	-72.622978	10306	72	0	0	AA-96307	collagen	Rademaker et al 2014	shcal13	Highlands	Tropic
1319	Cuncaicha	-15.354842	-72.622978	10310	100	0	0	AA-101138	collagen	Rademaker et al 2014	shcal13	Highlands	Tropic
1320	Cuncaicha	-15.354842	-72.622978	10321	73	0	0	Beta-297423	collagen	Rademaker et al 2014	shcal13	Highlands	Tropic
1321	Cuncaicha	-15.354842	-72.622978	10380	100	0	0	AA-101130	collagen	Rademaker et al 2014	shcal13	Highlands	Tropic
1322	Huillca Raccay	-13.1	-72.25	2290	50	0	0	BM-2569	collagen	Ziolkowski et al 1994	shcal13	Highlands	Tropic
1323	Huillca Raccay	-13.1	-72.25	2480	50	0	0	BM-2570	collagen	Ziolkowski et al 1994	shcal13	Highlands	Tropic
1324	Iroco	-17.988291	-67.1841	8105	92	0	0	AA91569	collagen	Capriles 2011	shcal13	Highlands	Tropic
1325	Iroco	-17.988291	-67.1841	8273	82	0	0	AA91568	collagen	Capriles 2011	shcal13	Highlands	Tropic
1326	Pampa Media Luna (PV62-148)	-14.29	-75.38	2100	200	0	0	LJ-1350	dung	Ziolkowski et al 1994	shcal13	Highlands	Tropic
1327	Paracas Village 154	-13.883	-76.267	3845	200	0	0	Gif-707	dung	Ziolkowski et al 1994	shcal13	Highlands	Tropic
1328	S of Lima V 2336	-12.416667	-76.75	4120	200	0	0	Gif-708	dung	Engel 1966	shcal13	Highlands	Tropic
1329	Ancon, Tank site PV45-2	-11.47	-77.11	2801	87	0	0	BM-1240	hide	Ziolkowski et al 1994	shcal13	Highlands	Tropic
1330	Miraflores	-17.512367	-71.362696	2295	50	0	0	CAMS-10318	hide	Gayo et al 2015	shcal13	Highlands	Tropic
1331	Paracas Village 154	-13.883	-76.267	5175	200	0	0	Gif-772	hide	Ziolkowski et al 1994	shcal13	Highlands	Tropic
1332	Paracas, Cabezas Largas	-13.52	-76.16	5020	120	0	0	NZ-369	hide	Ziolkowski et al 1994	shcal13	Highlands	Tropic
1333	Tres Ventanas	-12.206	-76.377	8140	130	0	0	I-3106	hide	Engel 1969	shcal13	Highlands	Tropic
1334	Ancon, Tank site PV45-2	-11.47	-77.11	2990	160	0	0	GX-2384	plant	Ziolkowski et al 1994	shcal13	Highlands	Tropic
1335	Ancon, Tank site PV45-2	-11.47	-77.11	3495	40	0	0	GrN-5544	plant	Ziolkowski et al 1994	shcal13	Highlands	Tropic
1336	Aspero	-10.58	-77.4	4360	175	0	0	GX-3860	plant	Ziolkowski et al 1994	shcal13	Highlands	Tropic
1337	Aspero	-10.58	-77.4	6085	180	0	0	GX-3863	plant	Ziolkowski et al 1994	shcal13	Highlands	Tropic
1338	Bandurria	-11.910279	-77.135499	3760	70	0	0	AA71433	plant	Jones 2009	shcal13	Highlands	Tropic
1339	Bandurria	-11.910279	-77.135499	3800	40	0	0	AA75915	plant	Jones 2009	shcal13	Highlands	Tropic
1340	Bandurria	-11.910279	-77.135499	3820	40	0	0	AA74855	plant	Jones 2009	shcal13	Highlands	Tropic
1341	Bandurria	-11.910279	-77.135499	3820	40	0	0	AA74861	plant	Jones 2009	shcal13	Highlands	Tropic
1342	Bandurria	-11.910279	-77.135499	3860	40	0	0	AA75913	plant	Jones 2009	shcal13	Highlands	Tropic
1343	Bandurria	-11.910279	-77.135499	3910	70	0	0	AA71434	plant	Jones 2009	shcal13	Highlands	Tropic
1344	Boca Rio Ica/La Yerba	-14.853483	-75.53487	5430	140	0	0	Birm-513	plant	Ziolkowski et al 1994	shcal13	Highlands	Tropic
1345	CA	-6.95	-79.24	7120	50	0	0	Beta-226458	plant	Dillehay et al 2007	shcal13	Highlands	Tropic
1346	CA	-6.95	-79.24	9240	50	0	0	Beta-79512	plant	Piperno & Dillehay 2008	shcal13	Highlands	Tropic
1347	Cahuachi CAH88	-14.49	-75.07	2010	60	0	0	Gd-5606	plant	Ziolkowski et al 1994	shcal13	Highlands	Tropic
1348	Cahuachi CAH88	-14.49	-75.07	2030	80	0	0	Gd-6488	plant	Ziolkowski et al 1994	shcal13	Highlands	Tropic
1349	Cahuachi CAH88	-14.49	-75.07	2070	80	0	0	Gd-6175	plant	Ziolkowski et al 1994	shcal13	Highlands	Tropic
1350	Cahuachi CAH88	-14.49	-75.07	2330	80	0	0	Gd-6617	plant	Ziolkowski et al 1994	shcal13	Highlands	Tropic
1351	Cahuachi CAH88	-14.49	-75.07	3780	80	0	0	Gd-8017	plant	Ziolkowski et al 1994	shcal13	Highlands	Tropic
1352	Caral	-10.811977	-77.703123	3640	50	0	0	Beta-132593	plant	Ziolkowski et al 1994	shcal13	Highlands	Tropic
1353	Caral	-10.811977	-77.703123	3730	70	0	0	ISGS-4724	plant	Solis et al 2001	shcal13	Highlands	Tropic
1354	Caral	-10.811977	-77.703123	3740	80	0	0	ISGS-4738	plant	Solis et al 2001	shcal13	Highlands	Tropic
1355	Caral	-10.811977	-77.703123	3740	90	0	0	Beta-134427	plant	Ziolkowski et al 1994	shcal13	Highlands	Tropic
1356	Caral	-10.811977	-77.703123	3810	70	0	0	ISGS-4740	plant	Solis et al 2001	shcal13	Highlands	Tropic
1357	Caral	-10.811977	-77.703123	3820	50	0	0	Beta-132589	plant	Ziolkowski et al 1994	shcal13	Highlands	Tropic
1358	Caral	-10.811977	-77.703123	3830	60	0	0	Beta-132590	plant	Solis et al 2001	shcal13	Highlands	Tropic
1359	Caral	-10.811977	-77.703123	3840	40	0	0	AA75268	plant	Jones 2009	shcal13	Highlands	Tropic
1360	Caral	-10.811977	-77.703123	3840	70	0	0	ISGS-4710	plant	Solis et al 2001	shcal13	Highlands	Tropic
1361	Caral	-10.811977	-77.703123	3900	70	0	0	ISGS-4726	plant	Solis et al 2001	shcal13	Highlands	Tropic
1362	Caral	-10.811977	-77.703123	3960	110	0	0	ISGS-4727	plant	Solis et al 2001	shcal13	Highlands	Tropic
1363	Caral	-10.811977	-77.703123	3960	80	0	0	ISGS-4733	plant	Solis et al 2001	shcal13	Highlands	Tropic
1364	Caral	-10.811977	-77.703123	3970	90	0	0	ISGS-4734	plant	Solis et al 2001	shcal13	Highlands	Tropic
1365	Caral	-10.811977	-77.703123	3970	40	0	0	Beta-134429	plant	Ziolkowski et al 1994	shcal13	Highlands	Tropic
1366	Caral	-10.811977	-77.703123	3990	70	0	0	ISGS-4729	plant	Solis et al 2001	shcal13	Highlands	Tropic
1367	Caral	-10.811977	-77.703123	3990	70	0	0	ISGS-4732	plant	Solis et al 2001	shcal13	Highlands	Tropic
1368	Caral	-10.811977	-77.703123	4000	40	0	0	AA75267	plant	Jones 2009	shcal13	Highlands	Tropic
1369	Caral	-10.811977	-77.703123	4020	40	0	0	Beta-134428	plant	Ziolkowski et al 1994	shcal13	Highlands	Tropic
1370	Caral	-10.811977	-77.703123	4060	70	0	0	ISGS-4736	plant	Solis et al 2001	shcal13	Highlands	Tropic
1371	Caral	-10.811977	-77.703123	4090	90	0	0	ISGS-4711	plant	Solis et al 2001	shcal13	Highlands	Tropic
1372	Carhuas	-14.12	-76.1	2500	110	0	0	Birm-512	plant	Ziolkowski et al 1994	shcal13	Highlands	Tropic
1373	Cerrillos	-13.55	-75.4	2195	64	0	0	P-518	plant	Ziolkowski et al 1994	shcal13	Highlands	Tropic
1374	Cerrillos	-13.55	-75.4	2302	125	0	0	P-517	plant	Ziolkowski et al 1994	shcal13	Highlands	Tropic
1375	Cerrillos	-13.55	-75.4	2685	140	0	0	GX-1345	plant	Ziolkowski et al 1994	shcal13	Highlands	Tropic
1376	Cerro Lampay	-10.642089	-77.807257	3734	38	0	0	AA 58791	plant	Ziolkowski et al 1994	shcal13	Highlands	Tropic
1377	Cerro Lampay	-10.642089	-77.807257	3740	39	0	0	AA 58782	plant	Ziolkowski et al 1994	shcal13	Highlands	Tropic
1378	Cerro Lampay	-10.642089	-77.807257	3746	49	0	0	AA 58786	plant	Ziolkowski et al 1994	shcal13	Highlands	Tropic
1379	Cerro Lampay	-10.642089	-77.807257	3766	39	0	0	AA 58795	plant	Ziolkowski et al 1994	shcal13	Highlands	Tropic
1380	Cerro Lampay	-10.642089	-77.807257	3877	48	0	0	AA 58798	plant	Ziolkowski et al 1994	shcal13	Highlands	Tropic
1381	Cerro Lampay	-10.642089	-77.807257	3897	77	0	0	AA 58784	plant	Ziolkowski et al 1994	shcal13	Highlands	Tropic
1382	Cerro Sechin	-9.28	-78.25	3610	170	0	0	PUCP-XX2	plant	Ziolkowski et al 1994	shcal13	Highlands	Tropic
1383	Chankillo	-8.290336	-78.952266	2180	40	0	0	AA80512	plant	Jones 2009	shcal13	Highlands	Tropic
1384	Chao	-8.35	-78.43	3200	90	0	0	VRI-813	plant	Ziolkowski et al 1994	shcal13	Highlands	Tropic
1385	Chavin de Huantar	-9.25	-77.3	2100	100	0	0	Gif-1079	plant	Ziolkowski et al 1994	shcal13	Highlands	Tropic
1386	Chavin de Huantar	-9.25	-77.3	2360	85	0	0	SI-1213	plant	Ziolkowski et al 1994	shcal13	Highlands	Tropic
1387	Chavin de Huantar	-9.25	-77.3	2370	100	0	0	Gif-1077	plant	Ziolkowski et al 1994	shcal13	Highlands	Tropic
1388	Chavin de Huantar	-9.25	-77.3	2520	100	0	0	ISGS-506	plant	Ziolkowski et al 1994	shcal13	Highlands	Tropic
1389	Chavin de Huantar	-9.25	-77.3	2580	100	0	0	UCR-705	plant	Ziolkowski et al 1994	shcal13	Highlands	Tropic
1390	Chavin de Huantar	-9.25	-77.3	2715	100	0	0	UCR-694	plant	Ziolkowski et al 1994	shcal13	Highlands	Tropic
1391	Chavin de Huantar	-9.25	-77.3	2730	110	0	0	Gif-1078	plant	Ziolkowski et al 1994	shcal13	Highlands	Tropic
1392	Chavin de Huantar	-9.25	-77.3	2770	75	0	0	ISGS-486	plant	Ziolkowski et al 1994	shcal13	Highlands	Tropic
1393	Chavin de Huantar	-9.25	-77.3	2900	150	0	0	ISGS-493	plant	Ziolkowski et al 1994	shcal13	Highlands	Tropic
1394	Chilca Canyon 2411	-12.533333	-76.683333	3210	110	0	0	Gif-1070	plant	Engel 1964	shcal13	Highlands	Tropic
1395	Chilca Canyon 2415	-12.466667	-76.766667	6080	150	0	0	Gif-1296	plant	Engel 1964	shcal13	Highlands	Tropic
1396	Chiripa	-16.24	-68.49	2160	160	0	0	CAMS-37355	plant	Gayo et al 2015	shcal13	Highlands	Tropic
1397	Chiripa	-16.24	-68.49	2177	112	0	0	P-143A	plant	Gayo et al 2015	shcal13	Highlands	Tropic
1398	Chiripa	-16.24	-68.49	2310	90	0	0	CAMS-37353	plant	Gayo et al 2015	shcal13	Highlands	Tropic
1399	Chiripa	-16.24	-68.49	2310	70	0	0	CAMS-37360	plant	Gayo et al 2015	shcal13	Highlands	Tropic
1400	Chiripa	-16.24	-68.49	2330	80	0	0	CAMS-37354	plant	Gayo et al 2015	shcal13	Highlands	Tropic
1401	Chiripa	-16.24	-68.49	2380	50	0	0	CAMS-26610	plant	Gayo et al 2015	shcal13	Highlands	Tropic
1402	Chiripa	-16.24	-68.49	2410	80	0	0	CAMS-38402	plant	Gayo et al 2015	shcal13	Highlands	Tropic
1403	Chiripa	-16.24	-68.49	2480	40	0	0	CAMS-37359	plant	Gayo et al 2015	shcal13	Highlands	Tropic
1404	Chiripa	-16.24	-68.49	2500	80	0	0	CAMS-37356	plant	Gayo et al 2015	shcal13	Highlands	Tropic
1405	Chiripa	-16.24	-68.49	2510	60	0	0	CAMS-38405	plant	Gayo et al 2015	shcal13	Highlands	Tropic
1406	Chiripa	-16.24	-68.49	2520	50	0	0	CAMS-38401	plant	Gayo et al 2015	shcal13	Highlands	Tropic
1407	Chiripa	-16.24	-68.49	2530	90	0	0	CAMS-26611	plant	Gayo et al 2015	shcal13	Highlands	Tropic
1408	Chiripa	-16.24	-68.49	2530	70	0	0	CAMS-37357	plant	Gayo et al 2015	shcal13	Highlands	Tropic
1409	Chiripa	-16.24	-68.49	2540	60	0	0	CAMS-25874	plant	Gayo et al 2015	shcal13	Highlands	Tropic
1410	Chiripa	-16.24	-68.49	2620	40	0	0	CAMS-25873	plant	Gayo et al 2015	shcal13	Highlands	Tropic
1411	Chiripa	-16.24	-68.49	2650	90	0	0	CAMS-26608	plant	Gayo et al 2015	shcal13	Highlands	Tropic
1412	Chiripa	-16.24	-68.49	2700	130	0	0	CAMS-37358	plant	Gayo et al 2015	shcal13	Highlands	Tropic
1413	Chiripa	-16.24	-68.49	2760	50	0	0	CAMS-38530	plant	Gayo et al 2015	shcal13	Highlands	Tropic
1414	Chiripa	-16.24	-68.49	2810	60	0	0	CAMS-25876	plant	Gayo et al 2015	shcal13	Highlands	Tropic
1415	Chiripa	-16.24	-68.49	2810	50	0	0	CAMS-26607	plant	Gayo et al 2015	shcal13	Highlands	Tropic
1416	Chiripa	-16.24	-68.49	2820	50	0	0	CAMS-38403	plant	Gayo et al 2015	shcal13	Highlands	Tropic
1417	Chiripa	-16.24	-68.49	2840	70	0	0	CAMS-38531	plant	Gayo et al 2015	shcal13	Highlands	Tropic
1418	Chiripa	-16.24	-68.49	2870	50	0	0	CAMS-26612	plant	Gayo et al 2015	shcal13	Highlands	Tropic
1419	Chiripa	-16.24	-68.49	2920	50	0	0	CAMS-39174	plant	Gayo et al 2015	shcal13	Highlands	Tropic
1420	Chiripa	-16.24	-68.49	2940	60	0	0	CAMS-25872	plant	Gayo et al 2015	shcal13	Highlands	Tropic
1421	Chiripa	-16.24	-68.49	3020	50	0	0	CAMS-39167	plant	Gayo et al 2015	shcal13	Highlands	Tropic
1422	Chiripa	-16.24	-68.49	3040	50	0	0	CAMS-39116	plant	Gayo et al 2015	shcal13	Highlands	Tropic
1423	Chiripa	-16.24	-68.49	3060	50	0	0	CAMS-39171	plant	Gayo et al 2015	shcal13	Highlands	Tropic
1424	Chiripa	-16.24	-68.49	3080	60	0	0	CAMS-25875	plant	Gayo et al 2015	shcal13	Highlands	Tropic
1425	Chiripa	-16.24	-68.49	3110	70	0	0	CAMS-26606	plant	Gayo et al 2015	shcal13	Highlands	Tropic
1426	Chiripa	-16.24	-68.49	3200	60	0	0	CAMS-25871	plant	Gayo et al 2015	shcal13	Highlands	Tropic
1427	Cochamba	-17.36023	-66.195331	2333	37	0	0	SUERC 21929	plant	Williams 2011	shcal13	Highlands	Tropic
1428	Cochamba	-17.36023	-66.195331	3611	36	0	0	SUERC 21930	plant	Williams 2011	shcal13	Highlands	Tropic
1429	El Paraiso	-11.57	-77.05	3065	61	0	0	P-1209	plant	Ziolkowski et al 1994	shcal13	Highlands	Tropic
1430	El Paraiso	-11.57	-77.05	3170	150	0	0	Beta-8703	plant	Ziolkowski et al 1994	shcal13	Highlands	Tropic
1431	El Paraiso	-11.57	-77.05	3366	59	0	0	P-1210	plant	Ziolkowski et al 1994	shcal13	Highlands	Tropic
1432	El Paraiso	-11.57	-77.05	3650	100	0	0	I-13278	plant	Ziolkowski et al 1994	shcal13	Highlands	Tropic
1433	Garagay	-12	-77.06	2730	70	0	0	PUCP-9	plant	Ziolkowski et al 1994	shcal13	Highlands	Tropic
1434	Garagay	-12	-77.06	3170	80	0	0	PUCP-49	plant	Ziolkowski et al 1994	shcal13	Highlands	Tropic
1435	Huaca de los Reyes	-8.05	-78.56	2800	60	0	0	Tx-2180	plant	Ziolkowski et al 1994	shcal13	Highlands	Tropic
1436	Huaca Prieta	-7.9234	-79.3069	3599	29	0	0	AA86941	plant	Grobman et al 2012	shcal13	Highlands	Tropic
1437	Huaca Prieta	-7.9234	-79.3069	3740	40	0	0	Beta278050	plant	Grobman et al 2012	shcal13	Highlands	Tropic
1438	Huaca Prieta	-7.9234	-79.3069	3783	41	0	0	AA86946	plant	Grobman et al 2012	shcal13	Highlands	Tropic
1439	Huambacho PV31 -103	-9.262746	-78.435109	2250	40	0	0	Beta197087	plant	Ziolkowski et al 1994	shcal13	Highlands	Tropic
1440	Huambacho PV31 -103	-9.262746	-78.435109	2350	70	0	0	Beta185372	plant	Ziolkowski et al 1994	shcal13	Highlands	Tropic
1441	Huambacho PV31 -103	-9.262746	-78.435109	2360	60	0	0	Beta197089	plant	Ziolkowski et al 1994	shcal13	Highlands	Tropic
1442	Huambacho PV31 -103	-9.262746	-78.435109	2370	70	0	0	Beta19790	plant	Ziolkowski et al 1994	shcal13	Highlands	Tropic
1443	Huambacho PV31 -103	-9.262746	-78.435109	2420	60	0	0	Beta185374	plant	Ziolkowski et al 1994	shcal13	Highlands	Tropic
1444	Huambacho PV31 -103	-9.262746	-78.435109	2480	60	0	0	Beta185373	plant	Ziolkowski et al 1994	shcal13	Highlands	Tropic
1445	Huambacho PV31 -103	-9.262746	-78.435109	2490	70	0	0	Beta197086	plant	Ziolkowski et al 1994	shcal13	Highlands	Tropic
1446	Huaynuna	-9.357916	-78.405206	3600	50	0	0	Uga-5617	plant	Pozorski & Pozorski 1990	shcal13	Highlands	Tropic
1447	Jankulloni 18F-II-1 #3	-16.29	-69.22	2890	110	0	0	Gif-1074	plant	Ziolkowski et al 1994	shcal13	Highlands	Tropic
1448	Kampa	-16.769167	-69.983333	2700	110	0	0	GIF-1076	plant	Gayo et al 2015	shcal13	Highlands	Tropic
1449	La Paloma (12b-VII-613)	-12.417	-76.75	6030	180	0	0	Ny-242	plant	Ziolkowski et al 1994	shcal13	Highlands	Tropic
1450	La Paloma (12b-VII-613)	-12.417	-76.75	6510	180	0	0	Ny-243	plant	Ziolkowski et al 1994	shcal13	Highlands	Tropic
1451	Las Haldas	-9.42	-78.18	2360	90	0	0	TK-121	plant	Ziolkowski et al 1994	shcal13	Highlands	Tropic
1452	Las Haldas	-9.42	-78.18	2730	70	0	0	Tx-1011	plant	Ziolkowski et al 1994	shcal13	Highlands	Tropic
1453	Las Haldas	-9.42	-78.18	2830	70	0	0	Tx-632	plant	Ziolkowski et al 1994	shcal13	Highlands	Tropic
1454	Las Haldas	-9.42	-78.18	3430	80	0	0	Tx-631	plant	Ziolkowski et al 1994	shcal13	Highlands	Tropic
1455	Las Haldas	-9.42	-78.18	3580	130	0	0	GaK-107	plant	Ziolkowski et al 1994	shcal13	Highlands	Tropic
1456	Las Haldas	-9.42	-78.18	3870	110	0	0	I-3468	plant	Ziolkowski et al 1994	shcal13	Highlands	Tropic
1457	Las Vegas	-2.276565	-80.818195	9080	60	0	0	unknown	plant	Stothert et al 2003	shcal13	Highlands	Tropic
1458	Las Vegas	-2.276565	-80.818195	9740	60	0	0	unknown	plant	Stothert et al 2003	shcal13	Highlands	Tropic
1459	Loreto Viejo	-17.172533	-70.950858	3439	43	0	0	AA-37165	plant	Gayo et al 2015	shcal13	Highlands	Tropic
1460	Miraflores	-17.512367	-71.362696	9420	70	0	0	Beta-120721	plant	Keefer et al 2003	shcal13	Highlands	Tropic
1461	Ostra Base Camp	-8.25823	-78.961193	5680	40	0	0	AA75282	plant	Jones 2009	shcal13	Highlands	Tropic
1462	Ostra Base Camp	-8.25823	-78.961193	5720	40	0	0	AA75281	plant	Jones 2009	shcal13	Highlands	Tropic
1463	Ostra Base Camp	-8.25823	-78.961193	5740	40	0	0	AA75283	plant	Jones 2009	shcal13	Highlands	Tropic
1464	Ostra Base Camp	-8.25823	-78.961193	5840	40	0	0	AA75284	plant	Jones 2009	shcal13	Highlands	Tropic
1465	Pachamachay	-11.1	-76.183	2980	70	0	0	LJ-3287	plant	Ziolkowski et al 1994	shcal13	Highlands	Tropic
1466	Padre Aban	-8.04	-79.06	3930	120	0	0	Tx-1934	plant	Ziolkowski et al 1994	shcal13	Highlands	Tropic
1467	Padre Aban	-8.04	-79.06	5420	140	0	0	Tx-1936	plant	Ziolkowski et al 1994	shcal13	Highlands	Tropic
1468	Paracas Village 154	-13.883	-76.267	5890	145	0	0	GX-218	plant	Ziolkowski et al 1994	shcal13	Highlands	Tropic
1469	Paracas Village 154	-13.883	-76.267	7740	185	0	0	GX-352	plant	Rademaker et al 2013	shcal13	Highlands	Tropic
1470	Paracas Village 154	-13.883	-76.267	8830	190	0	0	I-1311	plant	Ziolkowski et al 1994	shcal13	Highlands	Tropic
1471	Paredones	-7.921827	-79.305478	4181	34	0	0	AA86934	plant	Grobman et al 2012	shcal13	Highlands	Tropic
1472	Paredones	-7.921827	-79.305478	5900	40	0	0	OS86020	plant	Grobman et al 2012	shcal13	Highlands	Tropic
1473	Pernil Alto PAP-265	-14.506394	-75.158227	2495	45	0	0	ET128	plant	Unkel 2012	shcal13	Highlands	Tropic
1474	Pernil Alto PAP-266	-14.492267	-75.215905	2925	49	0	0	ET383	plant	Unkel 2012	shcal13	Highlands	Tropic
1475	Pernil Alto PAP-266	-14.492267	-75.215905	4614	57	0	0	LuS50102	plant	Unkel 2012	shcal13	Highlands	Tropic
1476	Pernil Alto PAP-266	-14.492267	-75.215905	4638	27	0	0	HD28636	plant	Unkel 2012	shcal13	Highlands	Tropic
1477	Pernil Alto PAP-266	-14.492267	-75.215905	4656	33	0	0	HD28468	plant	Unkel 2012	shcal13	Highlands	Tropic
1478	Pernil Alto PAP-266	-14.492267	-75.215905	4669	27	0	0	ETH38144	plant	Unkel 2012	shcal13	Highlands	Tropic
1479	Pernil Alto PAP-266	-14.492267	-75.215905	4677	31	0	0	HD26688	plant	Unkel 2012	shcal13	Highlands	Tropic
1480	Pernil Alto PAP-266	-14.492267	-75.215905	4776	42	0	0	LuS50067	plant	Unkel 2012	shcal13	Highlands	Tropic
1481	Pernil Alto PAP-266	-14.492267	-75.215905	4784	33	0	0	HD28477	plant	Unkel 2012	shcal13	Highlands	Tropic
1482	Pernil Alto PAP-266	-14.492267	-75.215905	4821	27	0	0	ETH38145	plant	Unkel 2012	shcal13	Highlands	Tropic
1483	Pernil Alto PAP-266	-14.492267	-75.215905	5008	43	0	0	LuS50103	plant	Unkel 2012	shcal13	Highlands	Tropic
1484	Quebrada Tacahuay	-17.8	-71.1	8430	60	0	0	Beta-110330A	plant	Ziolkowski et al 1994	shcal13	Highlands	Tropic
1485	Quipa/Chilca Village 304 (12b-VII-304)	-12.433	-76.767	3520	125	0	0	I-1435	plant	Ziolkowski et al 1994	shcal13	Highlands	Tropic
1486	Quipa/Chilca Village 304 (12b-VII-304)	-12.433	-76.767	4975	160	0	0	I-745	plant	Ziolkowski et al 1994	shcal13	Highlands	Tropic
1487	Rio Seco	-11.24	-77.23	3740	100	0	0	NZ-209	plant	Ziolkowski et al 1994	shcal13	Highlands	Tropic
1488	Santa Rosa I	0.14	-76.24	2160	90	0	0	Gif-4290	plant	Ziolkowski et al 1994	shcal13	Highlands	Tropic
1489	Sechin Alto	-9.466799	-78.242701	3000	60	0	0	Beta-172351	plant	Ziolkowski et al 1994	shcal13	Highlands	Tropic
1490	Sechin Alto	-9.466799	-78.242701	3320	60	0	0	Beta-172352	plant	Ziolkowski et al 1994	shcal13	Highlands	Tropic
1491	Tiwanaku (Tiahuanaco) Kalasasaya	-16.41	-68.38	2410	140	0	0	GaK-53	plant	Ziolkowski et al 1994	shcal13	Highlands	Tropic
1492	Tres Ventanas	-12.206	-76.377	6290	120	0	0	I-3092	plant	Ziolkowski et al 1994	shcal13	Highlands	Tropic
1493	Tres Ventanas	-12.206	-76.377	6750	90	0	0	OxA-1581	plant	Ziolkowski et al 1994	shcal13	Highlands	Tropic
1494	Tres Ventanas	-12.206	-76.377	6830	90	0	0	OxA-1582	plant	Ziolkowski et al 1994	shcal13	Highlands	Tropic
1495	Tres Ventanas	-12.206	-76.377	8030	130	0	0	I-3108	plant	Engel 1969	shcal13	Highlands	Tropic
1496	Cemetario de Nanchoc (CA-09-04B)	-6.95	-79.24	7520	40	0	0	Beta-182962	soil	Dillehay et al 2007	shcal13	Highlands	Tropic
1497	Conde High Terrace	-17.323528	-70.98975	2110	40	0	0	Beta-222173	soil	Gayo et al 2015	shcal13	Highlands	Tropic
1498	El Inga	-0.30243	-78.644785	3919	0	0	0	R-1070/1	soil	Ziolkowski et al 1994	shcal13	Highlands	Tropic
1499	El Inga	-0.30243	-78.644785	7928	0	0	0	R-1070/3	soil	Ziolkowski et al 1994	shcal13	Highlands	Tropic
1500	Huaca Prieta	-7.9234	-79.3069	4000	40	0	0	Beta247695	soil	Grobman et al 2012	shcal13	Highlands	Tropic
1501	La Emerenciana	-3.29652	-79.969466	3700	40	0	0	Beta-125106	soil	Ziolkowski et al 1994	shcal13	Highlands	Tropic
1502	La Emerenciana	-3.29652	-79.969466	3860	50	0	0	Beta-125107	soil	Ziolkowski et al 1994	shcal13	Highlands	Tropic
1503	Loma Alta	-1.907005	-80.620796	2540	80	0	0	SFU-109	soil	Ziolkowski et al 1994	shcal13	Highlands	Tropic
1504	Loma Alta	-1.907005	-80.620796	3985	140	0	0	GX-7702	soil	Ziolkowski et al 1994	shcal13	Highlands	Tropic
1505	Loma Alta	-1.907005	-80.620796	4245	145	0	0	GX-7700	soil	Ziolkowski et al 1994	shcal13	Highlands	Tropic
1506	Loma Alta	-1.907005	-80.620796	4260	145	0	0	GX-7701	soil	Ziolkowski et al 1994	shcal13	Highlands	Tropic
1507	Loma Alta	-1.907005	-80.620796	4360	160	0	0	SFU-120	soil	Ziolkowski et al 1994	shcal13	Highlands	Tropic
1508	Loma Alta	-1.907005	-80.620796	4375	135	0	0	GX-7703	soil	Ziolkowski et al 1994	shcal13	Highlands	Tropic
1509	Loma Alta	-1.907005	-80.620796	4450	120	0	0	SFU-105	soil	Ziolkowski et al 1994	shcal13	Highlands	Tropic
1510	Loma Alta	-1.907005	-80.620796	4460	130	0	0	SFU-122	soil	Ziolkowski et al 1994	shcal13	Highlands	Tropic
1511	Loma Alta	-1.907005	-80.620796	4630	160	0	0	GX-7699	soil	Ziolkowski et al 1994	shcal13	Highlands	Tropic
1512	Loma Alta	-1.907005	-80.620796	4750	120	0	0	ISGS-146	soil	Ziolkowski et al 1994	shcal13	Highlands	Tropic
1513	Loma Alta	-1.907005	-80.620796	4790	160	0	0	SFU-110	soil	Ziolkowski et al 1994	shcal13	Highlands	Tropic
1514	Loma Alta	-1.907005	-80.620796	4920	120	0	0	I-7075	soil	Ziolkowski et al 1994	shcal13	Highlands	Tropic
1515	Loma Alta	-1.907005	-80.620796	4920	200	0	0	SFU-123	soil	Ziolkowski et al 1994	shcal13	Highlands	Tropic
1516	Loma Alta	-1.907005	-80.620796	5000	190	0	0	ISGS-142	soil	Ziolkowski et al 1994	shcal13	Highlands	Tropic
1517	Loma Alta	-1.907005	-80.620796	5010	120	0	0	I-7076	soil	Ziolkowski et al 1994	shcal13	Highlands	Tropic
1518	Mina Perdida	-12.12	-76.52	2870	90	0	0	I-14252	soil	Ziolkowski et al 1994	shcal13	Highlands	Tropic
1519	Mina Perdida	-12.12	-76.52	2900	90	0	0	I-14253	soil	Ziolkowski et al 1994	shcal13	Highlands	Tropic
1520	Mina Perdida	-12.12	-76.52	2960	80	0	0	I-15577	soil	Ziolkowski et al 1994	shcal13	Highlands	Tropic
1521	Pirincay	-2.52	-78.46	2030	45	0	0	Q-3213	soil	Ziolkowski et al 1994	shcal13	Highlands	Tropic
1522	Pirincay	-2.52	-78.46	2250	70	0	0	Q-3190	soil	Ziolkowski et al 1994	shcal13	Highlands	Tropic
1523	Pirincay	-2.52	-78.46	2260	75	0	0	Q-3196	soil	Ziolkowski et al 1994	shcal13	Highlands	Tropic
1524	Pirincay	-2.52	-78.46	2525	40	0	0	Q-3195	soil	Ziolkowski et al 1994	shcal13	Highlands	Tropic
1525	Pirincay	-2.52	-78.46	2654	60	0	0	Q-3194	soil	Ziolkowski et al 1994	shcal13	Highlands	Tropic
1526	Pirincay	-2.52	-78.46	2720	90	0	0	Q-3193	soil	Ziolkowski et al 1994	shcal13	Highlands	Tropic
1527	Pirincay	-2.52	-78.46	3170	120	0	0	Q-3191	soil	Ziolkowski et al 1994	shcal13	Highlands	Tropic
1528	Pirincay	-2.52	-78.46	3300	110	0	0	Q-3165	soil	Ziolkowski et al 1994	shcal13	Highlands	Tropic
1529	Playa Chira (PV-85-1)	-16.519444	-72.906944	8765	160	0	0	Hv-1090	soil	Engel 1970	shcal13	Highlands	Tropic
1530	Quebrada de los Burros	-18.016667	-70.833333	3220	50	0	0	GiF-10641	soil	Gayo et al 2015	shcal13	Highlands	Tropic
1531	Quebrada de los Burros	-18.016667	-70.833333	3700	40	0	0	Gif-10648	soil	Ziolkowski et al 1994	shcal13	Highlands	Tropic
1532	Quebrada de los Burros	-18.016667	-70.833333	4010	55	0	0	GIF-10640	soil	Gayo et al 2015	shcal13	Highlands	Tropic
1533	Quebrada de los Burros	-18.016667	-70.833333	4555	50	0	0	GIF-10639	soil	Gayo et al 2015	shcal13	Highlands	Tropic
1534	Quebrada de los Burros	-18.016667	-70.833333	5390	100	0	0	GIF-10638	soil	Gayo et al 2015	shcal13	Highlands	Tropic
1535	Quebrada de los Burros	-18.016667	-70.833333	6180	60	0	0	GIF-10637	soil	Gayo et al 2015	shcal13	Highlands	Tropic
1536	Quebrada de los Burros	-18.016667	-70.833333	6595	75	0	0	Gif-10645	soil	Ziolkowski et al 1994	shcal13	Highlands	Tropic
1537	Quebrada de los Burros	-18.016667	-70.833333	7105	55	0	0	Gif-10644	soil	Ziolkowski et al 1994	shcal13	Highlands	Tropic
1538	Quebrada de los Burros	-18.016667	-70.833333	7320	80	0	0	Gif-10635	soil	Gayo et al 2015	shcal13	Highlands	Tropic
1539	Quebrada de los Burros	-18.016667	-70.833333	7390	50	0	0	Gif-10643	soil	Ziolkowski et al 1994	shcal13	Highlands	Tropic
1540	Quebrada de los Burros	-18.016667	-70.833333	8040	105	0	0	Gif-10634	soil	Carre 2009	shcal13	Highlands	Tropic
1541	Quebrada de los Burros	-18.016667	-70.833333	8160	70	0	0	Gif-10633	soil	Carre 2009	shcal13	Highlands	Tropic
1542	Quebrada de los Burros	-18.016667	-70.833333	8650	70	0	0	Gif-10642	soil	Ziolkowski et al 1994	shcal13	Highlands	Tropic
1543	Quebrada de los Burros	-18.016667	-70.833333	8730	70	0	0	Gif-10632	soil	Carre 2009	shcal13	Highlands	Tropic
1544	Quebrada Tacahuay	-17.8	-71.1	4550	60	0	0	Beta-108536-A	soil	Gayo et al 2015	shcal13	Highlands	Tropic
1545	Quito	-0.132006	-78.435001	2945	95	0	0	UW-368	soil	Ziolkowski et al 1994	shcal13	Highlands	Tropic
1546	Real Alto	-2.366667	-80.716667	4050	185	0	0	GX-7429	soil	Ziolkowski et al 1994	shcal13	Highlands	Tropic
1547	Tiwanaku (Tiahuanaco) Kalasasaya	-16.41	-68.38	2190	130	0	0	GaK-52	soil	Ziolkowski et al 1994	shcal13	Highlands	Tropic
1548	Yara	-17.519984	-71.367159	4920	80	0	0	Beta-80972	soil	Gayo et al 2015	shcal13	Highlands	Tropic
1549	Aeropuerto de Tena	-1.055643	-77.583929	2580	40	0	0	Beta-271183	soil organic matter	Sanchez Mosquera, A.M. & Merino Ramirez, Y. 2013	shcal13	Highlands	Tropic
1550	Huayurco G	-5.374191	-78.754257	2470	30	0	0	Beta-320436	soil organic matter	Clasby & Meneses 2013	shcal13	Highlands	Tropic
1551	Huayurco G	-5.374191	-78.754257	2422	31	0	0	D-AMS-1180	soil organic matter	Clasby & Meneses 2013 cited in Clasby, R. 2014, pp. 239 (table)	shcal13	Highlands	Tropic
1552	Huayurco G	-5.374191	-78.754257	2413	28	0	0	D-AMS-1184	soil organic matter	Clasby & Meneses 2013 cited in Clasby, R. 2014, pp. 239 (table)	shcal13	Highlands	Tropic
1553	Ancon, Tank site PV45-2	-11.47	-77.11	3910	150	0	0	I-2363	textile	Ziolkowski et al 1994	shcal13	Highlands	Tropic
1554	Bermejo	-10.34	-77.55	2370	110	0	0	Gif-771	textile	Ziolkowski et al 1994	shcal13	Highlands	Tropic
1555	Cahuachi CAH88	-14.49	-75.07	2160	110	0	0	Gd-4500	textile	Ziolkowski et al 1994	shcal13	Highlands	Tropic
1556	Cerro Lampay	-10.642089	-77.807257	3885	39	0	0	AA 58785	textile	Ziolkowski et al 1994	shcal13	Highlands	Tropic
1557	Cerro Lampay	-10.642089	-77.807257	3939	42	0	0	AA 58789	textile	Ziolkowski et al 1994	shcal13	Highlands	Tropic
1558	Cerro Lampay	-10.642089	-77.807257	3949	90	0	0	AA 58787	textile	Ziolkowski et al 1994	shcal13	Highlands	Tropic
1559	Cerro Lampay	-10.642089	-77.807257	4540	41	0	0	AA 58788	textile	Ziolkowski et al 1994	shcal13	Highlands	Tropic
1560	Cerro Max Uhle	-14.22	-75.41	2125	100	0	0	O-1689	textile	Ziolkowski et al 1994	shcal13	Highlands	Tropic
1561	Cerro Max Uhle	-14.22	-75.41	2400	110	0	0	O-1692	textile	Ziolkowski et al 1994	shcal13	Highlands	Tropic
1562	El Tanque	-11.916667	-77.166667	2600	110	0	0	SI-485	textile	Valastro et al 1972	shcal13	Highlands	Tropic
1563	Guitarrero Cave	-9.192	-77.706	9767	58	0	0	AA81782	textile	Jolie et al 2011	shcal13	Highlands	Tropic
1564	Guitarrero Cave	-9.192	-77.706	9797	59	0	0	AA81781	textile	Jolie et al 2011	shcal13	Highlands	Tropic
1565	Guitarrero Cave	-9.192	-77.706	9813	70	0	0	AA81783	textile	Jolie et al 2011	shcal13	Highlands	Tropic
1566	Guitarrero Cave	-9.192	-77.706	9980	120	0	0	OxA-196	textile	Lima-Ribeiro & Diniz-Filho 2013	shcal13	Highlands	Tropic
1567	Guitarrero Cave	-9.192	-77.706	10230	45	0	0	OxA-21268	textile	Jolie et al 2011	shcal13	Highlands	Tropic
1568	Guitarrero Cave	-9.192	-77.706	10240	45	0	0	OxA-21269	textile	Jolie et al 2011	shcal13	Highlands	Tropic
1569	Guitarrero Cave	-9.192	-77.706	10340	130	0	0	OxA-197	textile	Lima-Ribeiro & Diniz-Filho 2013	shcal13	Highlands	Tropic
1570	Huaca Prieta	-7.9234	-79.3069	5980	40	0	0	AA82121	textile	Grobman et al 2012	shcal13	Highlands	Tropic
1571	Las Haldas	-9.42	-78.18	2680	150	0	0	GaK-106	textile	Ziolkowski et al 1994	shcal13	Highlands	Tropic
1572	Mollake Chico PAP-435	-14.506394	-75.158227	2600	54	0	0	ET176	textile	Unkel 2012	shcal13	Highlands	Tropic
1573	Omas (La Capilla V)	-12.45	-76.34	2925	140	0	0	I-1381	textile	Ziolkowski et al 1994	shcal13	Highlands	Tropic
1574	Omas (La Capilla V)	-12.45	-76.34	3050	140	0	0	I-1380	textile	Ziolkowski et al 1994	shcal13	Highlands	Tropic
1575	Omas (La Capilla V)	-12.45	-76.34	4320	120	0	0	I-1382	textile	Ziolkowski et al 1994	shcal13	Highlands	Tropic
1576	Paracas Necropolis	-13.883	-76.267	2050	100	0	0	L-311	textile	Ziolkowski et al 1994	shcal13	Highlands	Tropic
1577	Paracas Necropolis	-13.883	-76.267	2257	200	0	0	C-271	textile	Ziolkowski et al 1994	shcal13	Highlands	Tropic
1578	Quipa/Chilca Village 304 (12b-VII-304)	-12.433	-76.767	2495	95	0	0	GX-228	textile	Ziolkowski et al 1994	shcal13	Highlands	Tropic
1579	Quipa/Chilca Village 304 (12b-VII-304)	-12.433	-76.767	3510	70	0	0	GX-275	textile	Ziolkowski et al 1994	shcal13	Highlands	Tropic
1580	Rio Seco	-11.24	-77.23	3794	100	0	0	V-898	textile	Ziolkowski et al 1994	shcal13	Highlands	Tropic
1581	Aguazuque	4.677759	-74.254218	5025	40	0	0	unknown	unknown	Correal 1990	shcal13	Highlands	Tropic
1582	Ancon, Tank site PV45-2	-11.47	-77.11	3150	110	0	0	GX-1135a	unknown	Ziolkowski et al 1994	shcal13	Highlands	Tropic
1583	Ancon, Tank site PV45-2	-11.47	-77.11	3170	95	0	0	GX-1135b	unknown	Ziolkowski et al 1994	shcal13	Highlands	Tropic
1584	Ancon, Tank site PV45-2	-11.47	-77.11	3235	120	0	0	GX-1129	unknown	Ziolkowski et al 1994	shcal13	Highlands	Tropic
1585	Ancon, Tank site PV45-2	-11.47	-77.11	3240	140	0	0	GX-1238	unknown	Ziolkowski et al 1994	shcal13	Highlands	Tropic
1586	Ancon, Tank site PV45-2	-11.47	-77.11	3680	130	0	0	GX-1241	unknown	Ziolkowski et al 1994	shcal13	Highlands	Tropic
1587	Ancon, Tank site PV45-2	-11.47	-77.11	3715	110	0	0	GX-1240	unknown	Ziolkowski et al 1994	shcal13	Highlands	Tropic
1588	Ancon, Tank site PV45-2	-11.47	-77.11	3762	0	0	0	V-785	unknown	Ziolkowski et al 1994	shcal13	Highlands	Tropic
1589	Ancon, Tank site PV45-2	-11.47	-77.11	3780	100	0	0	GX-1230	unknown	Ziolkowski et al 1994	shcal13	Highlands	Tropic
1590	Ancon, Tank site PV45-2	-11.47	-77.11	4720	80	0	0	UCLA-97	unknown	Ziolkowski et al 1994	shcal13	Highlands	Tropic
1591	Asia 1 (PV52-1)	-12.47	-76.33	3270	100	0	0	NZ-319	unknown	Ziolkowski et al 1994	shcal13	Highlands	Tropic
1592	Aspero	-10.58	-77.4	4060	150	0	0	UCR-243	unknown	Ziolkowski et al 1994	shcal13	Highlands	Tropic
1593	Aspero	-10.58	-77.4	4150	150	0	0	UCR-244	unknown	Ziolkowski et al 1994	shcal13	Highlands	Tropic
1594	Bandurria	-11.910279	-77.135499	3700	70	0	0	PUCP-73	unknown	Ziolkowski et al 1994	shcal13	Highlands	Tropic
1595	Bella Vista (Puna Island)	-2.774318	-80.203972	2460	110	0	0	ISGS-1347	unknown	Ziolkowski et al 1994	shcal13	Highlands	Tropic
1596	Buena Vista	-1.59	-80.43	2945	115	0	0	SI-1051	unknown	Ziolkowski et al 1994	shcal13	Highlands	Tropic
1597	Buena Vista	-1.59	-80.43	3250	90	0	0	SI-1050	unknown	Ziolkowski et al 1994	shcal13	Highlands	Tropic
1598	Cahuachi CAH88	-14.49	-75.07	2120	60	0	0	Gd-8010	unknown	Ziolkowski et al 1994	shcal13	Highlands	Tropic
1599	Casma Valley	-9.3	-77.5	6990	70	0	0	Gif-6774	unknown	Ziolkowski et al 1994	shcal13	Highlands	Tropic
1600	Cerro Blanco	-7.07	-78.5	2750	60	0	0	TK-712	unknown	Ziolkowski et al 1994	shcal13	Highlands	Tropic
1601	Cerro Blanco	-7.07	-78.5	2910	170	0	0	TK-751	unknown	Ziolkowski et al 1994	shcal13	Highlands	Tropic
1602	Cerro Blanco	-7.07	-78.5	2990	80	0	0	TK-713	unknown	Ziolkowski et al 1994	shcal13	Highlands	Tropic
1603	Cerro Blanco	-7.07	-78.5	3270	70	0	0	TK-714	unknown	Ziolkowski et al 1994	shcal13	Highlands	Tropic
1604	Cerro Blanco	-7.07	-78.5	3390	70	0	0	TK-710	unknown	Ziolkowski et al 1994	shcal13	Highlands	Tropic
1605	Cerro Blanco	-7.07	-78.5	5010	180	0	0	TK-707	unknown	Ziolkowski et al 1994	shcal13	Highlands	Tropic
1606	Cerro Lampay	-10.642089	-77.807257	3879	41	0	0	AA 58792	unknown	Ziolkowski et al 1994	shcal13	Highlands	Tropic
1607	Cerro Pachecho	-16.507	-72.934	8490	150	0	0	unknown	unknown	Rademaker et al 2013	shcal13	Highlands	Tropic
1608	Cerro Sechin	-9.28	-78.25	3005	90	0	0	I-10384	unknown	Ziolkowski et al 1994	shcal13	Highlands	Tropic
1609	Chanapata	-13.28	-72.01	2600	150	0	0	GaK-XX2	unknown	Ziolkowski et al 1994	shcal13	Highlands	Tropic
1610	Chia III	4.828328	-73.874625	5040	100	0	0	unknown	unknown	Ardila 1984.	shcal13	Highlands	Tropic
1611	Chiripa	-16.24	-68.49	2193	111	0	0	P-144	unknown	Gayo et al 2015	shcal13	Highlands	Tropic
1612	Chiripa	-16.24	-68.49	2250	70	0	0	CAMS-37352	unknown	Gayo et al 2015	shcal13	Highlands	Tropic
1613	Chiripa	-16.24	-68.49	2850	110	0	0	RL-494	unknown	Gayo et al 2015	shcal13	Highlands	Tropic
1614	Chiripa	-16.24	-68.49	2900	140	0	0	RL-491	unknown	Gayo et al 2015	shcal13	Highlands	Tropic
1615	Chiripa	-16.24	-68.49	3170	120	0	0	RL-495	unknown	Gayo et al 2015	shcal13	Highlands	Tropic
1616	Chiripa	-16.24	-68.49	3190	120	0	0	RL-496	unknown	Gayo et al 2015	shcal13	Highlands	Tropic
1617	Colimes	-1.591782	-80.282461	4460	100	0	0	ISGS-478	unknown	Ziolkowski et al 1994	shcal13	Highlands	Tropic
1618	Colimes	-1.591782	-80.282461	4525	75	0	0	ISGS-477	unknown	Ziolkowski et al 1994	shcal13	Highlands	Tropic
1619	Cotocollao	-0.130262	-78.520143	3320	115	0	0	N-2784	unknown	Ziolkowski et al 1994	shcal13	Highlands	Tropic
1620	Cotocollao	-0.130262	-78.520143	3960	115	0	0	N-2783	unknown	Ziolkowski et al 1994	shcal13	Highlands	Tropic
1621	Cuba	5.197776	-75.676397	2470	180	0	0	unknown	unknown	Restrepo 2006	shcal13	Highlands	Tropic
1622	Cuba	5.197776	-75.676397	7780	100	0	0	unknown	unknown	Restrepo 2006	shcal13	Highlands	Tropic
1623	Cumbe 1	-7.11	-78.33	3325	55	0	0	PITT-3335	unknown	Ziolkowski et al 1994	shcal13	Highlands	Tropic
1624	Curayacu	-12.25	-76.43	2370	80	0	0	TK-114	unknown	Ziolkowski et al 1994	shcal13	Highlands	Tropic
1625	Curayacu	-12.25	-76.43	2600	100	0	0	TK-115	unknown	Ziolkowski et al 1994	shcal13	Highlands	Tropic
1626	El Paraiso	-11.57	-77.05	2230	50	0	0	PUCP-99	unknown	Ziolkowski et al 1994	shcal13	Highlands	Tropic
1627	El Paraiso	-11.57	-77.05	3230	80	0	0	PUCP-72	unknown	Ziolkowski et al 1994	shcal13	Highlands	Tropic
1628	El Paraiso	-11.57	-77.05	3890	130	0	0	PUCP-71	unknown	Ziolkowski et al 1994	shcal13	Highlands	Tropic
1629	El Paraiso	-11.57	-77.05	4880	60	0	0	PUCP-50	unknown	Ziolkowski et al 1994	shcal13	Highlands	Tropic
1630	El Paraiso	-11.57	-77.05	5690	70	0	0	PUCP-51	unknown	Ziolkowski et al 1994	shcal13	Highlands	Tropic
1631	Guitarrero Cave	-9.192	-77.706	8175	95	0	0	SI-1501	unknown	Borrero 1996	shcal13	Highlands	Tropic
1632	Guitarrero Cave	-9.192	-77.706	8225	90	0	0	SI-1503	unknown	Borrero 1996	shcal13	Highlands	Tropic
1633	Guitarrero Cave	-9.192	-77.706	8910	90	0	0	SI-1500	unknown	Borrero 1996	shcal13	Highlands	Tropic
1634	Guitarrero Cave	-9.192	-77.706	9140	90	0	0	SI-1497	unknown	Borrero 1996	shcal13	Highlands	Tropic
1635	Hacha	-15.29	-74.38	2730	70	0	0	UCR-2089	unknown	Ziolkowski et al 1994	shcal13	Highlands	Tropic
1636	Hacha	-15.29	-74.38	2810	60	0	0	UCR-2087	unknown	Ziolkowski et al 1994	shcal13	Highlands	Tropic
1637	Hacha	-15.29	-74.38	2970	70	0	0	UCR-2086	unknown	Ziolkowski et al 1994	shcal13	Highlands	Tropic
1638	Hacha	-15.29	-74.38	2990	70	0	0	UCR-2088	unknown	Ziolkowski et al 1994	shcal13	Highlands	Tropic
1639	Hacha	-15.29	-74.38	3260	80	0	0	UCLA-154	unknown	Gayo et al 2015	shcal13	Highlands	Tropic
1640	Huacaloma	-7.1	-78.3	2160	120	0	0	TK-703	unknown	Ziolkowski et al 1994	shcal13	Highlands	Tropic
1641	Huacaloma	-7.1	-78.3	2200	120	0	0	TK-346	unknown	Ziolkowski et al 1994	shcal13	Highlands	Tropic
1642	Huacaloma	-7.1	-78.3	2210	40	0	0	TK-705	unknown	Ziolkowski et al 1994	shcal13	Highlands	Tropic
1643	Huacaloma	-7.1	-78.3	2280	80	0	0	TK-529	unknown	Ziolkowski et al 1994	shcal13	Highlands	Tropic
1644	Huacaloma	-7.1	-78.3	2330	80	0	0	TK-527	unknown	Ziolkowski et al 1994	shcal13	Highlands	Tropic
1645	Huacaloma	-7.1	-78.3	2350	70	0	0	TK-717	unknown	Ziolkowski et al 1994	shcal13	Highlands	Tropic
1646	Huacaloma	-7.1	-78.3	2370	30	0	0	SMU-1788	unknown	Ziolkowski et al 1994	shcal13	Highlands	Tropic
1647	Huacaloma	-7.1	-78.3	2380	90	0	0	TK-348a	unknown	Ziolkowski et al 1994	shcal13	Highlands	Tropic
1648	Huacaloma	-7.1	-78.3	2380	90	0	0	TK-704	unknown	Ziolkowski et al 1994	shcal13	Highlands	Tropic
1649	Huacaloma	-7.1	-78.3	2440	100	0	0	TK-706	unknown	Ziolkowski et al 1994	shcal13	Highlands	Tropic
1650	Huacaloma	-7.1	-78.3	2480	70	0	0	TK-528	unknown	Ziolkowski et al 1994	shcal13	Highlands	Tropic
1651	Huacaloma	-7.1	-78.3	2560	100	0	0	TK-525	unknown	Ziolkowski et al 1994	shcal13	Highlands	Tropic
1652	Huacaloma	-7.1	-78.3	2610	90	0	0	TK-526	unknown	Ziolkowski et al 1994	shcal13	Highlands	Tropic
1653	Huacaloma	-7.1	-78.3	2620	70	0	0	TK-701	unknown	Ziolkowski et al 1994	shcal13	Highlands	Tropic
1654	Huacaloma	-7.1	-78.3	2630	60	0	0	TK-702	unknown	Ziolkowski et al 1994	shcal13	Highlands	Tropic
1655	Huacaloma	-7.1	-78.3	2630	90	0	0	TK-748	unknown	Ziolkowski et al 1994	shcal13	Highlands	Tropic
1656	Huacaloma	-7.1	-78.3	2680	160	0	0	TK-344	unknown	Ziolkowski et al 1994	shcal13	Highlands	Tropic
1657	Huacaloma	-7.1	-78.3	2700	90	0	0	TK-715	unknown	Ziolkowski et al 1994	shcal13	Highlands	Tropic
1658	Huacaloma	-7.1	-78.3	2770	80	0	0	TK-410	unknown	Ziolkowski et al 1994	shcal13	Highlands	Tropic
1659	Huacaloma	-7.1	-78.3	2780	120	0	0	TK-716	unknown	Ziolkowski et al 1994	shcal13	Highlands	Tropic
1660	Huacaloma	-7.1	-78.3	2820	90	0	0	TK-749	unknown	Ziolkowski et al 1994	shcal13	Highlands	Tropic
1661	Huacaloma	-7.1	-78.3	2840	90	0	0	TK-409	unknown	Ziolkowski et al 1994	shcal13	Highlands	Tropic
1662	Huacaloma	-7.1	-78.3	2990	170	0	0	TK-411	unknown	Ziolkowski et al 1994	shcal13	Highlands	Tropic
1663	Huaricoto	-9.19	-77.37	2310	110	0	0	I-11151	unknown	Ziolkowski et al 1994	shcal13	Highlands	Tropic
1664	Huaricoto	-9.19	-77.37	2330	80	0	0	Tx-3583	unknown	Ziolkowski et al 1994	shcal13	Highlands	Tropic
1665	Huaricoto	-9.19	-77.37	2540	130	0	0	Tx-3582	unknown	Ziolkowski et al 1994	shcal13	Highlands	Tropic
1666	Huaricoto	-9.19	-77.37	3970	110	0	0	I-11142	unknown	Ziolkowski et al 1994	shcal13	Highlands	Tropic
1667	Huaricoto	-9.19	-77.37	4210	120	0	0	PUCP-XX1	unknown	Ziolkowski et al 1994	shcal13	Highlands	Tropic
1668	Huaricoto	-9.19	-77.37	4770	200	0	0	Tx-3581	unknown	Ziolkowski et al 1994	shcal13	Highlands	Tropic
1669	Huasaga	-2.3	-77.15	4000	100	0	0	I-9158	unknown	Ziolkowski et al 1994	shcal13	Highlands	Tropic
1670	Kotosh	-9.56	-76.16	2040	100	0	0	GaK-764	unknown	Ziolkowski et al 1994	shcal13	Highlands	Tropic
1671	Kotosh	-9.56	-76.16	3070	110	0	0	GaK-261	unknown	Ziolkowski et al 1994	shcal13	Highlands	Tropic
1672	Kotosh	-9.56	-76.16	3100	130	0	0	N-69-2	unknown	Ziolkowski et al 1994	shcal13	Highlands	Tropic
1673	Kotosh	-9.56	-76.16	3150	150	0	0	GaK-263	unknown	Ziolkowski et al 1994	shcal13	Highlands	Tropic
1674	Kotosh	-9.56	-76.16	3620	100	0	0	GaK-766a	unknown	Ziolkowski et al 1994	shcal13	Highlands	Tropic
1675	Kotosh	-9.56	-76.16	3780	90	0	0	GaK-765	unknown	Ziolkowski et al 1994	shcal13	Highlands	Tropic
1676	Kotosh	-9.56	-76.16	3900	100	0	0	GaK-766b	unknown	Ziolkowski et al 1994	shcal13	Highlands	Tropic
1677	La Emerenciana	-3.29652	-79.969466	3707	148	0	0	SMU-2225	unknown	Ziolkowski et al 1994	shcal13	Highlands	Tropic
1678	La Libertad	-2.22517	-80.889416	2990	90	0	0	I-7006	unknown	Ziolkowski et al 1994	shcal13	Highlands	Tropic
1679	La Libertad	-2.22517	-80.889416	3015	90	0	0	I-7008	unknown	Ziolkowski et al 1994	shcal13	Highlands	Tropic
1680	La Libertad	-2.22517	-80.889416	3060	90	0	0	I-7013	unknown	Ziolkowski et al 1994	shcal13	Highlands	Tropic
1681	La Paloma (12b-VII-613)	-12.417	-76.75	4900	130	0	0	Birm-515	unknown	Ziolkowski et al 1994	shcal13	Highlands	Tropic
1682	La Plata Island	-1.274137	-81.069467	2595	130	0	0	GX-7824	unknown	Ziolkowski et al 1994	shcal13	Highlands	Tropic
1683	La Plata Island	-1.274137	-81.069467	2600	130	0	0	GX-7822	unknown	Ziolkowski et al 1994	shcal13	Highlands	Tropic
1684	La Plata Island	-1.274137	-81.069467	2745	150	0	0	GX-7818	unknown	Ziolkowski et al 1994	shcal13	Highlands	Tropic
1685	La Plata Island	-1.274137	-81.069467	2745	140	0	0	GX-7820	unknown	Ziolkowski et al 1994	shcal13	Highlands	Tropic
1686	La Plata Island	-1.274137	-81.069467	2915	140	0	0	GX-7823	unknown	Ziolkowski et al 1994	shcal13	Highlands	Tropic
1687	La Plata Island	-1.274137	-81.069467	3065	135	0	0	GX-7821	unknown	Ziolkowski et al 1994	shcal13	Highlands	Tropic
1688	Las Haldas	-9.42	-78.18	2195	60	0	0	Uga-4527	unknown	Ziolkowski et al 1994	shcal13	Highlands	Tropic
1689	Las Haldas	-9.42	-78.18	2520	60	0	0	TK-122	unknown	Ziolkowski et al 1994	shcal13	Highlands	Tropic
1690	Las Haldas	-9.42	-78.18	2590	80	0	0	TK-123	unknown	Ziolkowski et al 1994	shcal13	Highlands	Tropic
1691	Las Haldas	-9.42	-78.18	2845	80	0	0	Uga-4528	unknown	Ziolkowski et al 1994	shcal13	Highlands	Tropic
1692	Las Haldas	-9.42	-78.18	2990	75	0	0	Uga-4526	unknown	Ziolkowski et al 1994	shcal13	Highlands	Tropic
1693	Las Haldas	-9.42	-78.18	3140	75	0	0	Uga-4533	unknown	Ziolkowski et al 1994	shcal13	Highlands	Tropic
1694	Las Haldas	-9.42	-78.18	3150	90	0	0	GaK-4455	unknown	Ziolkowski et al 1994	shcal13	Highlands	Tropic
1695	Las Haldas	-9.42	-78.18	3460	75	0	0	Uga-4532	unknown	Ziolkowski et al 1994	shcal13	Highlands	Tropic
1696	Las Haldas	-9.42	-78.18	3595	75	0	0	Uga-4534	unknown	Ziolkowski et al 1994	shcal13	Highlands	Tropic
1697	Las Haldas	-9.42	-78.18	3600	95	0	0	GaK-4456	unknown	Ziolkowski et al 1994	shcal13	Highlands	Tropic
1698	Las Haldas	-9.42	-78.18	3745	60	0	0	Uga-4530	unknown	Ziolkowski et al 1994	shcal13	Highlands	Tropic
1699	Las Haldas	-9.42	-78.18	3785	60	0	0	Uga-4529	unknown	Ziolkowski et al 1994	shcal13	Highlands	Tropic
1700	Las Haldas	-9.42	-78.18	3800	80	0	0	NZ-370-2	unknown	Ziolkowski et al 1994	shcal13	Highlands	Tropic
1701	Las Haldas	-9.42	-78.18	3960	80	0	0	Uga-4531	unknown	Ziolkowski et al 1994	shcal13	Highlands	Tropic
1702	Las Haldas	-9.42	-78.18	6650	120	0	0	I-3467	unknown	Ziolkowski et al 1994	shcal13	Highlands	Tropic
1703	Las Mercedes	-0.134067	-79.203701	5800	40	0	0	B-298334	unknown	Stothert & Mosquera 2011	shcal13	Highlands	Tropic
1704	Las Mercedes	-0.134067	-79.203701	5830	40	0	0	B-298336	unknown	Stothert & Mosquera 2011	shcal13	Highlands	Tropic
1705	Las Mercedes	-0.134067	-79.203701	6050	40	0	0	B-298335	unknown	Stothert & Mosquera 2011	shcal13	Highlands	Tropic
1706	Las Salinas	-8.35	-78.43	3300	150	0	0	PUCP-2	unknown	Ziolkowski et al 1994	shcal13	Highlands	Tropic
1707	Las Salinas	-8.35	-78.43	3310	60	0	0	PUCP-7	unknown	Ziolkowski et al 1994	shcal13	Highlands	Tropic
1708	Las Salinas	-8.35	-78.43	3460	70	0	0	PUCP-21	unknown	Ziolkowski et al 1994	shcal13	Highlands	Tropic
1709	Las Salinas	-8.35	-78.43	3490	80	0	0	PUCP-8	unknown	Ziolkowski et al 1994	shcal13	Highlands	Tropic
1710	Las Salinas	-8.35	-78.43	3550	70	0	0	PUCP-20	unknown	Ziolkowski et al 1994	shcal13	Highlands	Tropic
1711	Las Salinas	-8.35	-78.43	3570	60	0	0	PUCP-22	unknown	Ziolkowski et al 1994	shcal13	Highlands	Tropic
1712	Layzon	-7.1	-78.31	2520	170	0	0	TK-627	unknown	Ziolkowski et al 1994	shcal13	Highlands	Tropic
1713	Lima	-12.1	-77.02	2080	200	0	0	W-3115	unknown	Ziolkowski et al 1994	shcal13	Highlands	Tropic
1714	Los Gavilanes	-10.02	-78.1	3755	155	0	0	GX-5878	unknown	Ziolkowski et al 1994	shcal13	Highlands	Tropic
1715	Los Gavilanes	-10.02	-78.1	4140	160	0	0	GX-5076	unknown	Ziolkowski et al 1994	shcal13	Highlands	Tropic
1716	Los Naranjos	-0.093555	-79.066372	6090	40	0	0	B-308947	unknown	Stothert & Mosquera 2011	shcal13	Highlands	Tropic
1717	Los Naranjos	-0.093555	-79.066372	6130	30	0	0	B-308948	unknown	Stothert & Mosquera 2011	shcal13	Highlands	Tropic
1718	Los Naranjos	-0.093555	-79.066372	6410	30	0	0	B-308946	unknown	Stothert & Mosquera 2011	shcal13	Highlands	Tropic
1719	Mina Perdida	-12.12	-76.52	4750	100	0	0	PUCP-103	unknown	Ziolkowski et al 1994	shcal13	Highlands	Tropic
1720	Nambillo	0	-79	2095	80	0	0	GX-12465	unknown	Ziolkowski et al 1994	shcal13	Highlands	Tropic
1721	Nambillo	0	-79	2515	85	0	0	GX-12468	unknown	Ziolkowski et al 1994	shcal13	Highlands	Tropic
1722	Nambillo	0	-79	3330	80	0	0	GX-12473	unknown	Ziolkowski et al 1994	shcal13	Highlands	Tropic
1723	Nambillo	0	-79	4540	80	0	0	GX-12470	unknown	Ziolkowski et al 1994	shcal13	Highlands	Tropic
1724	Nambillo	0	-79	5325	110	0	0	GX-12471	unknown	Ziolkowski et al 1994	shcal13	Highlands	Tropic
1725	Nananique	-5.093173	-80.155924	2350	180	0	0	OBDY-173	unknown	Ziolkowski et al 1994	shcal13	Highlands	Tropic
1726	Nananique	-5.093173	-80.155924	2380	160	0	0	OBDY-256	unknown	Ziolkowski et al 1994	shcal13	Highlands	Tropic
1727	Nueva Era	0.0875	-78.6825	2010	160	0	0	ISGS-1187	unknown	Ziolkowski et al 1994	shcal13	Highlands	Tropic
1728	Nueva Era	0.0875	-78.6825	2620	70	0	0	ISGS-1176	unknown	Ziolkowski et al 1994	shcal13	Highlands	Tropic
1729	Nueva Era	0.0875	-78.6825	2710	100	0	0	ISGS-1175	unknown	Ziolkowski et al 1994	shcal13	Highlands	Tropic
1730	Omas (La Capilla V)	-12.45	-76.34	2940	140	0	0	I-1389	unknown	Ziolkowski et al 1994	shcal13	Highlands	Tropic
1731	Otavalo	0.230884	-78.260808	2770	130	0	0	DIC-195	unknown	Ziolkowski et al 1994	shcal13	Highlands	Tropic
1732	Paracas Necropolis	-13.883	-76.267	2230	0	0	0	V-339	unknown	Ziolkowski et al 1994	shcal13	Highlands	Tropic
1733	Paracas Necropolis	-13.883	-76.267	2254	0	0	0	V-721	unknown	Ziolkowski et al 1994	shcal13	Highlands	Tropic
1734	Paracas Necropolis	-13.883	-76.267	5011	0	0	0	V-885	unknown	Ziolkowski et al 1994	shcal13	Highlands	Tropic
1735	Paracas, Cabezas Largas	-13.52	-76.16	2015	70	0	0	NZ-1127-1	unknown	Ziolkowski et al 1994	shcal13	Highlands	Tropic
1736	Paracas, Cabezas Largas	-13.52	-76.16	2060	170	0	0	NZ-1127-2	unknown	Ziolkowski et al 1994	shcal13	Highlands	Tropic
1737	Paracas, Disco Verde	-13.819056	-76.245388	2705	0	0	0	V-900	unknown	Ziolkowski et al 1994	shcal13	Highlands	Tropic
1738	Paracas, Disco Verde	-13.819056	-76.245388	2715	60	0	0	NZ-685	unknown	Ziolkowski et al 1994	shcal13	Highlands	Tropic
1739	Paracas, Otuma	-13.842809	-76.250967	3110	110	0	0	I-3843	unknown	Ziolkowski et al 1994	shcal13	Highlands	Tropic
1740	Paracas, Otuma	-13.842809	-76.250967	3592	80	0	0	V-903	unknown	Ziolkowski et al 1994	shcal13	Highlands	Tropic
1741	Paracas, Otuma	-13.842809	-76.250967	3600	80	0	0	NZ-370-3	unknown	Ziolkowski et al 1994	shcal13	Highlands	Tropic
1742	Paracas, Otuma	-13.842809	-76.250967	3842	100	0	0	V-904	unknown	Ziolkowski et al 1994	shcal13	Highlands	Tropic
1743	Paracas, Otuma	-13.842809	-76.250967	3850	80	0	0	NZ-370-4	unknown	Ziolkowski et al 1994	shcal13	Highlands	Tropic
1744	Penones de Bogota	6.236423	-73.98145	5980	90	0	0	Beta-577724	unknown	Roosevelt 1998	shcal13	Highlands	Tropic
1745	PIII01-52	7.458586	-75.62117	8340	40	0	0	unknown	unknown	Aceituno et al 2013	shcal13	Highlands	Tropic
1746	PIII01-52	7.458586	-75.62117	10260	50	0	0	unknown	unknown	Aceituno et al 2013	shcal13	Highlands	Tropic
1747	Pirincay	-2.52	-78.46	2060	60	0	0	Q-3162	unknown	Ziolkowski et al 1994	shcal13	Highlands	Tropic
1748	Pirincay	-2.52	-78.46	2160	60	0	0	Q-3161	unknown	Ziolkowski et al 1994	shcal13	Highlands	Tropic
1749	Piruru (Tantamayo)	-9.394596	-76.718528	2740	70	0	0	Gif-7099	unknown	Ziolkowski et al 1994	shcal13	Highlands	Tropic
1750	Piruru (Tantamayo)	-9.394596	-76.718528	3160	70	0	0	Gif-7101	unknown	Ziolkowski et al 1994	shcal13	Highlands	Tropic
1751	Piruru (Tantamayo)	-9.394596	-76.718528	3230	70	0	0	Gif-7100	unknown	Ziolkowski et al 1994	shcal13	Highlands	Tropic
1752	Piruru (Tantamayo)	-9.394596	-76.718528	3250	70	0	0	Gif-7103	unknown	Ziolkowski et al 1994	shcal13	Highlands	Tropic
1753	Piruru (Tantamayo)	-9.394596	-76.718528	3260	90	0	0	Gif-7361	unknown	Ziolkowski et al 1994	shcal13	Highlands	Tropic
1754	Piruru (Tantamayo)	-9.394596	-76.718528	3600	70	0	0	Gif-7102	unknown	Ziolkowski et al 1994	shcal13	Highlands	Tropic
1755	Piruru (Tantamayo)	-9.394596	-76.718528	3670	90	0	0	Gif-7267	unknown	Ziolkowski et al 1994	shcal13	Highlands	Tropic
1756	Piruru (Tantamayo)	-9.394596	-76.718528	3770	60	0	0	Gif-7266	unknown	Ziolkowski et al 1994	shcal13	Highlands	Tropic
1757	Piruru (Tantamayo)	-9.394596	-76.718528	3840	70	0	0	Gif-7363	unknown	Ziolkowski et al 1994	shcal13	Highlands	Tropic
1758	Pucara	-15.03	-70.22	2210	90	0	0	Beta-3409	unknown	Ziolkowski et al 1994	shcal13	Highlands	Tropic
1759	Pucara	-15.03	-70.22	2240	90	0	0	Beta-3426	unknown	Ziolkowski et al 1994	shcal13	Highlands	Tropic
1760	Pucara	-15.03	-70.22	2350	120	0	0	Beta-3425	unknown	Ziolkowski et al 1994	shcal13	Highlands	Tropic
1761	Pucara	-15.03	-70.22	2410	100	0	0	Beta-3427	unknown	Ziolkowski et al 1994	shcal13	Highlands	Tropic
1762	Pucara	-15.03	-70.22	2570	160	0	0	Beta-3423	unknown	Ziolkowski et al 1994	shcal13	Highlands	Tropic
1763	Pucara	-15.03	-70.22	2740	70	0	0	Beta-3411	unknown	Ziolkowski et al 1994	shcal13	Highlands	Tropic
1764	Pucara	-15.03	-70.22	3060	200	0	0	Beta-3410	unknown	Ziolkowski et al 1994	shcal13	Highlands	Tropic
1765	Punta Balcones	-4.42	-81.18	3150	200	0	0	W-3142	unknown	Gayo et al 2015	shcal13	Highlands	Tropic
1766	Punta Balcones	-4.42	-81.18	4480	200	0	0	W-3143	unknown	Gayo et al 2015	shcal13	Highlands	Tropic
1767	Quebrada de la Vaca	-16.18	-73.24	4090	70	0	0	P-1849	unknown	Ziolkowski et al 1994	shcal13	Highlands	Tropic
1768	Quipa/Chilca Village 304 (12b-VII-304)	-12.433	-76.767	3700	110	0	0	GX-1833	unknown	Ziolkowski et al 1994	shcal13	Highlands	Tropic
1769	Quipa/Chilca Village 304 (12b-VII-304)	-12.433	-76.767	6930	130	0	0	I-2253	unknown	Ziolkowski et al 1994	shcal13	Highlands	Tropic
1770	Rio Seco	-11.24	-77.23	3733	100	0	0	V-897	unknown	Ziolkowski et al 1994	shcal13	Highlands	Tropic
1771	San German II	5.660214	-75.694147	4590	60	0	0	unknown	unknown	Restrepo 2006	shcal13	Highlands	Tropic
1772	San German II	5.660214	-75.694147	5330	120	0	0	unknown	unknown	Restrepo 2006	shcal13	Highlands	Tropic
1773	San Jacinto I	9.829914	-75.170968	5190	40	0	0	Beta-183291	unknown	Stahl & Oyueda-Caycedo 2007	shcal13	Highlands	Tropic
1774	San Jacinto I	9.829914	-75.170968	5940	60	0	0	PITT-0155	unknown	Roosevelt 1998	shcal13	Highlands	Tropic
1775	Santa Ana - La Florida	-4.8257708	-79.263574	2280	40	0	0	Beta-188267	unknown	Ziolkowski et al 1994	shcal13	Highlands	Tropic
1776	Santa Ana - La Florida	-4.8257708	-79.263574	3140	70	0	0	Beta-210218	unknown	Ziolkowski et al 1994	shcal13	Highlands	Tropic
1777	Santa Ana - La Florida	-4.8257708	-79.263574	3480	70	0	0	Beta-210217	unknown	Ziolkowski et al 1994	shcal13	Highlands	Tropic
1778	Santa Ana - La Florida	-4.8257708	-79.263574	3690	40	0	0	Beta-188266	unknown	Ziolkowski et al 1994	shcal13	Highlands	Tropic
1779	Tablada de Lurin	-12.11	-76.55	7830	180	0	0	Gak-2470	unknown	Rademaker et al 2013	shcal13	Highlands	Tropic
1780	Tembladera-Chungal	-7.17	-79.09	2960	60	0	0	TK-581	unknown	Ziolkowski et al 1994	shcal13	Highlands	Tropic
1781	Tembladera-Chungal	-7.17	-79.09	3000	50	0	0	TK-582	unknown	Ziolkowski et al 1994	shcal13	Highlands	Tropic
1782	Tembladera-Chungal	-7.17	-79.09	3020	50	0	0	TK-583	unknown	Ziolkowski et al 1994	shcal13	Highlands	Tropic
1783	Tembladera-Chungal	-7.17	-79.09	3060	60	0	0	TK-584	unknown	Ziolkowski et al 1994	shcal13	Highlands	Tropic
1784	Tembladera-Chungal	-7.17	-79.09	3090	50	0	0	TK-585	unknown	Ziolkowski et al 1994	shcal13	Highlands	Tropic
1785	Tres Ventanas	-12.206	-76.377	4810	125	0	0	I-3161	unknown	Ziolkowski et al 1994	shcal13	Highlands	Tropic
1786	Vicus	-5.08	-80.1	2230	105	0	0	GX-216	unknown	Ziolkowski et al 1994	shcal13	Highlands	Tropic
1787	Wawakiki	-17.414718	-71.383925	3380	60	0	0	Beta-27617	unknown	Ziolkowski et al 1994	shcal13	Highlands	Tropic
1788	Alto Salaverry	-8.161446	-79.032486	3430	110	0	0	Uga-4538	wood	Ziolkowski et al 1994	shcal13	Highlands	Tropic
1789	Amapaya	-18.01	-70.64	2280	80	0	0	Bonn-1149	wood	Gayo et al 2015	shcal13	Highlands	Tropic
1790	Aspero	-10.58	-77.4	4900	160	0	0	GX-3859	wood	Ziolkowski et al 1994	shcal13	Highlands	Tropic
1791	Cahuachi CAH88	-14.49	-75.07	2030	50	0	0	Gd-5608	wood	Ziolkowski et al 1994	shcal13	Highlands	Tropic
1792	Cahuachi CAH88	-14.49	-75.07	2211	200	0	0	C-521	wood	Ziolkowski et al 1994	shcal13	Highlands	Tropic
1793	Cahuachi CAH88	-14.49	-75.07	5190	70	0	0	Gif-8128	wood	Ziolkowski et al 1994	shcal13	Highlands	Tropic
1794	Cahuachi CAH88	-14.49	-75.07	5280	90	0	0	Gd-2994	wood	Ziolkowski et al 1994	shcal13	Highlands	Tropic
1795	Cahuachi CAH88	-14.49	-75.07	5400	150	0	0	Gd-4394	wood	Ziolkowski et al 1994	shcal13	Highlands	Tropic
1796	Cahuachi CAH88	-14.49	-75.07	5430	130	0	0	Gd-4393	wood	Ziolkowski et al 1994	shcal13	Highlands	Tropic
1797	Cahuachi CAH88	-14.49	-75.07	5440	90	0	0	Gd-2996	wood	Ziolkowski et al 1994	shcal13	Highlands	Tropic
1798	Callango West Bank	-14.491641	-75.647654	2380	50	0	0	Beta-98217	wood	DeLeonardis 2005	shcal13	Highlands	Tropic
1799	Callango West Bank	-14.491641	-75.647654	2460	50	0	0	Beta-98221	wood	DeLeonardis 2005	shcal13	Highlands	Tropic
1800	Callango West Bank	-14.491641	-75.647654	2530	50	0	0	Beta-98216	wood	DeLeonardis 2005	shcal13	Highlands	Tropic
1801	Callango West Bank	-14.491641	-75.647654	2530	40	0	0	Beta-98218	wood	DeLeonardis 2005	shcal13	Highlands	Tropic
1802	Callango West Bank	-14.491641	-75.647654	2540	50	0	0	Beta-98219	wood	DeLeonardis 2005	shcal13	Highlands	Tropic
1803	Callango West Bank	-14.491641	-75.647654	2690	90	0	0	Beta-98220	wood	DeLeonardis 2005	shcal13	Highlands	Tropic
1804	Campanayuq Rumi	-13.651886	-73.957817	2473	55	0	0	AA87455	wood	Matsumoto & Palomino 2012	shcal13	Highlands	Tropic
1805	Campanayuq Rumi	-13.651886	-73.957817	2659	38	0	0	AA87454	wood	Matsumoto & Palomino 2012	shcal13	Highlands	Tropic
1806	Campanayuq Rumi	-13.651886	-73.957817	2706	56	0	0	AA87452	wood	Matsumoto & Palomino 2012	shcal13	Highlands	Tropic
1807	Campanayuq Rumi	-13.651886	-73.957817	2743	36	0	0	AA87120	wood	Matsumoto & Palomino 2012	shcal13	Highlands	Tropic
1808	Cardal	-12.1	-76.52	2935	110	0	0	GX-1623	wood	Ziolkowski et al 1994	shcal13	Highlands	Tropic
1809	Cerro Chivateros	-11.941667	-77.133333	10430	160	0	0	UCLA 683	wood	Borrero 1996	shcal13	Highlands	Tropic
1810	Cerro Lampay	-10.642089	-77.807257	3875	42	0	0	AA 58780	wood	Ziolkowski et al 1994	shcal13	Highlands	Tropic
1811	Cerro Lampay	-10.642089	-77.807257	3923	51	0	0	AA 58779	wood	Ziolkowski et al 1994	shcal13	Highlands	Tropic
1812	Cerro Lampay	-10.642089	-77.807257	3925	42	0	0	AA 58781	wood	Ziolkowski et al 1994	shcal13	Highlands	Tropic
1813	Chankillo	-8.290336	-78.952266	2070	100	0	0	Gif-2482	wood	Ziolkowski et al 1994	shcal13	Highlands	Tropic
1814	Chao	-8.35	-78.43	3600	90	0	0	VRI-812	wood	Ziolkowski et al 1994	shcal13	Highlands	Tropic
1815	Chavin de Huantar	-9.25	-77.3	2700	85	0	0	GX-1128	wood	Ziolkowski et al 1994	shcal13	Highlands	Tropic
1816	Culebras 9A-V-10	-9.57	-78.14	3240	60	0	0	P-1848	wood	Ziolkowski et al 1994	shcal13	Highlands	Tropic
1817	Elmuerto	-2.38	-80.2	5220	80	0	0	ISGS-472	wood	Ziolkowski et al 1994	shcal13	Highlands	Tropic
1818	Elmuerto	-2.38	-80.2	7180	80	0	0	ISGS-471	wood	Ziolkowski et al 1994	shcal13	Highlands	Tropic
1819	Gramalote	-8.06	-79.07	3250	120	0	0	Tx-1929B	wood	Ziolkowski et al 1994	shcal13	Highlands	Tropic
1820	Gramalote	-8.06	-79.07	3280	60	0	0	Tx-1931B	wood	Ziolkowski et al 1994	shcal13	Highlands	Tropic
1821	Gramalote	-8.06	-79.07	3540	80	0	0	Tx-1930B	wood	Ziolkowski et al 1994	shcal13	Highlands	Tropic
1822	Grifo Virgen Copacabana M17A	-16.180592	-69.086169	2140	50	0	0	Beta-120262	wood	Gayo et al 2015	shcal13	Highlands	Tropic
1823	Guitarrero Cave	-9.192	-77.706	2150	150	0	0	OxA-110	wood	Ziolkowski et al 1994	shcal13	Highlands	Tropic
1824	Guitarrero Cave	-9.192	-77.706	9860	200	0	0	OxA-109	wood	Jolie et al 2011	shcal13	Highlands	Tropic
1825	Guitarrero Cave	-9.192	-77.706	10000	200	0	0	OxA-108	wood	Jolie et al 2011	shcal13	Highlands	Tropic
1826	Guitarrero Cave	-9.192	-77.706	10180	130	0	0	OxA-195	wood	Lima-Ribeiro & Diniz-Filho 2013	shcal13	Highlands	Tropic
1827	Hacha	-15.29	-74.38	3150	80	0	0	Beta-23912	wood	Ziolkowski et al 1994	shcal13	Highlands	Tropic
1828	Huaca Prieta	-7.9234	-79.3069	2665	200	0	0	C-75	wood	Ziolkowski et al 1994	shcal13	Highlands	Tropic
1829	Huaca Prieta	-7.9234	-79.3069	3310	200	0	0	C-322	wood	Ziolkowski et al 1994	shcal13	Highlands	Tropic
1830	Huaca Prieta	-7.9234	-79.3069	3939	196	0	0	C-318a	wood	Ziolkowski et al 1994	shcal13	Highlands	Tropic
1831	Huaca Prieta	-7.9234	-79.3069	4110	100	0	0	L-116c	wood	Ziolkowski et al 1994	shcal13	Highlands	Tropic
1832	Huaca Prieta	-7.9234	-79.3069	11500	50	0	0	Beta 290621	wood	Dillehay 2011	shcal13	Highlands	Tropic
1833	Huaca Prieta	-7.9234	-79.3069	11780	50	0	0	Beta 290620	wood	Dillehay 2011	shcal13	Highlands	Tropic
1834	Huaca Prieta	-7.9234	-79.3069	11800	50	0	0	Beta 299536	wood	Dillehay 2011	shcal13	Highlands	Tropic
1835	Huaynuna	-9.357916	-78.405206	3450	65	0	0	Uga-5632	wood	Pozorski & Pozorski 1990	shcal13	Highlands	Tropic
1836	Huaynuna	-9.357916	-78.405206	3510	90	0	0	Uga-5618	wood	Pozorski & Pozorski 1990	shcal13	Highlands	Tropic
1837	Huaynuna	-9.357916	-78.405206	3580	90	0	0	Uga-5615	wood	Pozorski & Pozorski 1990	shcal13	Highlands	Tropic
1838	Huaynuna	-9.357916	-78.405206	3600	100	0	0	Uga-5613	wood	Pozorski & Pozorski 1990	shcal13	Highlands	Tropic
1839	Huaynuna	-9.357916	-78.405206	3690	60	0	0	Uga-5631	wood	Pozorski & Pozorski 1990	shcal13	Highlands	Tropic
1840	Huaynuna	-9.357916	-78.405206	3830	50	0	0	Uga-5619	wood	Pozorski & Pozorski 1990	shcal13	Highlands	Tropic
1841	Kilometer 4	-17.54757	-71.362696	3130	100	0	0	Beta-135335	wood	Gayo et al 2015	shcal13	Highlands	Tropic
1842	Kilometer 4	-17.54757	-71.362696	3220	70	0	0	Beta-135330	wood	Gayo et al 2015	shcal13	Highlands	Tropic
1843	Kilometer 4	-17.54757	-71.362696	4010	70	0	0	Beta-135328	wood	Gayo et al 2015	shcal13	Highlands	Tropic
1844	Kilometer 4	-17.54757	-71.362696	5200	70	0	0	Beta-135324	wood	Gayo et al 2015	shcal13	Highlands	Tropic
1845	Kilometer 4	-17.54757	-71.362696	5280	40	0	0	Beta-135332	wood	Gayo et al 2015	shcal13	Highlands	Tropic
1846	Kilometer 4	-17.54757	-71.362696	5340	150	0	0	Beta-135326	wood	Gayo et al 2015	shcal13	Highlands	Tropic
1847	Kilometer 4	-17.54757	-71.362696	6150	40	0	0	Beta-135331	wood	Gayo et al 2015	shcal13	Highlands	Tropic
1848	Kilometer 4	-17.54757	-71.362696	7210	70	0	0	Beta-155334	wood	Gayo et al 2015	shcal13	Highlands	Tropic
1849	Kilometer 4	-17.54757	-71.362696	7570	40	0	0	Beta-13533	wood	deFrance et al. 2009	shcal13	Highlands	Tropic
1850	Kilometer 4	-17.54757	-71.362696	7930	40	0	0	Beta-135329	wood	deFrance et al. 2009	shcal13	Highlands	Tropic
1851	Kilometer 4	-17.54757	-71.362696	8090	90	0	0	Beta-135387	wood	deFrance et al. 2009	shcal13	Highlands	Tropic
1852	La Galgada	-8.466667	-78.15	3130	80	0	0	TX-4446	wood	Grieder 1988	shcal13	Highlands	Tropic
1853	La Galgada	-8.466667	-78.15	3440	80	0	0	TX-2464	wood	Grieder 1988	shcal13	Highlands	Tropic
1854	La Galgada	-8.466667	-78.15	3540	50	0	0	TX-3663	wood	Grieder 1988	shcal13	Highlands	Tropic
1855	La Galgada	-8.466667	-78.15	3590	75	0	0	Uga-4583	wood	Grieder 1988	shcal13	Highlands	Tropic
1856	La Galgada	-8.466667	-78.15	3650	60	0	0	TX-4448	wood	Grieder 1988	shcal13	Highlands	Tropic
1857	La Galgada	-8.466667	-78.15	3660	80	0	0	TX-3166	wood	Grieder 1988	shcal13	Highlands	Tropic
1858	La Galgada	-8.466667	-78.15	3670	70	0	0	TX-4447	wood	Grieder 1988	shcal13	Highlands	Tropic
1859	La Galgada	-8.466667	-78.15	3740	90	0	0	TX-2463	wood	Grieder 1988	shcal13	Highlands	Tropic
1860	La Galgada	-8.466667	-78.15	3790	70	0	0	TX-4449	wood	Grieder 1988	shcal13	Highlands	Tropic
1861	La Galgada	-8.466667	-78.15	3820	60	0	0	TX-3167	wood	Grieder 1988	shcal13	Highlands	Tropic
1862	La Galgada	-8.466667	-78.15	3820	100	0	0	TX-4450	wood	Grieder 1988	shcal13	Highlands	Tropic
1863	La Galgada	-8.466667	-78.15	4110	50	0	0	TX-3664	wood	Grieder 1988	shcal13	Highlands	Tropic
1864	La Paloma (12b-VII-613)	-12.417	-76.75	7735	100	0	0	UGa-3892	wood	Ziolkowski et al 1994	shcal13	Highlands	Tropic
1865	Las Haldas	-9.42	-78.18	3793	80	0	0	V-902	wood	Ziolkowski et al 1994	shcal13	Highlands	Tropic
1866	Los Gavilanes	-10.02	-78.1	3750	110	0	0	Gif-3564	wood	Ziolkowski et al 1994	shcal13	Highlands	Tropic
1867	Los Trisos 11B-IX-390	-11.951485	-77.115366	3390	70	0	0	P-1845	wood	Ziolkowski et al 1994	shcal13	Highlands	Tropic
1868	Nananique	-5.093173	-80.155924	2034	160	0	0	OBDY-364	wood	Ziolkowski et al 1994	shcal13	Highlands	Tropic
1869	Nananique	-5.093173	-80.155924	2220	170	0	0	OBDY-XX1	wood	Ziolkowski et al 1994	shcal13	Highlands	Tropic
1870	Nananique	-5.093173	-80.155924	2450	180	0	0	OBDY-455	wood	Ziolkowski et al 1994	shcal13	Highlands	Tropic
1871	Nananique	-5.093173	-80.155924	2640	160	0	0	OBDY-357	wood	Ziolkowski et al 1994	shcal13	Highlands	Tropic
1872	Nananique	-5.093173	-80.155924	2700	40	0	0	OBDY-813	wood	Ziolkowski et al 1994	shcal13	Highlands	Tropic
1873	Nananique	-5.093173	-80.155924	2720	50	0	0	OBDY-816	wood	Ziolkowski et al 1994	shcal13	Highlands	Tropic
1874	Nananique	-5.093173	-80.155924	2770	90	0	0	OBDY-643	wood	Ziolkowski et al 1994	shcal13	Highlands	Tropic
1875	Nananique	-5.093173	-80.155924	2770	40	0	0	OBDY-851	wood	Ziolkowski et al 1994	shcal13	Highlands	Tropic
1876	Nananique	-5.093173	-80.155924	2780	170	0	0	OBDY-657	wood	Ziolkowski et al 1994	shcal13	Highlands	Tropic
1877	Nananique	-5.093173	-80.155924	2850	50	0	0	OBDY-853	wood	Ziolkowski et al 1994	shcal13	Highlands	Tropic
1878	Nananique	-5.093173	-80.155924	2890	40	0	0	OBDY-842	wood	Ziolkowski et al 1994	shcal13	Highlands	Tropic
1879	Nananique	-5.093173	-80.155924	2920	70	0	0	OBDY-661	wood	Ziolkowski et al 1994	shcal13	Highlands	Tropic
1880	Pampa de las Llamas-Moxeke	-9.504683	-78.220561	3160	85	0	0	Uga-5798	wood	Ziolkowski et al 1994	shcal13	Highlands	Tropic
1881	Pampa de las Llamas-Moxeke	-9.504683	-78.220561	3185	60	0	0	Uga-5794	wood	Ziolkowski et al 1994	shcal13	Highlands	Tropic
1882	Pampa de las Llamas-Moxeke	-9.504683	-78.220561	3220	60	0	0	Uga-5797	wood	Ziolkowski et al 1994	shcal13	Highlands	Tropic
1883	Pampa de las Llamas-Moxeke	-9.504683	-78.220561	3245	55	0	0	Uga-5795	wood	Ziolkowski et al 1994	shcal13	Highlands	Tropic
1884	Pampa de las Llamas-Moxeke	-9.504683	-78.220561	3270	50	0	0	Uga-5610	wood	Ziolkowski et al 1994	shcal13	Highlands	Tropic
1885	Pampa de las Llamas-Moxeke	-9.504683	-78.220561	3345	55	0	0	Uga-5800	wood	Ziolkowski et al 1994	shcal13	Highlands	Tropic
1886	Pampa de las Llamas-Moxeke	-9.504683	-78.220561	3465	55	0	0	Uga-5799	wood	Ziolkowski et al 1994	shcal13	Highlands	Tropic
1887	Pampa de las Llamas-Moxeke	-9.504683	-78.220561	3490	75	0	0	Uga-4506	wood	Ziolkowski et al 1994	shcal13	Highlands	Tropic
1888	Pampa de las Llamas-Moxeke	-9.504683	-78.220561	3495	85	0	0	Uga-5801	wood	Ziolkowski et al 1994	shcal13	Highlands	Tropic
1889	Pampa de las Llamas-Moxeke	-9.504683	-78.220561	3515	70	0	0	Uga-5462	wood	Ziolkowski et al 1994	shcal13	Highlands	Tropic
1890	Pampa de las Llamas-Moxeke	-9.504683	-78.220561	3520	70	0	0	Uga-5461	wood	Ziolkowski et al 1994	shcal13	Highlands	Tropic
1891	Pampa de las Llamas-Moxeke	-9.504683	-78.220561	3735	75	0	0	Uga-4505	wood	Ziolkowski et al 1994	shcal13	Highlands	Tropic
1892	Pampa de las Llamas-Moxeke	-9.504683	-78.220561	4655	95	0	0	Uga-4510	wood	Ziolkowski et al 1994	shcal13	Highlands	Tropic
1893	Paredones	-7.921827	-79.305478	4849	31	0	0	AA86937	wood	Grobman et al 2012	shcal13	Highlands	Tropic
1894	Pernil Alto PAP-266	-14.492267	-75.215905	2587	38	0	0	LuS50062	wood	Unkel 2012	shcal13	Highlands	Tropic
1895	Pernil Alto PAP-266	-14.492267	-75.215905	2787	17	0	0	ETH38226	wood	Unkel 2012	shcal13	Highlands	Tropic
1896	Pernil Alto PAP-266	-14.492267	-75.215905	2808	38	0	0	LuS50063	wood	Unkel 2012	shcal13	Highlands	Tropic
1897	Pernil Alto PAP-266	-14.492267	-75.215905	2810	49	0	0	ET362	wood	Unkel 2012	shcal13	Highlands	Tropic
1898	Pernil Alto PAP-266	-14.492267	-75.215905	2814	17	0	0	HD28707	wood	Unkel 2012	shcal13	Highlands	Tropic
1899	Pernil Alto PAP-266	-14.492267	-75.215905	2830	45	0	0	ET361	wood	Unkel 2012	shcal13	Highlands	Tropic
1900	Pernil Alto PAP-266	-14.492267	-75.215905	2835	19	0	0	HD23914	wood	Unkel 2012	shcal13	Highlands	Tropic
1901	Pernil Alto PAP-266	-14.492267	-75.215905	2840	24	0	0	ET386	wood	Unkel 2012	shcal13	Highlands	Tropic
1902	Pernil Alto PAP-266	-14.492267	-75.215905	2840	49	0	0	HD24265	wood	Unkel 2012	shcal13	Highlands	Tropic
1903	Pernil Alto PAP-266	-14.492267	-75.215905	2878	19	0	0	HD24208	wood	Unkel 2012	shcal13	Highlands	Tropic
1904	Pernil Alto PAP-266	-14.492267	-75.215905	2885	45	0	0	ET387	wood	Unkel 2012	shcal13	Highlands	Tropic
1905	Pernil Alto PAP-266	-14.492267	-75.215905	2977	38	0	0	LuS50069	wood	Unkel 2012	shcal13	Highlands	Tropic
1906	Pernil Alto PAP-266	-14.492267	-75.215905	3035	40	0	0	LuS50061	wood	Unkel 2012	shcal13	Highlands	Tropic
1907	Pernil Alto PAP-266	-14.492267	-75.215905	3125	21	0	0	HD28598	wood	Unkel 2012	shcal13	Highlands	Tropic
1908	Pernil Alto PAP-266	-14.492267	-75.215905	4429	31	0	0	HD28795	wood	Unkel 2012	shcal13	Highlands	Tropic
1909	Pernil Alto PAP-266	-14.492267	-75.215905	4930	44	0	0	LuS50070	wood	Unkel 2012	shcal13	Highlands	Tropic
1910	Quemado	-14.49	-75.05	2400	80	0	0	Gd-6213	wood	Ziolkowski et al 1994	shcal13	Highlands	Tropic
1911	Quipa/Chilca Village 304 (12b-VII-304)	-12.433	-76.767	9700	140	0	0	Gif-864	wood	Ziolkowski et al 1994	shcal13	Highlands	Tropic
1912	Real Alto	-2.366667	-80.716667	4015	170	0	0	GX-7434	wood	Ziolkowski et al 1994	shcal13	Highlands	Tropic
1913	Real Alto	-2.366667	-80.716667	4110	75	0	0	ISGS-439	wood	Ziolkowski et al 1994	shcal13	Highlands	Tropic
1914	Real Alto	-2.366667	-80.716667	4145	170	0	0	GX-7436	wood	Ziolkowski et al 1994	shcal13	Highlands	Tropic
1915	Real Alto	-2.366667	-80.716667	4175	165	0	0	GX-7437	wood	Ziolkowski et al 1994	shcal13	Highlands	Tropic
1916	Real Alto	-2.366667	-80.716667	4205	160	0	0	GX-7438	wood	Ziolkowski et al 1994	shcal13	Highlands	Tropic
1917	Real Alto	-2.366667	-80.716667	4240	180	0	0	GX-7439	wood	Ziolkowski et al 1994	shcal13	Highlands	Tropic
1918	Real Alto	-2.366667	-80.716667	4265	75	0	0	ISGS-446	wood	Ziolkowski et al 1994	shcal13	Highlands	Tropic
1919	Real Alto	-2.366667	-80.716667	4270	80	0	0	ISGS-467	wood	Ziolkowski et al 1994	shcal13	Highlands	Tropic
1920	Real Alto	-2.366667	-80.716667	4390	175	0	0	ISGS-466	wood	Ziolkowski et al 1994	shcal13	Highlands	Tropic
1921	Real Alto	-2.366667	-80.716667	4495	160	0	0	GX-5266	wood	Ziolkowski et al 1994	shcal13	Highlands	Tropic
1922	Real Alto	-2.366667	-80.716667	4760	75	0	0	ISGS-46	wood	Ziolkowski et al 1994	shcal13	Highlands	Tropic
1923	Real Alto	-2.366667	-80.716667	4900	170	0	0	GX-5268	wood	Ziolkowski et al 1994	shcal13	Highlands	Tropic
1924	Real Alto	-2.366667	-80.716667	5495	200	0	0	GX-5267	wood	Ziolkowski et al 1994	shcal13	Highlands	Tropic
1925	Rio Muerto	-17.171236	-70.88248	2130	40	0	0	Beta-233983	wood	Gayo et al 2015	shcal13	Highlands	Tropic
1926	Rio Muerto	-17.171236	-70.88248	4820	50	0	0	Beta-222174	wood	Gayo et al 2015	shcal13	Highlands	Tropic
1927	Salango	-1.598294	-80.829325	4670	195	0	0	GX-8964	wood	Ziolkowski et al 1994	shcal13	Highlands	Tropic
1928	San Nicolas, Bahia (16A-11-40)	-15.13	-75.13	3700	100	0	0	Gif-1535	wood	Ziolkowski et al 1994	shcal13	Highlands	Tropic
1929	Sechin Alto	-9.466799	-78.242701	2860	60	0	0	Beta-150765	wood	Ziolkowski et al 1994	shcal13	Highlands	Tropic
1930	Sechin Alto	-9.466799	-78.242701	3050	70	0	0	Beta-138057	wood	Ziolkowski et al 1994	shcal13	Highlands	Tropic
1931	Sechin Alto	-9.466799	-78.242701	3110	70	0	0	Beta-150767	wood	Ziolkowski et al 1994	shcal13	Highlands	Tropic
1932	Sechin Alto	-9.466799	-78.242701	3140	60	0	0	Beta-124945	wood	Ziolkowski et al 1994	shcal13	Highlands	Tropic
1933	Sechin Alto	-9.466799	-78.242701	3170	60	0	0	Beta-150766	wood	Ziolkowski et al 1994	shcal13	Highlands	Tropic
1934	Sechin Alto	-9.466799	-78.242701	3240	50	0	0	Beta-138056	wood	Ziolkowski et al 1994	shcal13	Highlands	Tropic
1935	Sechin Alto	-9.466799	-78.242701	3300	50	0	0	Beta-110593	wood	Ziolkowski et al 1994	shcal13	Highlands	Tropic
1936	Tres Quebradas	-15.322358	-74.201857	2112	42	0	0	AA-38029	wood	Gayo et al 2015	shcal13	Highlands	Tropic
1937	Tres Quebradas	-15.322358	-74.201857	2220	42	0	0	AA-38030	wood	Gayo et al 2015	shcal13	Highlands	Tropic
1938	Baeza-Mamallacta BA-7	-0.459639	-77.892108	2600	100	0	0	SI-592		Porras 1975	shcal13	Highlands	Tropic
1939	Baeza-Mamallacta BA-7	-0.459639	-77.892108	2140	120	0	0	SI-593		Porras 1975	shcal13	Highlands	Tropic
1940	Bagua	-5.643222	-78.525296	2910	135	0	0	N/A-N/A		Shady 1999 El Formativo en Peru	shcal13	Highlands	Tropic
1941	Casual	-5.662603	-78.64508	2000	30	0	0	N/A-N/A		Olivera 2014	shcal13	Highlands	Tropic
1942	Huapula	-2.268563	-78.118159	2310	70	0	0	Beta-89720		Rostain 1999	shcal13	Highlands	Tropic
1943	Huapula	-2.268563	-78.118159	2160	80	0	0	Beta-897267		Rostain 1999	shcal13	Highlands	Tropic
1944	Huapula	-2.268563	-78.118159	2150	135	0	0	N-3873		Ziolkowski et al 1994	shcal13	Highlands	Tropic
1945	Huasaga	-2.3	-77.15	4000	100	0	0	I-9159		Athens 1986	shcal13	Highlands	Tropic
1946	Huayurco E	-5.377325	-78.76122	2440	30	0	0	Beta-320432		Clasby & Meneses 2013 , Arqueologia y Sociedad	shcal13	Highlands	Tropic
1947	Huayurco E	-5.377325	-78.76122	2394	25	0	0	D-AMS-1217-405		Clasby & Meneses 2013 , Arqueologia y Sociedad	shcal13	Highlands	Tropic
1948	Montegrande	-5.715904	-78.793611	2370	30	0	0	N/A-N/A		Olivera 2014	shcal13	Highlands	Tropic
1949	Upano	-2.208179	-78.063877	3050	85	0	0	Nishima-4203		Porras 1987	shcal13	Highlands	Tropic
1950	Upano	-2.208179	-78.063877	2860	135	0	0	Nishima-3869		Marcos & Obelic 1998	shcal13	Highlands	Tropic
1951	Upano	-2.208179	-78.063877	2750	150	0	0	Nishima-3870		Marcos & Obelic 1998	shcal13	Highlands	Tropic
1952	A196	-24.15	-46.9	4636	100	28	25	Ba-231	shell	Martin et al 1984	marine13	Lowlands	Tropic
1953	A229	-24.000278	-46.433889	4520	130	28	25	Bah 328	shell	Martin et al 1984	marine13	Lowlands	Tropic
1954	Alecrim I	-25.044104	-48.5725	5310	50	58	26	Beta 189330	shell	Figuti et al 2013	marine13	Lowlands	Tropic
1955	Amourins	-22.542868	-42.80511	3540	70	132	40	unknown	shell	Mendonca & Godoy 2004	marine13	Lowlands	Tropic
1956	Arapira II	-25.018056	-48.051389	4175	100	84	40	Bah 290	shell	Martin et al 1984	marine13	Lowlands	Tropic
1957	Arapuan	-22.604686	-42.956859	2800	60	24	40	CENA/USP	shell	Mendonca & Godoy 2004	marine13	Lowlands	Tropic
1958	Arapuan	-22.604686	-42.956859	3340	70	205	26	CENA/USP	shell	Mendonca & Godoy 2004	marine13	Lowlands	Tropic
1959	Arapuan	-22.604686	-42.956859	3460	70	205	26	CENA/USP	shell	Mendonca & Godoy 2004	marine13	Lowlands	Tropic
1960	Ararau (S-45)	-24.134167	-46.918889	4630	140	205	26	Bah 296	shell	Uchoa 1981-82	marine13	Lowlands	Tropic
1961	Barambina Mound	8.216667	-59.816667	4115	50	84	40	SI-4332	shell	Williams 1992	marine13	Lowlands	Tropic
1962	Barambina Mound	8.216667	-59.816667	5965	50	22	55	SI-4333	shell	Williams 1992	marine13	Lowlands	Tropic
1963	Barambina Mound	8.216667	-59.816667	4115	50	22	55	SI-4334	shell temper	Williams 1981: 15-16 in Gasson 2002, pp. 287	marine13	Lowlands	Tropic
1964	Barambina Mound	8.216667	-59.816667	5065	70	22	55	SI-5741	shell	Williams 1992	marine13	Lowlands	Tropic
1965	Barambina Mound	8.216667	-59.816667	4525	75	22	55	SI-5742	shell	Williams 1992	marine13	Lowlands	Tropic
1966	Barambina Mound	8.216667	-59.816667	5460	65	22	55	SI-5743	shell	Williams 1992	marine13	Lowlands	Tropic
1967	Batatal I	-24.904677	-48.120687	9050	100	-31	9	Beta 189329	shell	Figuti et al 2013	marine13	Lowlands	Tropic
1968	Beirada	-22.925941	-42.546954	4160	180	24	40	Bah-1646	shell	Marinho et al 2006	marine13	Lowlands	Tropic
1969	Beirada	-22.925941	-42.546954	4300	190	-59	42	Bah-1647	shell	Marinho et al 2006	marine13	Lowlands	Tropic
1970	Beirada	-22.925941	-42.546954	4520	190	-59	42	Bah-1651	shell	Marinho et al 2006	marine13	Lowlands	Tropic
1971	Beirada	-22.925941	-42.546954	3800	190	-59	42	Bah-1765	shell	Marinho et al 2006	marine13	Lowlands	Tropic
1972	Boguacuz I	-24.968333	-47.884444	3080	55	-59	42	Ba-295	shell	Martin et al 1984	marine13	Lowlands	Tropic
1973	Boguacuz II	-24.983333	-47.883333	4160	100	24	40	Bah 303	shell	Martin et al 1984	marine13	Lowlands	Tropic
1974	Boguacuz III	-24.967778	-47.851944	3220	90	24	40	Bah 307	shell	Martin et al 1984	marine13	Lowlands	Tropic
1975	Branco	-25.145299	-48.03250324	3750	50	24	40	Beta-190991	shell	Calippo 2004	marine13	Lowlands	Tropic
1976	Branco	-25.145299	-48.03250324	4060	50	24	40	Beta-190993	shell	Calippo 2004	marine13	Lowlands	Tropic
1977	Branco	-25.145299	-48.03250324	4140	50	24	40	Beta-190994	shell	Calippo 2004	marine13	Lowlands	Tropic
1978	Branco	-25.145299	-48.03250324	3760	50	24	40	Beta-199992	shell	Calippo 2004	marine13	Lowlands	Tropic
1979	Cachoeira Mirim	-25.168639	-47.99142945	4630	50	175	34	Beta 258663	shell	Calippo 2004	marine13	Lowlands	Tropic
1980	Caieira	-23.359583	-46.753594	3370	160	24	40	Isotopes 2628C	shell	Hurt 1974	marine13	Lowlands	Tropic
1981	Cambriu Grande	-25.13228	-47.93241861	5620	60	158	37	Beta 219093	shell	Calippo 2004	marine13	Lowlands	Tropic
1982	Cambriu Grande	-25.13228	-47.93241861	5730	60	24	40	Beta 219094	shell	Calippo 2004	marine13	Lowlands	Tropic
1983	Cananeia	-24.855	-47.475	4300	140	24	40	Bah 302	shell	Martin et al 1984	marine13	Lowlands	Tropic
1984	Cananeia	-24.855	-47.475	4340	110	24	40	Gif 3435	shell	Martin et al 1984	marine13	Lowlands	Tropic
1985	Capelinha	-24.8466	-48.239	8500	70	90	40	A-11236	shell	Eggers et al 2011	marine13	Lowlands	Tropic
1986	Capelinha	-24.8466	-48.239	9250	50	24	40	Beta 189331	shell	Bueno et al 2013	marine13	Lowlands	Tropic
1987	Capelinha II	-24.8466	-48.239	5000	70	24	40	Beta 189332	shell	Bueno et al 2013	marine13	Lowlands	Tropic
1988	Capelinha III	-24.8466	-48.239	4530	50	24	40	Beta 189333	shell	Bueno et al 2013	marine13	Lowlands	Tropic
1989	Carnica	-21.385876	-44.080069	3040	50	61	50	Az 883-2	shell	Beck 1971	marine13	Lowlands	Tropic
1990	Carnica	-21.385876	-44.080069	3310	150	205	26	Az 912	shell	Beck 1971	marine13	Lowlands	Tropic
1991	Carnica	-21.385876	-44.080069	2550	100	205	26	Az 914	shell	Beck 1971	marine13	Lowlands	Tropic
1992	Carnica	-21.385876	-44.080069	3210	150	205	26	Az 917	shell	Beck 1971	marine13	Lowlands	Tropic
1993	Carnica	-21.385876	-44.080069	2460	110	205	26	Az 959	shell	Beck 1971	marine13	Lowlands	Tropic
1994	Carnica	-21.385876	-44.080069	3400	150	205	26	Lamont 1164	shell	Beck 1971	marine13	Lowlands	Tropic
1995	Carnica	-21.385876	-44.080069	3300	150	205	26	Lamont 1164B	shell	Beck 1971	marine13	Lowlands	Tropic
1996	Cosipa	-23.843451	-46.356639	2590	80	61	50	unknown	shell	Uchoa & Garcia 1986	marine13	Lowlands	Tropic
1997	Cosipa	-23.843451	-46.356639	3790	110	28	25	unknown	shell	Uchoa & Garcia 1986	marine13	Lowlands	Tropic
1998	Cosipa	-23.843451	-46.356639	4210	90	28	25	unknown	shell	Uchoa & Garcia 1986	marine13	Lowlands	Tropic
1999	Estaleiro	-25.05	-48.05	3490	80	90	40	Ba-367	shell	Garcia 1979	marine13	Lowlands	Tropic
[truncated: 3,451 more rows]
