# Supplementary material for: Widespread population decline in South America correlates with mid-Holocene climate change
Source: Sci Rep. 2019 May 9;9:6850. doi: 10.1038/s41598-019-43086-w (PMC6509208; doi:10.1038/s41598-019-43086-w)
Supplement: Supplementary file 2 — Dataset 1 [file 41598_2019_43086_MOESM2_ESM.zip › midholo_revised.R]

####################################################################################################
#                                              CODE LOG                                            #
#   Widespread population decline in South America correlates with mid-Holocene climate change     #
#                                                                                                  #
####################################################################################################

# Philip Riris and Manuel Arroyo-Kalin
# UCL Institute of Archaeology

## 0. PACKAGES

require(rcarbon)
require(sp)
require(rgdal)
require(maptools)
require(rworldmap)
require(spatstat)
require(raster)
require(rgeos)
require(gtools)
require(inlabru)
require(ggplot2)
require(egg)
require(drc)
require(zoo)

## 1. LOAD AND PREPARE 14C DATA

dataset <- read.csv("midholo.csv", header=TRUE)
dataset$SiteCode <- paste("S",as.numeric(dataset$SiteName),sep="")

timerange <- c(12000, 2000) # define analysis time range

#binsense() indicates 200 is a good compromise (see below)
bins <- binPrep(sites = dataset$SiteCode, ages = dataset$Age, 200) 

calDates <- calibrate(dataset$Age, errors = dataset$Error, normalised = FALSE, calCurves = dataset$CalCurve,
                      resOffsets = dataset$DeltaR, resErrors = dataset$DeltaRErr, ncores=3)

observed.spd <- spd(calDates, timeRange = c(12000,2000), bins=bins, 
                    datenormalised = FALSE, spdnormalised = FALSE, runm = 100)

ospd <- as.data.frame(observed.spd$grid) # subset out dataframe

## 2. MODEL TESTING

# South America
SAMT <- modelTest(calDates, errors = dataset$Error, nsim = 1000, bins = bins, timeRange = timerange, 
                  model = 'exponential', 
                  runm = 100, spdnormalised = FALSE, ncores=3, 
                  method = "uncalsample")

# Improved fit

newnull <- read.csv("newnull.csv", header=TRUE)

SAMT2 <- modelTest(calDates, errors = dataset$Error, nsim = 1000, bins = bins, timeRange = timerange, 
                   model = 'custom', predgrid = newnull,
                   runm = 100, spdnormalised = FALSE, ncores=3, 
                   method = "uncalsample")

## 3. REGIONAL PERMUTATION TESTING

permRegions <- permTest(calDates, marks = as.character(dataset$Region), timeRange = timerange, nsim = 1000,
                       datenormalised = FALSE, spdnormalised = FALSE, runm = 100, bins = bins)
#Summary:

#Southern Cone      Lowlands     Highlands 
#p-values 
# 0.004              0.03497         0.04795
#Dates
# 2193               1306          1951
#Sites
# 621                382           386
#Bins
# 1495               832           984

permRegions2 <- permTest(calDates, marks = as.character(dataset$Region2), timeRange = timerange, nsim = 1000,
                         datenormalised = FALSE, spdnormalised = FALSE, runm = 100, bins = bins)

#Summary:

          #Tropic     #Ntropic
#p-value  0.001       0.001
#Dates    3257        2193
#Sites    768         621
#Bins     1816        1495

## 4. PAIRWISE REGIONAL PERMUTATION TESTING

#Subsetting
one <- subset(dataset, dataset$Region == "Highlands" | dataset$Region == "Lowlands")
one <- droplevels(one)

two <- subset(dataset, dataset$Region == "Highlands" | dataset$Region == "Southern Cone")
two <- droplevels(two)

three <- subset(dataset, dataset$Region == "Southern Cone" | dataset$Region == "Lowlands")
three <- droplevels(three)

#Data preparation
onecal <- calibrate(one$Age, errors = one$Error, normalised = FALSE, calCurves = one$CalCurve,
                    resOffsets = one$DeltaR, resErrors = one$DeltaRErr, ncores=3)

twocal <- calibrate(two$Age, errors = two$Error, normalised = FALSE, calCurves = two$CalCurve,
                    resOffsets = two$DeltaR, resErrors = two$DeltaRErr, ncores=3)

threecal <- calibrate(three$Age, errors = three$Error, normalised = FALSE, calCurves = three$CalCurve,
                      resOffsets = three$DeltaR, resErrors = three$DeltaRErr, ncores=3)

bin1 <- binPrep(sites = one$SiteCode, ages = one$Age, 200)
bin2 <- binPrep(sites = two$SiteCode, ages = two$Age, 200)
bin3 <- binPrep(sites = three$SiteCode, ages = three$Age, 200)

#Analysis
permone <- permTest(onecal, marks = as.character(one$Region), timeRange = timerange, 
                    nsim = 1000, datenormalised = FALSE, runm = 100, bins = bin1)

permtwo <- permTest(twocal, marks = as.character(two$Region), timeRange = timerange, 
                    nsim = 1000, datenormalised = FALSE, runm = 100, bins = bin2)

permthree <- permTest(threecal, marks = as.character(three$Region), timeRange = timerange, 
                      nsim = 1000, datenormalised = FALSE, runm = 100, bins = bin3)

                #Highlands	Lowlands	Southern Cone
#Highlands	    N/A	        0.1099    	0.009*
#Lowlands	      0.1189      N/A	        0.003*
#Southern Cone	0.011*	    0.005*      N/A

## 5. SPATIAL DENSITY

locations = unique(data.frame(SiteID = dataset$SiteCode, 
                              Longitude = dataset$Lon, Latitude = dataset$Lat, 
                              Region = dataset$Region))

rownames(locations) = as.character(locations$SiteID) 
locations= locations[,-1]
coordinates(locations) <-c("Longitude", "Latitude")
proj4string(locations) <- CRS("+proj=longlat +datum=WGS84")

#South America Albers equal area conic projection
locations2 <- spTransform(locations, 
                          "+proj=aea +lat_1=-5 +lat_2=-42 +lat_0=-32 +lon_0=-60 +x_0=0 +y_0=0 +ellps=aust_SA +units=m +no_defs")

world <- getMap(resolution="low")
sa <- subset(world, NAME %in% c(
  "Venezuela", "Brazil", "Bolivia", "Ecuador",
  "Colombia", "Guyana", "Suriname", "French Guiana", 
  "Peru", "Uruguay", "Chile", "Paraguay", "Argentina"))

sa <- crop(sa, extent(-85, -30, -60, 15)) # Crop out Galapagos (ignore warning)
sa <- spTransform(sa, 
                  "+proj=aea +lat_1=-5 +lat_2=-42 +lat_0=-32 +lon_0=-60 +x_0=0 +y_0=0 +ellps=aust_SA +units=m +no_defs")

# Convert to spatstat "ppp" object and use South America as window for kernel density
locations.p <- as(locations2, "ppp")
locations.p <- rescale(locations.p, 1000, unitname = "km")
win <- as(sa, "owin")
win <- rescale(win, 1000, unitname="km")
locations.p <- locations.p[win]

dens <- density.ppp(locations.p, dimyx = c(1024, 1024), kernel="epanechnikov", sigma=64.28)

## 6. PLOTTING

# Map, exponential test, and histogram (FIGURE 1)

par(mar=c(2,1,2,1))
layout(matrix(c(1, 1, 2, 2, 
                1, 1, 3, 3,
                1, 1, 3, 3), nrow=3, byrow=TRUE))

plot(dens, box = FALSE, main="",
     ribside = "bottom", ribscale = 100, ribsep = 0.05, ribwid = 0.05)
pcolor=rgb(1,1,1,alpha=0.5) 
points(locations.p, pch=".", col=pcolor, cex=2)

hist(calDates$metadata$CRA, breaks = seq(12000, 2000, -200), col="grey", cex.axis=0.7,
     freq=TRUE, xlim=c(12000, 2000), ylab="Frequency", xlab = "cal yr BP", main = "")

plot(ospd, xlim=c(12000, 2000), ylim=c(0.0, 0.9), cex.axis=0.7, type="l")

dev.off()

# Improved fit and outliers (FIGURE 2)

outliers <- read.csv("outliers.csv", header=TRUE) # See below

par(mfrow=c(1,2))
plot(SAMT2, xlim=c(9000,3000))
plot(outliers, type="S", xlab="cal yr BP", ylab="Events/100 yrs", xlim=c(9000,3000), xaxt="n")
axis(side=1, at=c(8000, 6000, 4000))
abline(h = mean(outliers$count), col="#3e56ad", lty="dashed", lwd=2.5) # mean = 5.785124
abline(h = (mean(outliers$count) + sd(outliers$count) * 2), 
       col="#56B4E9", lty="dashed", lwd=2.5) # 2 standard deviations above mean = 12.02054

dev.off()

# Regional model test (FIGURE 3)

par(mar=c(2,1,2,1))

layout(matrix(c(1, 2, 2, 
                1, 2, 2,
                3, 4, 4, 
                3, 4, 4,
                5, 6, 6,
                5, 6, 6
                ), nrow=6, byrow=TRUE))

plot(sa, col="grey", border="grey", lwd=0.1)
points(locations2, cex = 0.5, col="grey45", pch = 16)
points(locations2[locations2$Region == "Highlands", ], col="black", cex=0.7, pch = 16)
plot(permRegions, focalm="Highlands", xlim=c(9000, 3000))

plot(sa, col="grey", border="grey", lwd=0.1)
points(locations2, cex = 0.5, col="grey45", pch = 16)
points(locations2[locations2$Region == "Lowlands", ], col="black", cex=0.7, pch = 16)
plot(permRegions, focalm="Lowlands", xlim=c(9000, 3000))

plot(sa, col="grey", border="grey", lwd=0.1)
points(locations2, cex = 0.5, col="grey45", pch = 16)
points(locations2[locations2$Region == "Southern Cone", ], col="black", cex=0.7, pch = 16)
plot(permRegions, focalm="Southern Cone", xlim=c(9000, 3000))

dev.off()
# Regional model test (FIGURE 4)

par(mfrow=c(1,2))

plot(permRegions, focalm="Tropic", xlim=c(9000,3000))
abline(v=8200, lty=3, lwd=2)
abline(v=4200, lty=3, lwd=2)
plot(permRegions, focalm="Ntropic", xlim=c(9000,3000))
abline(v=8200, lty=3, lwd=2)
abline(v=4200, lty=3, lwd=2)

# SUPPLEMENTARY INFORMATION FIGURES

#Model tests

par(mfrow=c(1,2))

plot(SAMT)
abline(v=8200, lty=3, lwd=2)
abline(v=4200, lty=3, lwd=2)
plot(SAMT2)
abline(v=8200, lty=3, lwd=2)
abline(v=4200, lty=3, lwd=2)
abline(v=8600, lty=2, lwd=2)
abline(v=6000, lty=2, lwd=2)

#Pairwise permutation

par(mar=c(2,2,2,2))
par(mfrow=c(3,3))

plot.new()
plot(permone, focalm="Lowlands", xlim=c(9000,3000))
plot(permtwo, focalm="Southern Cone", xlim=c(9000,3000))
plot(permone, focalm="Highlands", xlim=c(9000,3000))
plot.new()
plot(permthree, focalm="Southern Cone", xlim=c(9000,3000))
plot(permtwo, focalm = "Highlands", xlim=c(9000,3000))
plot(permthree, focalm = "Lowlands", xlim=c(9000,3000))
plot.new()

dev.off()

## 7. SENSITIVITY ANALYSIS

# 7.1 Initial model selection

#Custom logistic model fitting code courtesy of Andy Bevan (UCL). See: www.pnas.org/cgi/doi/10.1073/pnas.1709190114 

time <- seq(12000,2000, -1) # calBP

fit <- drm(y ~ x, 
           data=data.frame(
             x=time, 
             y=observed.spd$grid$PrDens[observed.spd$grid$calBP >= min(time) & observed.spd$grid$calBP <= max(time)]),
           fct=L.3()) # Fit logistic model to data

exp <- modelTest(calDates, errors= dataset$Error, bins = bins, runm = 100, method="calsample", calCurves = "shcal13",
                 timeRange = c(12000, 3000), 
                 model="exponential", datenormalised=FALSE, ncores=3, fitonly = TRUE) # Fit exponential model to data

lin <- modelTest(calDates, errors= dataset$Error, bins = bins, runm = 100, method="calsample", calCurves = "shcal13",
                 timeRange = c(12000, 3000), 
                 model="linear", datenormalised=FALSE, ncores=3, fitonly = TRUE) # Fit linear model to data

AIC(fit, exp$fitobject, lin$fitobject, k=2)

#                 df       AIC
#fit                4 -23172.35
#exp.fit$fitobject  3 -27514.29
#lin.fit$fitobject  3 -22699.61

# Exponential model provides most parsimonious fit for 12000 - 2000 cal BP (deltaAIC = 0).

# 7.2 Regime change identification

# There is significant deviation (p < 0.0001) from the initial null model, particularly in the Early Holocene.
# Early Holocene to mid-Middle Holocene (~6000 cal BP) is a near-stationary or weakly linear trend.
# The following code identifies the optimal breakpoint for a regime shift using AIC.

# Iterate through breakpoints 10 - 8k cal BP in 50-year intervals

bkpoints <- seq(2000,5000,50) # 2000 = 10000 cal BP, 5000 = 7000 cal BP
criterion <- rep(NA, length(bkpoints))

for (i in bkpoints){
  first <- lm(PrDens ~ calBP, data=ospd[1:i,])
  
  second <- nls(y ~ exp(a + b * x), data = 
                  data.frame(x = ospd$calBP[(i+1):10001], 
                             y = ospd$PrDens[(i+1):10001]), start = list(a = 0, b = 0))
  criterion[i] <- AIC(first) + AIC(second) # Note: log-likelihood, and therefore AIC, is additive
  criterion <- criterion[!is.na(criterion)]
}

#ospd[bkpoints[which.min(criterion)], ]
#
# Optimal breakpoint:
#      calBP    PrDens
# 3400  8601 0.2711313

fit1 <- lm(PrDens ~ calBP, data=ospd[1:3401,])

#((coef(fit1)[1] + 8600*coef(fit1)[2]) -
#    (coef(fit1)[1] + 12000*coef(fit1)[2])) / 3400

#2.085985e-05 # a very gentle slope ~0.00002

p1 <- predict(fit1)
p1 <- data.frame(calBP = ospd$calBP[1:3401], PrDens = p1)

newData <- data.frame(calBP=ospd$calBP[3402:10001])

p2 <- predict(fit1, newdata=newData)
p2 <- data.frame(calBP = ospd$calBP[3402:10001], PrDens = p2)

newnull <- rbind(p1,p2) # Custom null model

# 7.3 Spatial kernel
sk <- bw.ppl(locations.p) #Bandwidth = 64.28

# 7.4 Bin width

binsense(x = calDates, y = dataset, h = seq(0, 500, 50), timeRange = timerange, 
         sitecol="SiteCode", agecol = "Age") #h = 200

bins <- binPrep(dataset$SiteCode, ages=dataset$Age, h=200)

# 7.5 Normalisation

# Non-normalised dates
unnorm <- calibrate(dataset$Age, errors=dataset$Error, normalised = FALSE, 
                    calCurves = dataset$CalCurve, 
                    resOffsets = dataset$DeltaR, resErrors = dataset$DeltaRErr)
spdunorm <- spd(unnorm, timeRange = timerange, bins = bins, 
                datenormalised = FALSE, spdnormalised = TRUE, runm=100) #Z-transform SPD to enable comparison
temp1 <- as.data.frame(spdunorm$grid)

# Normalised dates
norm <- calibrate(dataset$Age, errors=dataset$Error, normalised = TRUE, 
                  calCurves = dataset$CalCurve, 
                  resOffsets = dataset$DeltaR, resErrors = dataset$DeltaRErr)
spdnorm <- spd(norm, timeRange = timerange, bins = bins, 
               datenormalised = TRUE, spdnormalised = TRUE, runm=100) #Z-transform SPD to enable comparison
temp2 <- as.data.frame(spdnorm$grid)

plot(temp1, xlim=timerange, type = "l", lty=1, ylim=c(0.00001, 0.00030))
lines(temp2, xlim=timerange, type = "l", lty=2)

dev.off()

# 7.6 Calibration curve effects

# Calibration curve
dataset2 <- dataset
calDates2 <- calibrate(dataset2$Age, errors=dataset2$Error, normalised = FALSE, 
                  calCurves = "intcal13", resOffsets = dataset$DeltaR, resErrors = dataset$DeltaRErr)
spdintcal <- spd(calDates2, timeRange = timerange, bins = bins, 
               datenormalised = FALSE, spdnormalised = TRUE, runm=100)

# 7.7 Plotting

par(mfrow=c(2,2))

plot(sk)
plot.new() # pasted in a screenshot of binsense() call here
plot(temp1, xlim=c(9000,3000), type = "l", lty=1, ylim=c(0.00001, 0.00030))
lines(temp2, xlim=c(9000,3000), type = "l", lty=2)
plot(spdunorm, fill=rgb(1,0,0, 0.6), xlim=c(9000,3000))
plot(spdintcal, fill=rgb(0,0,1, 0.5), add=TRUE, xlim=c(9000,3000))

dev.off()

## 8. PALAEOCLIMATIC PROXIES

# 8.1 Simulated grids

#Austral Summer (DJF)

fs1 <-list.files(pattern = ".asc") # Locate files

os1 <- mixedsort(fs1) # Sort chronologically

os1 <- rev(os1) 

rs1 <- lapply(os1, raster) # Convert to raster

ss1 <- stack(rs1) # Stack rasters

ss1 <- crop(ss1, extent(-90, -30, -60, 20))

r.maxs1 = cellStats(ss1,"max") # Cell statistics
r.mins1 = cellStats(ss1, "min")

rs.scale1 <- ((ss1 - r.mins1) / (r.maxs1 - r.mins1) - 0.5 ) * 2 #Rescale from -1 to 1

vs1 <- calc(rs.scale1, fun=var) #Calculate variance in stack
crs(vs1) <- "+proj=longlat +datum=WGS84 +no_defs +ellps=WGS84 +towgs84=0,0,0" # Project
vs1 <- projectRaster(vs1, crs="+proj=aea +lat_1=-5 +lat_2=-42 +lat_0=-32 +lon_0=-60 +x_0=0 +y_0=0 +ellps=aust_SA +units=m +no_defs")
vas1 <- disaggregate(vs1, fact = 20) # Increase resolution
gs1 <- as(vas1, 'SpatialGridDataFrame')

gs1 <- gs1[sa, ] #clip to South America mainland

#Austral Winter (JJA)

fs2 <-list.files(pattern = ".asc")

os2 <- mixedsort(fs2)

os2 <- rev(os2)

rs2 <- lapply(os2, raster)

ss2 <- stack(rs2)

ss2 <- crop(ss2, extent(-90, -30, -60, 20))

r.maxs2 = cellStats(ss2,"max")
r.mins2 = cellStats(ss2, "min")

rs.scale2 <- ((ss2 - r.mins2) / (r.maxs2 - r.mins2) - 0.5 ) * 2 #Rescale from -1 to 1

vs2 <- calc(rs.scale2, fun=var) #Calculate variance in stack
crs(vs2) <- "+proj=longlat +datum=WGS84 +no_defs +ellps=WGS84 +towgs84=0,0,0"
vs2 <- projectRaster(vs2, crs="+proj=aea +lat_1=-5 +lat_2=-42 +lat_0=-32 +lon_0=-60 +x_0=0 +y_0=0 +ellps=aust_SA +units=m +no_defs")
vas2 <- disaggregate(vs2, fact = 20)
gs2 <- as(vas2, 'SpatialGridDataFrame')

gs2 <- gs2[sa, ] #clip to South America mainland

# SIMULATED PRECIPITATION VARIANCE

djf <- ggplot() + gg(gs1) + coord_equal() + theme_void() + 
  scale_fill_viridis_c(option = "D", name="Summer (DJF)\nPrecipitation Variance\n8.4 - 7.9k cal BP")

djf <- djf + theme(legend.position = "bottom", legend.text = element_text(angle = 45, size=10))

jja <- ggplot() + gg(gs2) + coord_equal() + theme_void() + 
  scale_fill_viridis_c(option = "D", name="Winter (JJA)\nPrecipitation Variance\n8.4 - 7.9k cal BP")

jja <- jja + theme(legend.position = "bottom", legend.text = element_text(angle = 45, size=10))

ggarrange(djf, jja, ncol=2)
plot(permRegions2, focalm="Tropic", xlim=c(9000, 3000))
plot(permRegions2, focalm="Ntropic", xlim=c(9000,3000))
dev.off()

# 8.2 Palaeoclimatic archives

# For original datasets, the reader is referred to the paper bibliography

carr <- read.csv("carr.csv", header=TRUE)
ctp <- read.csv("CTP.csv", header = TRUE)
bgc <- read.csv("bot.csv", header = TRUE)
lap <- read.csv("lapagrande.csv", header=TRUE)
yan <- read.csv("yan.csv", header=TRUE)
pot <- read.csv("potrok2.csv")

# CLIMATIC RECORDS

#Lapa Grande

g1 <- ggplot(lap) + geom_line(aes(Age, d18OcarbVPDB, col=Core)) + 
  scale_color_manual(values =c("#88101A", "#DB291A")) +
  theme_classic() + xlim(c(9000,3000)) +
  theme(axis.title.x=element_blank(),
        axis.text.x=element_blank(),
        axis.line.x = element_blank(), 
        axis.title.y = element_text(size=7.5)) +
  theme(legend.position = "none") + 
  ylab(expression(paste (delta^18, "O \u2030"))) +
  annotate(geom="rect", xmin=4200, xmax=8200, ymin=-Inf, ymax=Inf, alpha=0.1, fill="#F8766D") +
  geom_rug(data=data.frame(lap$Age[lap$outliers]), aes(lap$Age[lap$outliers]), alpha = 1/2)

#Tigre Perdido
d2 <- ggplot(ctp) + geom_line(aes(Age, d18o), color="#DB291A") + 
  theme_classic() + xlim(c(9000,3000)) +
  theme(axis.title.x=element_blank(),
        axis.text.x=element_blank(),
        axis.line.x = element_blank(), 
        axis.title.y = element_text(size=7.5)) +
  theme(legend.position = "none") + 
  ylab(expression(paste (delta^18, "O \u2030"))) +
  annotate(geom="rect", xmin=4200, xmax=8200, ymin=-Inf, ymax=Inf, alpha=0.1, fill="#F8766D") +
  geom_rug(data=data.frame(ctp$Age[ctp$outliers]), aes(ctp$Age[ctp$outliers]), alpha = 1/2)

#Cariaco Basin
c1 <- ggplot(carr) + geom_line(aes(Cariaco.grey.age, Cariaco.grey.scale), color="#7F0000") + 
  theme_classic() + xlim(c(9000,3000)) + xlab("") +
  theme(axis.title.x=element_blank(),
        axis.text.x=element_blank(),
        axis.line.x = element_blank(), 
        axis.title.y = element_text(size=7.5)) +
  theme(legend.position = "none") + 
  ylab("Grey scale (0-255)") +
  annotate(geom="rect", xmin=4200, xmax=8200, ymin=-Inf, ymax=Inf, alpha=0.1, fill="#F8766D") +
  geom_rug(data=data.frame(
    carr$Cariaco.grey.age[carr$outliers]), 
    aes(carr$Cariaco.grey.age[carr$outliers]) , alpha = 1/2)

#Botuvera
b1 <- ggplot(bgc) + geom_line(aes(bgc$age, bgc$SrCa), color="#DB291A")  + 
  theme_classic() + xlim(c(9000,3000)) + xlab("") + ylim(c(35,65)) +
  theme(axis.title.x=element_blank(),
        axis.text.x=element_blank(),
        axis.line.x = element_blank(), 
        axis.title.y = element_text(size=7.5)) +
  theme(legend.position = "none") +
  ylab("SrCa") +
  annotate(geom="rect", xmin=4200, xmax=8200, ymin=-Inf, ymax=Inf, alpha=0.1, fill="#F8766D") +
  geom_rug(data=data.frame(bgc$age[bgc$outliers]), aes(bgc$age[bgc$outliers]), alpha = 1/2)

#Potrok Aike
p1 <- ggplot(pot) + geom_line(aes(Age, CaTi), color="#00C7ED") + 
  theme_classic() + xlim(c(9000,3000)) + xlab("") +
  theme(legend.position = "none") + 
  ylim(c(0, 40)) +
  ylab("Ca/Ti ratio") +
  theme(axis.title.y = element_text(size=7.5)) +
  annotate(geom="rect", xmin=4200, xmax=8200, ymin=-Inf, ymax=Inf, alpha=0.1, fill="#F8766D") +
  geom_rug(data=data.frame(pot$Age[pot$outliers]), aes(pot$Age[pot$outliers]), alpha = 1/2)

#Yanacocha

y1 <- ggplot(yan) + geom_line(aes(age_calBP, CaTi), color="#00C7ED") + 
  theme_classic() + xlim(c(9000,3000)) + xlab("") +
    theme(axis.title.x=element_blank(),
          axis.text.x=element_blank(),
          axis.line.x = element_blank(),
          axis.title.y = element_text(size=7.5)) +
  theme(legend.position = "none") + 
  ylim(c(0, 15)) +
  ylab("Ca/Ti ratio") +
  theme(axis.title.y = element_text(size=7.5)) +
  annotate(geom="rect", xmin=4200, xmax=8200, ymin=-Inf, ymax=Inf, alpha=0.1, fill="#F8766D") +
  geom_rug(data=data.frame(yan$age_calBP[yan$outliers]), aes(yan$age_calBP[yan$outliers]), alpha = 1/2)

ggarrange(plots=list(c1, d2, g1, b1, y1, p1), ncol = 1)
dev.off()

## 9. HELPER FUNCTIONS - OUTLIER DETECTION TEST WITH MEDIAN ABSOLUTE DEVIATION

# This code will take a dataframe containing, minimally, a vector of calendar ages and a vector of values representing
# proxy measurements for climate (e.g. delta18O from a speleothem), and detect outliers based on the threshold and rolling
# window defined by the user. The placeholder terms "x$age" & "x$proxy" are used in the below example.

# Define MAD functions
ut <- function(x) {
  m = median(x); median(x) + threshold * median(abs(x - m))} 

lt <- function(x) {
  m = median(x); median(x) - threshold * median(abs(x - m))}

window <- NULL #For each record, this value is scaled to approximate a 100-year rolling window
threshold <- 3 #3*MAD threshold

#Upper outliers

z1 <- rollapply(zoo(x$proxy), window, ut, align="right")

z1 <- c(rep(z1[1], window-1), z1)

up <- x$proxy > z1 # x$proxy is a generic reference to choice of record and proxy

#Lower outliers

z2 <- rollapply(zoo(x$proxy), window, lt, align="right")

z2 <- c(rep(z2[1], window-1), z2)

lo <- x$proxy < z2

x$outliers <- as.logical(up + lo) #write outlier counts to new vector in proxy dataframe

# This code sums the count of outliers from any number of time series that have passed through the rolling MAD analysis 
# into bins and writes the results to a new dataframe that can be exported. Replace "x" with named dataframes containing, 
# minimally, an age vector in calendar years before present and a vector of outliers.

# Many thanks to Fabio Silva for help developing this code

age <- seq(3000, 9000, 50) # Date range 9000 - 3000 cal BP in 50-year bins

count <- rep(0,length(age)) # Empty vector of appropriate length

for (i in 1:(length(age)-1)) {
  ind <- which(x$age >= age[i] & x$age < age[i+1]) 
  count[i] <- count[i] + sum(x$outliers[ind]) # Copy this line and the above for each proxy of interest
  }

outliers_sum <- as.data.frame(cbind(age, count))
write.csv(outliers_sum, "outliers.csv")
