# Supplementary material for: Widespread population decline in South America correlates with mid-Holocene climate change
Source: Sci Rep. 2019 May 9;9:6850. doi: 10.1038/s41598-019-43086-w (PMC6509208; doi:10.1038/s41598-019-43086-w)
Supplement: Supplementary file 2 — Dataset 1 [file 41598_2019_43086_MOESM2_ESM.zip › newnull.csv]

calBP	PrDens
12000	0.239279548
11999	0.239300428
11998	0.239321309
11997	0.239342189
11996	0.239363069
11995	0.23938395
11994	0.23940483
11993	0.23942571
11992	0.23944659
11991	0.239467471
11990	0.239488351
11989	0.239509231
11988	0.239530112
11987	0.239550992
11986	0.239571872
11985	0.239592753
11984	0.239613633
11983	0.239634513
11982	0.239655393
11981	0.239676274
11980	0.239697154
11979	0.239718034
11978	0.239738915
11977	0.239759795
11976	0.239780675
11975	0.239801556
11974	0.239822436
11973	0.239843316
11972	0.239864197
11971	0.239885077
11970	0.239905957
11969	0.239926837
11968	0.239947718
11967	0.239968598
11966	0.239989478
11965	0.240010359
11964	0.240031239
11963	0.240052119
11962	0.240073
11961	0.24009388
11960	0.24011476
11959	0.24013564
11958	0.240156521
11957	0.240177401
11956	0.240198281
11955	0.240219162
11954	0.240240042
11953	0.240260922
11952	0.240281803
11951	0.240302683
11950	0.240323563
11949	0.240344443
11948	0.240365324
11947	0.240386204
11946	0.240407084
11945	0.240427965
11944	0.240448845
11943	0.240469725
11942	0.240490606
11941	0.240511486
11940	0.240532366
11939	0.240553247
11938	0.240574127
11937	0.240595007
11936	0.240615887
11935	0.240636768
11934	0.240657648
11933	0.240678528
11932	0.240699409
11931	0.240720289
11930	0.240741169
11929	0.24076205
11928	0.24078293
11927	0.24080381
11926	0.24082469
11925	0.240845571
11924	0.240866451
11923	0.240887331
11922	0.240908212
11921	0.240929092
11920	0.240949972
11919	0.240970853
11918	0.240991733
11917	0.241012613
11916	0.241033494
11915	0.241054374
11914	0.241075254
11913	0.241096134
11912	0.241117015
11911	0.241137895
11910	0.241158775
11909	0.241179656
11908	0.241200536
11907	0.241221416
11906	0.241242297
11905	0.241263177
11904	0.241284057
11903	0.241304937
11902	0.241325818
11901	0.241346698
11900	0.241367578
11899	0.241388459
11898	0.241409339
11897	0.241430219
11896	0.2414511
11895	0.24147198
11894	0.24149286
11893	0.241513741
11892	0.241534621
11891	0.241555501
11890	0.241576381
11889	0.241597262
11888	0.241618142
11887	0.241639022
11886	0.241659903
11885	0.241680783
11884	0.241701663
11883	0.241722544
11882	0.241743424
11881	0.241764304
11880	0.241785184
11879	0.241806065
11878	0.241826945
11877	0.241847825
11876	0.241868706
11875	0.241889586
11874	0.241910466
11873	0.241931347
11872	0.241952227
11871	0.241973107
11870	0.241993988
11869	0.242014868
11868	0.242035748
11867	0.242056628
11866	0.242077509
11865	0.242098389
11864	0.242119269
11863	0.24214015
11862	0.24216103
11861	0.24218191
11860	0.242202791
11859	0.242223671
11858	0.242244551
11857	0.242265431
11856	0.242286312
11855	0.242307192
11854	0.242328072
11853	0.242348953
11852	0.242369833
11851	0.242390713
11850	0.242411594
11849	0.242432474
11848	0.242453354
11847	0.242474235
11846	0.242495115
11845	0.242515995
11844	0.242536875
11843	0.242557756
11842	0.242578636
11841	0.242599516
11840	0.242620397
11839	0.242641277
11838	0.242662157
11837	0.242683038
11836	0.242703918
11835	0.242724798
11834	0.242745678
11833	0.242766559
11832	0.242787439
11831	0.242808319
11830	0.2428292
11829	0.24285008
11828	0.24287096
11827	0.242891841
11826	0.242912721
11825	0.242933601
11824	0.242954481
11823	0.242975362
11822	0.242996242
11821	0.243017122
11820	0.243038003
11819	0.243058883
11818	0.243079763
11817	0.243100644
11816	0.243121524
11815	0.243142404
11814	0.243163285
11813	0.243184165
11812	0.243205045
11811	0.243225925
11810	0.243246806
11809	0.243267686
11808	0.243288566
11807	0.243309447
11806	0.243330327
11805	0.243351207
11804	0.243372088
11803	0.243392968
11802	0.243413848
11801	0.243434728
11800	0.243455609
11799	0.243476489
11798	0.243497369
11797	0.24351825
11796	0.24353913
11795	0.24356001
11794	0.243580891
11793	0.243601771
11792	0.243622651
11791	0.243643532
11790	0.243664412
11789	0.243685292
11788	0.243706172
11787	0.243727053
11786	0.243747933
11785	0.243768813
11784	0.243789694
11783	0.243810574
11782	0.243831454
11781	0.243852335
11780	0.243873215
11779	0.243894095
11778	0.243914975
11777	0.243935856
11776	0.243956736
11775	0.243977616
11774	0.243998497
11773	0.244019377
11772	0.244040257
11771	0.244061138
11770	0.244082018
11769	0.244102898
11768	0.244123779
11767	0.244144659
11766	0.244165539
11765	0.244186419
11764	0.2442073
11763	0.24422818
11762	0.24424906
11761	0.244269941
11760	0.244290821
11759	0.244311701
11758	0.244332582
11757	0.244353462
11756	0.244374342
11755	0.244395222
11754	0.244416103
11753	0.244436983
11752	0.244457863
11751	0.244478744
11750	0.244499624
11749	0.244520504
11748	0.244541385
11747	0.244562265
11746	0.244583145
11745	0.244604026
11744	0.244624906
11743	0.244645786
11742	0.244666666
11741	0.244687547
11740	0.244708427
11739	0.244729307
11738	0.244750188
11737	0.244771068
11736	0.244791948
11735	0.244812829
11734	0.244833709
11733	0.244854589
11732	0.244875469
11731	0.24489635
11730	0.24491723
11729	0.24493811
11728	0.244958991
11727	0.244979871
11726	0.245000751
11725	0.245021632
11724	0.245042512
11723	0.245063392
11722	0.245084273
11721	0.245105153
11720	0.245126033
11719	0.245146913
11718	0.245167794
11717	0.245188674
11716	0.245209554
11715	0.245230435
11714	0.245251315
11713	0.245272195
11712	0.245293076
11711	0.245313956
11710	0.245334836
11709	0.245355716
11708	0.245376597
11707	0.245397477
11706	0.245418357
11705	0.245439238
11704	0.245460118
11703	0.245480998
11702	0.245501879
11701	0.245522759
11700	0.245543639
11699	0.24556452
11698	0.2455854
11697	0.24560628
11696	0.24562716
11695	0.245648041
11694	0.245668921
11693	0.245689801
11692	0.245710682
11691	0.245731562
11690	0.245752442
11689	0.245773323
11688	0.245794203
11687	0.245815083
11686	0.245835963
11685	0.245856844
11684	0.245877724
11683	0.245898604
11682	0.245919485
11681	0.245940365
11680	0.245961245
11679	0.245982126
11678	0.246003006
11677	0.246023886
11676	0.246044766
11675	0.246065647
11674	0.246086527
11673	0.246107407
11672	0.246128288
11671	0.246149168
11670	0.246170048
11669	0.246190929
11668	0.246211809
11667	0.246232689
11666	0.24625357
11665	0.24627445
11664	0.24629533
11663	0.24631621
11662	0.246337091
11661	0.246357971
11660	0.246378851
11659	0.246399732
11658	0.246420612
11657	0.246441492
11656	0.246462373
11655	0.246483253
11654	0.246504133
11653	0.246525013
11652	0.246545894
11651	0.246566774
11650	0.246587654
11649	0.246608535
11648	0.246629415
11647	0.246650295
11646	0.246671176
11645	0.246692056
11644	0.246712936
11643	0.246733817
11642	0.246754697
11641	0.246775577
11640	0.246796457
11639	0.246817338
11638	0.246838218
11637	0.246859098
11636	0.246879979
11635	0.246900859
11634	0.246921739
11633	0.24694262
11632	0.2469635
11631	0.24698438
11630	0.24700526
11629	0.247026141
11628	0.247047021
11627	0.247067901
11626	0.247088782
11625	0.247109662
11624	0.247130542
11623	0.247151423
11622	0.247172303
11621	0.247193183
11620	0.247214064
11619	0.247234944
11618	0.247255824
11617	0.247276704
11616	0.247297585
11615	0.247318465
11614	0.247339345
11613	0.247360226
11612	0.247381106
11611	0.247401986
11610	0.247422867
11609	0.247443747
11608	0.247464627
11607	0.247485507
11606	0.247506388
11605	0.247527268
11604	0.247548148
11603	0.247569029
11602	0.247589909
11601	0.247610789
11600	0.24763167
11599	0.24765255
11598	0.24767343
11597	0.247694311
11596	0.247715191
11595	0.247736071
11594	0.247756951
11593	0.247777832
11592	0.247798712
11591	0.247819592
11590	0.247840473
11589	0.247861353
11588	0.247882233
11587	0.247903114
11586	0.247923994
11585	0.247944874
11584	0.247965754
11583	0.247986635
11582	0.248007515
11581	0.248028395
11580	0.248049276
11579	0.248070156
11578	0.248091036
11577	0.248111917
11576	0.248132797
11575	0.248153677
11574	0.248174558
11573	0.248195438
11572	0.248216318
11571	0.248237198
11570	0.248258079
11569	0.248278959
11568	0.248299839
11567	0.24832072
11566	0.2483416
11565	0.24836248
11564	0.248383361
11563	0.248404241
11562	0.248425121
11561	0.248446001
11560	0.248466882
11559	0.248487762
11558	0.248508642
11557	0.248529523
11556	0.248550403
11555	0.248571283
11554	0.248592164
11553	0.248613044
11552	0.248633924
11551	0.248654804
11550	0.248675685
11549	0.248696565
11548	0.248717445
11547	0.248738326
11546	0.248759206
11545	0.248780086
11544	0.248800967
11543	0.248821847
11542	0.248842727
11541	0.248863608
11540	0.248884488
11539	0.248905368
11538	0.248926248
11537	0.248947129
11536	0.248968009
11535	0.248988889
11534	0.24900977
11533	0.24903065
11532	0.24905153
11531	0.249072411
11530	0.249093291
11529	0.249114171
11528	0.249135051
11527	0.249155932
11526	0.249176812
11525	0.249197692
11524	0.249218573
11523	0.249239453
11522	0.249260333
11521	0.249281214
11520	0.249302094
11519	0.249322974
11518	0.249343855
11517	0.249364735
11516	0.249385615
11515	0.249406495
11514	0.249427376
11513	0.249448256
11512	0.249469136
11511	0.249490017
11510	0.249510897
11509	0.249531777
11508	0.249552658
11507	0.249573538
11506	0.249594418
11505	0.249615298
11504	0.249636179
11503	0.249657059
11502	0.249677939
11501	0.24969882
11500	0.2497197
11499	0.24974058
11498	0.249761461
11497	0.249782341
11496	0.249803221
11495	0.249824102
11494	0.249844982
11493	0.249865862
11492	0.249886742
11491	0.249907623
11490	0.249928503
11489	0.249949383
11488	0.249970264
11487	0.249991144
11486	0.250012024
11485	0.250032905
11484	0.250053785
11483	0.250074665
11482	0.250095545
11481	0.250116426
11480	0.250137306
11479	0.250158186
11478	0.250179067
11477	0.250199947
11476	0.250220827
11475	0.250241708
11474	0.250262588
11473	0.250283468
11472	0.250304349
11471	0.250325229
11470	0.250346109
11469	0.250366989
11468	0.25038787
11467	0.25040875
11466	0.25042963
11465	0.250450511
11464	0.250471391
11463	0.250492271
11462	0.250513152
11461	0.250534032
11460	0.250554912
11459	0.250575792
11458	0.250596673
11457	0.250617553
11456	0.250638433
11455	0.250659314
11454	0.250680194
11453	0.250701074
11452	0.250721955
11451	0.250742835
11450	0.250763715
11449	0.250784596
11448	0.250805476
11447	0.250826356
11446	0.250847236
11445	0.250868117
11444	0.250888997
11443	0.250909877
11442	0.250930758
11441	0.250951638
11440	0.250972518
11439	0.250993399
11438	0.251014279
11437	0.251035159
11436	0.251056039
11435	0.25107692
11434	0.2510978
11433	0.25111868
11432	0.251139561
11431	0.251160441
11430	0.251181321
11429	0.251202202
11428	0.251223082
11427	0.251243962
11426	0.251264843
11425	0.251285723
11424	0.251306603
11423	0.251327483
11422	0.251348364
11421	0.251369244
11420	0.251390124
11419	0.251411005
11418	0.251431885
11417	0.251452765
11416	0.251473646
11415	0.251494526
11414	0.251515406
11413	0.251536286
11412	0.251557167
11411	0.251578047
11410	0.251598927
11409	0.251619808
11408	0.251640688
11407	0.251661568
11406	0.251682449
11405	0.251703329
11404	0.251724209
11403	0.251745089
11402	0.25176597
11401	0.25178685
11400	0.25180773
11399	0.251828611
11398	0.251849491
11397	0.251870371
11396	0.251891252
11395	0.251912132
11394	0.251933012
11393	0.251953893
11392	0.251974773
11391	0.251995653
11390	0.252016533
11389	0.252037414
11388	0.252058294
11387	0.252079174
11386	0.252100055
11385	0.252120935
11384	0.252141815
11383	0.252162696
11382	0.252183576
11381	0.252204456
11380	0.252225336
11379	0.252246217
11378	0.252267097
11377	0.252287977
11376	0.252308858
11375	0.252329738
11374	0.252350618
11373	0.252371499
11372	0.252392379
11371	0.252413259
11370	0.25243414
11369	0.25245502
11368	0.2524759
11367	0.25249678
11366	0.252517661
11365	0.252538541
11364	0.252559421
11363	0.252580302
11362	0.252601182
11361	0.252622062
11360	0.252642943
11359	0.252663823
11358	0.252684703
11357	0.252705583
11356	0.252726464
11355	0.252747344
11354	0.252768224
11353	0.252789105
11352	0.252809985
11351	0.252830865
11350	0.252851746
11349	0.252872626
11348	0.252893506
11347	0.252914387
11346	0.252935267
11345	0.252956147
11344	0.252977027
11343	0.252997908
11342	0.253018788
11341	0.253039668
11340	0.253060549
11339	0.253081429
11338	0.253102309
11337	0.25312319
11336	0.25314407
11335	0.25316495
11334	0.25318583
11333	0.253206711
11332	0.253227591
11331	0.253248471
11330	0.253269352
11329	0.253290232
11328	0.253311112
11327	0.253331993
11326	0.253352873
11325	0.253373753
11324	0.253394634
11323	0.253415514
11322	0.253436394
11321	0.253457274
11320	0.253478155
11319	0.253499035
11318	0.253519915
11317	0.253540796
11316	0.253561676
11315	0.253582556
11314	0.253603437
11313	0.253624317
11312	0.253645197
11311	0.253666077
11310	0.253686958
11309	0.253707838
11308	0.253728718
11307	0.253749599
11306	0.253770479
11305	0.253791359
11304	0.25381224
11303	0.25383312
11302	0.253854
11301	0.253874881
11300	0.253895761
11299	0.253916641
11298	0.253937521
11297	0.253958402
11296	0.253979282
11295	0.254000162
11294	0.254021043
11293	0.254041923
11292	0.254062803
11291	0.254083684
11290	0.254104564
11289	0.254125444
11288	0.254146324
11287	0.254167205
11286	0.254188085
11285	0.254208965
11284	0.254229846
11283	0.254250726
11282	0.254271606
11281	0.254292487
11280	0.254313367
11279	0.254334247
11278	0.254355128
11277	0.254376008
11276	0.254396888
11275	0.254417768
11274	0.254438649
11273	0.254459529
11272	0.254480409
11271	0.25450129
11270	0.25452217
11269	0.25454305
11268	0.254563931
11267	0.254584811
11266	0.254605691
11265	0.254626571
11264	0.254647452
11263	0.254668332
11262	0.254689212
11261	0.254710093
11260	0.254730973
11259	0.254751853
11258	0.254772734
11257	0.254793614
11256	0.254814494
11255	0.254835374
11254	0.254856255
11253	0.254877135
11252	0.254898015
11251	0.254918896
11250	0.254939776
11249	0.254960656
11248	0.254981537
11247	0.255002417
11246	0.255023297
11245	0.255044178
11244	0.255065058
11243	0.255085938
11242	0.255106818
11241	0.255127699
11240	0.255148579
11239	0.255169459
11238	0.25519034
11237	0.25521122
11236	0.2552321
11235	0.255252981
11234	0.255273861
11233	0.255294741
11232	0.255315621
11231	0.255336502
11230	0.255357382
11229	0.255378262
11228	0.255399143
11227	0.255420023
11226	0.255440903
11225	0.255461784
11224	0.255482664
11223	0.255503544
11222	0.255524425
11221	0.255545305
11220	0.255566185
11219	0.255587065
11218	0.255607946
11217	0.255628826
11216	0.255649706
11215	0.255670587
11214	0.255691467
11213	0.255712347
11212	0.255733228
11211	0.255754108
11210	0.255774988
11209	0.255795868
11208	0.255816749
11207	0.255837629
11206	0.255858509
11205	0.25587939
11204	0.25590027
11203	0.25592115
11202	0.255942031
11201	0.255962911
11200	0.255983791
11199	0.256004672
11198	0.256025552
11197	0.256046432
11196	0.256067312
11195	0.256088193
11194	0.256109073
11193	0.256129953
11192	0.256150834
11191	0.256171714
11190	0.256192594
11189	0.256213475
11188	0.256234355
11187	0.256255235
11186	0.256276115
11185	0.256296996
11184	0.256317876
11183	0.256338756
11182	0.256359637
11181	0.256380517
11180	0.256401397
11179	0.256422278
11178	0.256443158
11177	0.256464038
11176	0.256484919
11175	0.256505799
11174	0.256526679
11173	0.256547559
11172	0.25656844
11171	0.25658932
11170	0.2566102
11169	0.256631081
11168	0.256651961
11167	0.256672841
11166	0.256693722
11165	0.256714602
11164	0.256735482
11163	0.256756362
11162	0.256777243
11161	0.256798123
11160	0.256819003
11159	0.256839884
11158	0.256860764
11157	0.256881644
11156	0.256902525
11155	0.256923405
11154	0.256944285
11153	0.256965166
11152	0.256986046
11151	0.257006926
11150	0.257027806
11149	0.257048687
11148	0.257069567
11147	0.257090447
11146	0.257111328
11145	0.257132208
11144	0.257153088
11143	0.257173969
11142	0.257194849
11141	0.257215729
11140	0.257236609
11139	0.25725749
11138	0.25727837
11137	0.25729925
11136	0.257320131
11135	0.257341011
11134	0.257361891
11133	0.257382772
11132	0.257403652
11131	0.257424532
11130	0.257445412
11129	0.257466293
11128	0.257487173
11127	0.257508053
11126	0.257528934
11125	0.257549814
11124	0.257570694
11123	0.257591575
11122	0.257612455
11121	0.257633335
11120	0.257654216
11119	0.257675096
11118	0.257695976
11117	0.257716856
11116	0.257737737
11115	0.257758617
11114	0.257779497
11113	0.257800378
11112	0.257821258
11111	0.257842138
11110	0.257863019
11109	0.257883899
11108	0.257904779
11107	0.257925659
11106	0.25794654
11105	0.25796742
11104	0.2579883
11103	0.258009181
11102	0.258030061
11101	0.258050941
11100	0.258071822
11099	0.258092702
11098	0.258113582
11097	0.258134463
11096	0.258155343
11095	0.258176223
11094	0.258197103
11093	0.258217984
11092	0.258238864
11091	0.258259744
11090	0.258280625
11089	0.258301505
11088	0.258322385
11087	0.258343266
11086	0.258364146
11085	0.258385026
11084	0.258405906
11083	0.258426787
11082	0.258447667
11081	0.258468547
11080	0.258489428
11079	0.258510308
11078	0.258531188
11077	0.258552069
11076	0.258572949
11075	0.258593829
11074	0.25861471
11073	0.25863559
11072	0.25865647
11071	0.25867735
11070	0.258698231
11069	0.258719111
11068	0.258739991
11067	0.258760872
11066	0.258781752
11065	0.258802632
11064	0.258823513
11063	0.258844393
11062	0.258865273
11061	0.258886153
11060	0.258907034
11059	0.258927914
11058	0.258948794
11057	0.258969675
11056	0.258990555
11055	0.259011435
11054	0.259032316
11053	0.259053196
11052	0.259074076
11051	0.259094957
11050	0.259115837
11049	0.259136717
11048	0.259157597
11047	0.259178478
11046	0.259199358
11045	0.259220238
11044	0.259241119
11043	0.259261999
11042	0.259282879
11041	0.25930376
11040	0.25932464
11039	0.25934552
11038	0.2593664
11037	0.259387281
11036	0.259408161
11035	0.259429041
11034	0.259449922
11033	0.259470802
11032	0.259491682
11031	0.259512563
11030	0.259533443
11029	0.259554323
11028	0.259575204
11027	0.259596084
11026	0.259616964
11025	0.259637844
11024	0.259658725
11023	0.259679605
11022	0.259700485
11021	0.259721366
11020	0.259742246
11019	0.259763126
11018	0.259784007
11017	0.259804887
11016	0.259825767
11015	0.259846647
11014	0.259867528
11013	0.259888408
11012	0.259909288
11011	0.259930169
11010	0.259951049
11009	0.259971929
11008	0.25999281
11007	0.26001369
11006	0.26003457
11005	0.260055451
11004	0.260076331
11003	0.260097211
11002	0.260118091
11001	0.260138972
11000	0.260159852
10999	0.260180732
10998	0.260201613
10997	0.260222493
10996	0.260243373
10995	0.260264254
10994	0.260285134
10993	0.260306014
10992	0.260326894
10991	0.260347775
10990	0.260368655
10989	0.260389535
10988	0.260410416
10987	0.260431296
10986	0.260452176
10985	0.260473057
10984	0.260493937
10983	0.260514817
10982	0.260535697
10981	0.260556578
10980	0.260577458
10979	0.260598338
10978	0.260619219
10977	0.260640099
10976	0.260660979
10975	0.26068186
10974	0.26070274
10973	0.26072362
10972	0.260744501
10971	0.260765381
10970	0.260786261
10969	0.260807141
10968	0.260828022
10967	0.260848902
10966	0.260869782
10965	0.260890663
10964	0.260911543
10963	0.260932423
10962	0.260953304
10961	0.260974184
10960	0.260995064
10959	0.261015944
10958	0.261036825
10957	0.261057705
10956	0.261078585
10955	0.261099466
10954	0.261120346
10953	0.261141226
10952	0.261162107
10951	0.261182987
10950	0.261203867
10949	0.261224748
10948	0.261245628
10947	0.261266508
10946	0.261287388
10945	0.261308269
10944	0.261329149
10943	0.261350029
10942	0.26137091
10941	0.26139179
10940	0.26141267
10939	0.261433551
10938	0.261454431
10937	0.261475311
10936	0.261496191
10935	0.261517072
10934	0.261537952
10933	0.261558832
10932	0.261579713
10931	0.261600593
10930	0.261621473
10929	0.261642354
10928	0.261663234
10927	0.261684114
10926	0.261704995
10925	0.261725875
10924	0.261746755
10923	0.261767635
10922	0.261788516
10921	0.261809396
10920	0.261830276
10919	0.261851157
10918	0.261872037
10917	0.261892917
10916	0.261913798
10915	0.261934678
10914	0.261955558
10913	0.261976438
10912	0.261997319
10911	0.262018199
10910	0.262039079
10909	0.26205996
10908	0.26208084
10907	0.26210172
10906	0.262122601
10905	0.262143481
10904	0.262164361
10903	0.262185242
10902	0.262206122
10901	0.262227002
10900	0.262247882
10899	0.262268763
10898	0.262289643
10897	0.262310523
10896	0.262331404
10895	0.262352284
10894	0.262373164
10893	0.262394045
10892	0.262414925
10891	0.262435805
10890	0.262456685
10889	0.262477566
10888	0.262498446
10887	0.262519326
10886	0.262540207
10885	0.262561087
10884	0.262581967
10883	0.262602848
10882	0.262623728
10881	0.262644608
10880	0.262665489
10879	0.262686369
10878	0.262707249
10877	0.262728129
10876	0.26274901
10875	0.26276989
10874	0.26279077
10873	0.262811651
10872	0.262832531
10871	0.262853411
10870	0.262874292
10869	0.262895172
10868	0.262916052
10867	0.262936932
10866	0.262957813
10865	0.262978693
10864	0.262999573
10863	0.263020454
10862	0.263041334
10861	0.263062214
10860	0.263083095
10859	0.263103975
10858	0.263124855
10857	0.263145735
10856	0.263166616
10855	0.263187496
10854	0.263208376
10853	0.263229257
10852	0.263250137
10851	0.263271017
10850	0.263291898
10849	0.263312778
10848	0.263333658
10847	0.263354539
10846	0.263375419
10845	0.263396299
10844	0.263417179
10843	0.26343806
10842	0.26345894
10841	0.26347982
10840	0.263500701
10839	0.263521581
10838	0.263542461
10837	0.263563342
10836	0.263584222
10835	0.263605102
10834	0.263625982
10833	0.263646863
10832	0.263667743
10831	0.263688623
10830	0.263709504
10829	0.263730384
10828	0.263751264
10827	0.263772145
10826	0.263793025
10825	0.263813905
10824	0.263834786
10823	0.263855666
10822	0.263876546
10821	0.263897426
10820	0.263918307
10819	0.263939187
10818	0.263960067
10817	0.263980948
10816	0.264001828
10815	0.264022708
10814	0.264043589
10813	0.264064469
10812	0.264085349
10811	0.264106229
10810	0.26412711
10809	0.26414799
10808	0.26416887
10807	0.264189751
10806	0.264210631
10805	0.264231511
10804	0.264252392
10803	0.264273272
10802	0.264294152
10801	0.264315033
10800	0.264335913
10799	0.264356793
10798	0.264377673
10797	0.264398554
10796	0.264419434
10795	0.264440314
10794	0.264461195
10793	0.264482075
10792	0.264502955
10791	0.264523836
10790	0.264544716
10789	0.264565596
10788	0.264586476
10787	0.264607357
10786	0.264628237
10785	0.264649117
10784	0.264669998
10783	0.264690878
10782	0.264711758
10781	0.264732639
10780	0.264753519
10779	0.264774399
10778	0.26479528
10777	0.26481616
10776	0.26483704
10775	0.26485792
10774	0.264878801
10773	0.264899681
10772	0.264920561
10771	0.264941442
10770	0.264962322
10769	0.264983202
10768	0.265004083
10767	0.265024963
10766	0.265045843
10765	0.265066723
10764	0.265087604
10763	0.265108484
10762	0.265129364
10761	0.265150245
10760	0.265171125
10759	0.265192005
10758	0.265212886
10757	0.265233766
10756	0.265254646
10755	0.265275527
10754	0.265296407
10753	0.265317287
10752	0.265338167
10751	0.265359048
10750	0.265379928
10749	0.265400808
10748	0.265421689
10747	0.265442569
10746	0.265463449
10745	0.26548433
10744	0.26550521
10743	0.26552609
10742	0.26554697
10741	0.265567851
10740	0.265588731
10739	0.265609611
10738	0.265630492
10737	0.265651372
10736	0.265672252
10735	0.265693133
10734	0.265714013
10733	0.265734893
10732	0.265755774
10731	0.265776654
10730	0.265797534
10729	0.265818414
10728	0.265839295
10727	0.265860175
10726	0.265881055
10725	0.265901936
10724	0.265922816
10723	0.265943696
10722	0.265964577
10721	0.265985457
10720	0.266006337
10719	0.266027217
10718	0.266048098
10717	0.266068978
10716	0.266089858
10715	0.266110739
10714	0.266131619
10713	0.266152499
10712	0.26617338
10711	0.26619426
10710	0.26621514
10709	0.26623602
10708	0.266256901
10707	0.266277781
10706	0.266298661
10705	0.266319542
10704	0.266340422
10703	0.266361302
10702	0.266382183
10701	0.266403063
10700	0.266423943
10699	0.266444824
10698	0.266465704
10697	0.266486584
10696	0.266507464
10695	0.266528345
10694	0.266549225
10693	0.266570105
10692	0.266590986
10691	0.266611866
10690	0.266632746
10689	0.266653627
10688	0.266674507
10687	0.266695387
10686	0.266716267
10685	0.266737148
10684	0.266758028
10683	0.266778908
10682	0.266799789
10681	0.266820669
10680	0.266841549
10679	0.26686243
10678	0.26688331
10677	0.26690419
10676	0.266925071
10675	0.266945951
10674	0.266966831
10673	0.266987711
10672	0.267008592
10671	0.267029472
10670	0.267050352
10669	0.267071233
10668	0.267092113
10667	0.267112993
10666	0.267133874
10665	0.267154754
10664	0.267175634
10663	0.267196514
10662	0.267217395
10661	0.267238275
10660	0.267259155
10659	0.267280036
10658	0.267300916
10657	0.267321796
10656	0.267342677
10655	0.267363557
10654	0.267384437
10653	0.267405318
10652	0.267426198
10651	0.267447078
10650	0.267467958
10649	0.267488839
10648	0.267509719
10647	0.267530599
10646	0.26755148
10645	0.26757236
10644	0.26759324
10643	0.267614121
10642	0.267635001
10641	0.267655881
10640	0.267676761
10639	0.267697642
10638	0.267718522
10637	0.267739402
10636	0.267760283
10635	0.267781163
10634	0.267802043
10633	0.267822924
10632	0.267843804
10631	0.267864684
10630	0.267885565
10629	0.267906445
10628	0.267927325
10627	0.267948205
10626	0.267969086
10625	0.267989966
10624	0.268010846
10623	0.268031727
10622	0.268052607
10621	0.268073487
10620	0.268094368
10619	0.268115248
10618	0.268136128
10617	0.268157008
10616	0.268177889
10615	0.268198769
10614	0.268219649
10613	0.26824053
10612	0.26826141
10611	0.26828229
10610	0.268303171
10609	0.268324051
10608	0.268344931
10607	0.268365812
10606	0.268386692
10605	0.268407572
10604	0.268428452
10603	0.268449333
10602	0.268470213
10601	0.268491093
10600	0.268511974
10599	0.268532854
10598	0.268553734
10597	0.268574615
10596	0.268595495
10595	0.268616375
10594	0.268637255
10593	0.268658136
10592	0.268679016
10591	0.268699896
10590	0.268720777
10589	0.268741657
10588	0.268762537
10587	0.268783418
10586	0.268804298
10585	0.268825178
10584	0.268846059
10583	0.268866939
10582	0.268887819
10581	0.268908699
10580	0.26892958
10579	0.26895046
10578	0.26897134
10577	0.268992221
10576	0.269013101
10575	0.269033981
10574	0.269054862
10573	0.269075742
10572	0.269096622
10571	0.269117502
10570	0.269138383
10569	0.269159263
10568	0.269180143
10567	0.269201024
10566	0.269221904
10565	0.269242784
10564	0.269263665
10563	0.269284545
10562	0.269305425
10561	0.269326305
10560	0.269347186
10559	0.269368066
10558	0.269388946
10557	0.269409827
10556	0.269430707
10555	0.269451587
10554	0.269472468
10553	0.269493348
10552	0.269514228
10551	0.269535109
10550	0.269555989
10549	0.269576869
10548	0.269597749
10547	0.26961863
10546	0.26963951
10545	0.26966039
10544	0.269681271
10543	0.269702151
10542	0.269723031
10541	0.269743912
10540	0.269764792
10539	0.269785672
10538	0.269806552
10537	0.269827433
10536	0.269848313
10535	0.269869193
10534	0.269890074
10533	0.269910954
10532	0.269931834
10531	0.269952715
10530	0.269973595
10529	0.269994475
10528	0.270015356
10527	0.270036236
10526	0.270057116
10525	0.270077996
10524	0.270098877
10523	0.270119757
10522	0.270140637
10521	0.270161518
10520	0.270182398
10519	0.270203278
10518	0.270224159
10517	0.270245039
10516	0.270265919
10515	0.270286799
10514	0.27030768
10513	0.27032856
10512	0.27034944
10511	0.270370321
10510	0.270391201
10509	0.270412081
10508	0.270432962
10507	0.270453842
10506	0.270474722
10505	0.270495603
10504	0.270516483
10503	0.270537363
10502	0.270558243
10501	0.270579124
10500	0.270600004
10499	0.270620884
10498	0.270641765
10497	0.270662645
10496	0.270683525
10495	0.270704406
10494	0.270725286
10493	0.270746166
10492	0.270767046
10491	0.270787927
10490	0.270808807
10489	0.270829687
10488	0.270850568
10487	0.270871448
10486	0.270892328
10485	0.270913209
10484	0.270934089
10483	0.270954969
10482	0.27097585
10481	0.27099673
10480	0.27101761
10479	0.27103849
10478	0.271059371
10477	0.271080251
10476	0.271101131
10475	0.271122012
10474	0.271142892
10473	0.271163772
10472	0.271184653
10471	0.271205533
10470	0.271226413
10469	0.271247293
10468	0.271268174
10467	0.271289054
10466	0.271309934
10465	0.271330815
10464	0.271351695
10463	0.271372575
10462	0.271393456
10461	0.271414336
10460	0.271435216
10459	0.271456097
10458	0.271476977
10457	0.271497857
10456	0.271518737
10455	0.271539618
10454	0.271560498
10453	0.271581378
10452	0.271602259
10451	0.271623139
10450	0.271644019
10449	0.2716649
10448	0.27168578
10447	0.27170666
10446	0.27172754
10445	0.271748421
10444	0.271769301
10443	0.271790181
10442	0.271811062
10441	0.271831942
10440	0.271852822
10439	0.271873703
10438	0.271894583
10437	0.271915463
10436	0.271936343
10435	0.271957224
10434	0.271978104
10433	0.271998984
10432	0.272019865
10431	0.272040745
10430	0.272061625
10429	0.272082506
10428	0.272103386
10427	0.272124266
10426	0.272145147
10425	0.272166027
10424	0.272186907
10423	0.272207787
10422	0.272228668
10421	0.272249548
10420	0.272270428
10419	0.272291309
10418	0.272312189
10417	0.272333069
10416	0.27235395
10415	0.27237483
10414	0.27239571
10413	0.27241659
10412	0.272437471
10411	0.272458351
10410	0.272479231
10409	0.272500112
10408	0.272520992
10407	0.272541872
10406	0.272562753
10405	0.272583633
10404	0.272604513
10403	0.272625394
10402	0.272646274
10401	0.272667154
10400	0.272688034
10399	0.272708915
10398	0.272729795
10397	0.272750675
10396	0.272771556
10395	0.272792436
10394	0.272813316
10393	0.272834197
10392	0.272855077
10391	0.272875957
10390	0.272896837
10389	0.272917718
10388	0.272938598
10387	0.272959478
10386	0.272980359
10385	0.273001239
10384	0.273022119
10383	0.273043
10382	0.27306388
10381	0.27308476
10380	0.273105641
10379	0.273126521
10378	0.273147401
10377	0.273168281
10376	0.273189162
10375	0.273210042
10374	0.273230922
10373	0.273251803
10372	0.273272683
10371	0.273293563
10370	0.273314444
10369	0.273335324
10368	0.273356204
10367	0.273377084
10366	0.273397965
10365	0.273418845
10364	0.273439725
10363	0.273460606
10362	0.273481486
10361	0.273502366
10360	0.273523247
10359	0.273544127
10358	0.273565007
10357	0.273585888
10356	0.273606768
10355	0.273627648
10354	0.273648528
10353	0.273669409
10352	0.273690289
10351	0.273711169
10350	0.27373205
10349	0.27375293
10348	0.27377381
10347	0.273794691
10346	0.273815571
10345	0.273836451
10344	0.273857331
10343	0.273878212
10342	0.273899092
10341	0.273919972
10340	0.273940853
10339	0.273961733
10338	0.273982613
10337	0.274003494
10336	0.274024374
10335	0.274045254
10334	0.274066135
10333	0.274087015
10332	0.274107895
10331	0.274128775
10330	0.274149656
10329	0.274170536
10328	0.274191416
10327	0.274212297
10326	0.274233177
10325	0.274254057
10324	0.274274938
10323	0.274295818
10322	0.274316698
10321	0.274337578
10320	0.274358459
10319	0.274379339
10318	0.274400219
10317	0.2744211
10316	0.27444198
10315	0.27446286
10314	0.274483741
10313	0.274504621
10312	0.274525501
10311	0.274546382
10310	0.274567262
10309	0.274588142
10308	0.274609022
10307	0.274629903
10306	0.274650783
10305	0.274671663
10304	0.274692544
10303	0.274713424
10302	0.274734304
10301	0.274755185
10300	0.274776065
10299	0.274796945
10298	0.274817825
10297	0.274838706
10296	0.274859586
10295	0.274880466
10294	0.274901347
10293	0.274922227
10292	0.274943107
10291	0.274963988
10290	0.274984868
10289	0.275005748
10288	0.275026628
10287	0.275047509
10286	0.275068389
10285	0.275089269
10284	0.27511015
10283	0.27513103
10282	0.27515191
10281	0.275172791
10280	0.275193671
10279	0.275214551
10278	0.275235432
10277	0.275256312
10276	0.275277192
10275	0.275298072
10274	0.275318953
10273	0.275339833
10272	0.275360713
10271	0.275381594
10270	0.275402474
10269	0.275423354
10268	0.275444235
10267	0.275465115
10266	0.275485995
10265	0.275506875
10264	0.275527756
10263	0.275548636
10262	0.275569516
10261	0.275590397
10260	0.275611277
10259	0.275632157
10258	0.275653038
10257	0.275673918
10256	0.275694798
10255	0.275715679
10254	0.275736559
10253	0.275757439
10252	0.275778319
10251	0.2757992
10250	0.27582008
10249	0.27584096
10248	0.275861841
10247	0.275882721
10246	0.275903601
10245	0.275924482
10244	0.275945362
10243	0.275966242
10242	0.275987122
10241	0.276008003
10240	0.276028883
10239	0.276049763
10238	0.276070644
10237	0.276091524
10236	0.276112404
10235	0.276133285
10234	0.276154165
10233	0.276175045
10232	0.276195926
10231	0.276216806
10230	0.276237686
10229	0.276258566
10228	0.276279447
10227	0.276300327
10226	0.276321207
10225	0.276342088
10224	0.276362968
10223	0.276383848
10222	0.276404729
10221	0.276425609
10220	0.276446489
10219	0.276467369
10218	0.27648825
10217	0.27650913
10216	0.27653001
10215	0.276550891
10214	0.276571771
10213	0.276592651
10212	0.276613532
10211	0.276634412
10210	0.276655292
10209	0.276676173
10208	0.276697053
10207	0.276717933
10206	0.276738813
10205	0.276759694
10204	0.276780574
10203	0.276801454
10202	0.276822335
10201	0.276843215
10200	0.276864095
10199	0.276884976
10198	0.276905856
10197	0.276926736
10196	0.276947616
10195	0.276968497
10194	0.276989377
10193	0.277010257
10192	0.277031138
10191	0.277052018
10190	0.277072898
10189	0.277093779
10188	0.277114659
10187	0.277135539
10186	0.27715642
10185	0.2771773
10184	0.27719818
10183	0.27721906
10182	0.277239941
10181	0.277260821
10180	0.277281701
10179	0.277302582
10178	0.277323462
10177	0.277344342
10176	0.277365223
10175	0.277386103
10174	0.277406983
10173	0.277427863
10172	0.277448744
10171	0.277469624
10170	0.277490504
10169	0.277511385
10168	0.277532265
10167	0.277553145
10166	0.277574026
10165	0.277594906
10164	0.277615786
10163	0.277636667
10162	0.277657547
10161	0.277678427
10160	0.277699307
10159	0.277720188
10158	0.277741068
10157	0.277761948
10156	0.277782829
10155	0.277803709
10154	0.277824589
10153	0.27784547
10152	0.27786635
10151	0.27788723
10150	0.27790811
10149	0.277928991
10148	0.277949871
10147	0.277970751
10146	0.277991632
10145	0.278012512
10144	0.278033392
10143	0.278054273
10142	0.278075153
10141	0.278096033
10140	0.278116913
10139	0.278137794
10138	0.278158674
10137	0.278179554
10136	0.278200435
10135	0.278221315
10134	0.278242195
10133	0.278263076
10132	0.278283956
10131	0.278304836
10130	0.278325717
10129	0.278346597
10128	0.278367477
10127	0.278388357
10126	0.278409238
10125	0.278430118
10124	0.278450998
10123	0.278471879
10122	0.278492759
10121	0.278513639
10120	0.27853452
10119	0.2785554
10118	0.27857628
10117	0.27859716
10116	0.278618041
10115	0.278638921
10114	0.278659801
10113	0.278680682
10112	0.278701562
10111	0.278722442
10110	0.278743323
10109	0.278764203
10108	0.278785083
10107	0.278805964
10106	0.278826844
10105	0.278847724
10104	0.278868604
10103	0.278889485
10102	0.278910365
10101	0.278931245
10100	0.278952126
10099	0.278973006
10098	0.278993886
10097	0.279014767
10096	0.279035647
10095	0.279056527
10094	0.279077407
10093	0.279098288
10092	0.279119168
10091	0.279140048
10090	0.279160929
10089	0.279181809
10088	0.279202689
10087	0.27922357
10086	0.27924445
10085	0.27926533
10084	0.279286211
10083	0.279307091
10082	0.279327971
10081	0.279348851
10080	0.279369732
10079	0.279390612
10078	0.279411492
10077	0.279432373
10076	0.279453253
10075	0.279474133
10074	0.279495014
10073	0.279515894
10072	0.279536774
10071	0.279557654
10070	0.279578535
10069	0.279599415
10068	0.279620295
10067	0.279641176
10066	0.279662056
10065	0.279682936
10064	0.279703817
10063	0.279724697
10062	0.279745577
10061	0.279766458
10060	0.279787338
10059	0.279808218
10058	0.279829098
10057	0.279849979
10056	0.279870859
10055	0.279891739
10054	0.27991262
10053	0.2799335
10052	0.27995438
10051	0.279975261
10050	0.279996141
10049	0.280017021
10048	0.280037901
10047	0.280058782
10046	0.280079662
10045	0.280100542
10044	0.280121423
10043	0.280142303
10042	0.280163183
10041	0.280184064
10040	0.280204944
10039	0.280225824
10038	0.280246705
10037	0.280267585
10036	0.280288465
10035	0.280309345
10034	0.280330226
10033	0.280351106
10032	0.280371986
10031	0.280392867
10030	0.280413747
10029	0.280434627
10028	0.280455508
10027	0.280476388
10026	0.280497268
10025	0.280518148
10024	0.280539029
10023	0.280559909
10022	0.280580789
10021	0.28060167
10020	0.28062255
10019	0.28064343
10018	0.280664311
10017	0.280685191
10016	0.280706071
10015	0.280726951
10014	0.280747832
10013	0.280768712
10012	0.280789592
10011	0.280810473
10010	0.280831353
10009	0.280852233
10008	0.280873114
10007	0.280893994
10006	0.280914874
10005	0.280935755
10004	0.280956635
10003	0.280977515
10002	0.280998395
[truncated: 8,002 more rows]
