# Supplementary material for: Widespread population decline in South America correlates with mid-Holocene climate change
Source: Sci Rep. 2019 May 9;9:6850. doi: 10.1038/s41598-019-43086-w (PMC6509208; doi:10.1038/s41598-019-43086-w)
Supplement: Supplementary file 2 — Dataset 1 [file 41598_2019_43086_MOESM2_ESM.zip › outliers.csv]

age	count
3000	6
3100	5
3200	9
3300	4
3400	5
3500	1
3600	5
3700	6
3800	4
3900	12
4000	4
4100	7
4200	3
4300	3
4400	1
4500	5
4600	5
4700	5
4800	13
4900	2
5000	4
5100	5
5200	7
5300	3
5400	5
5500	2
5600	4
5700	6
5800	5
5900	4
6000	3
6100	5
6200	3
6300	6
6400	6
6500	13
6600	6
6700	7
6800	8
6900	7
7000	6
7100	2
7200	12
7300	8
7400	3
7500	3
7600	15
7700	10
7800	8
7900	8
8000	11
8100	18
8200	17
8300	11
8400	18
8500	13
8600	15
8700	9
8800	5
8900	5
9000	0
